# Supplementary material for: Machine learning analysis of ARVC informed by sodium channel protein-based interactome networks
Source: Front Pharmacol. 2025 Jul 23;16:1611342. doi: 10.3389/fphar.2025.1611342 (PMC12326074; doi:10.3389/fphar.2025.1611342)
Supplement: Supplementary file 1 [file Table2.xlsx]

## Sheet: Sheet1
Model	RMSE
Scn5a	0.721568
Cacna1c	1.27005
Scn2a	1.31696
Scn3a	0.864492
Scn10a	1.05902
Trpv3	0.755585
Cacna1b	0.799385
Cacnb1	0.968177
Gabra1	1.42921
Gabrb3	1.39966
Gabrd	1.59688
Gabrg2	1.68553
Grik3	0.985381
Grin2b	1.47016
Kcna3	0.953649
Kcna5	0.891318
Nav1	1.15173
P2rx3	0.929711
Trpa1	1.04679
Gria4	1.12784
Grin2d	1.52108
kcne1	0.883913
Kcnn2	1.18259
Kcnq1	1.35562
Prkacb	1.21027
Scn1a	1.06838
Scn4a	0.994728
