# Supplementary material for: Machine learning analysis of ARVC informed by sodium channel protein-based interactome networks
Source: Front Pharmacol. 2025 Jul 23;16:1611342. doi: 10.3389/fphar.2025.1611342 (PMC12326074; doi:10.3389/fphar.2025.1611342)
Supplement: Supplementary file 4 [file Table4.xlsx]

## Sheet: Sheet1
Protein	Protein Description	Gene Name	PG.ProteinGroups	PG.ProteinAccessions	PG.Genes	PG.ProteinDescriptions	PG.ProteinNames	SequenceNumber	PKP2+/--1	PKP2+/--2	PKP2+/--3	PKP2+/--4	average PKP2+/-	WT-1	WT-2	WT-3	WT-4	average WT	PKP2+/-/WT	t test p value
Q641X2	RNA polymerase-associated protein LEO1	Leo1	Q641X2	Q641X2;A6I1C9	Leo1	RNA polymerase-associated protein LEO1	LEO1_RAT	2	10530	4788.88	15620.8		10313.2	3062.96	3292.14	3146.18	4354.03	3463.83	2.97741	0.0486753
D3ZC54	Ig-like domain-containing protein	AABR07065823.2	D3ZC54	D3ZC54	AABR07065823.2	Ig-like domain-containing protein	D3ZC54_RAT	6	39930.7	33343	59511	29719.7	40626.1	18337.9	13388.8	20151.4	7551.06	14857.3	2.73442	0.0117669
M0RCN6	Similar to immunoglobulin kappa-chain VK-1	RGD1563231	M0RCN6	M0RCN6	RGD1563231	Similar to immunoglobulin kappa-chain VK-1	M0RCN6_RAT	1	108855	129505	155992	81395	118937	32251.4	44273.2	59591.8	38399.8	43629.1	2.72609	0.00424285
A6IA53	RCG56561 (Fragment)	rCG_56561	A6IA53	A6IA53	rCG_56561	RCG56561 (Fragment)	A6IA53_RAT	1	19396.3	30955.3	10225.5	19040.7	19904.5	4862.59	7156.85	6545.45	11843.4	7602.07	2.61829	0.0341677
A0A8I6A3F2	Ig-like domain-containing protein	AABR07034730.2	A0A8I6A3F2;A6JSD5	A0A8I5ZW93;A0A8I6A3F2;A0N4E8;A6JSD5	AABR07034730.2;rCG_36623	Ig-like domain-containing protein	A0A8I6A3F2_RAT;A6JSD5_RAT	4	136742	67118.2	84607.3	156807	111319	52058.7	49558.7	14815.9	59968.4	44100.4	2.52421	0.0284491
Q5UT73	MHC class II antigen	RT1-Db	Q5UT73	P18211;Q5UT73;Q31268;Q5DKU0;Q9BCZ8;Q9BD00	RT1-Db	MHC class II antigen	Q5UT73_RAT	2	71147.3	32790	31063.2	51463.2	46615.9	30657	15608.9	15402.5	13305.8	18743.5	2.48704	0.0341845
A6I2X2	Transmembrane protein 115 (Predicted)	Tmem115	A6I2X2;D3ZE59	A6I2X2;D3ZE59	Tmem115;Tmem115_predicted	Transmembrane protein 115 (Predicted)	A6I2X2_RAT;D3ZE59_RAT	2	15853.2	19637.9	21854.4	24422.6	20442	7270.23	4459.38	12867.2	10050	8661.7	2.36005	0.00369792
Q3KRF1	Sp110 nuclear body protein	Sp110	Q3KRF1	Q3KRF1;R9PXZ9	Sp110	Sp110 nuclear body protein	SP110_RAT	2	30702	47051.1	24088.3	40711.2	35638.2	23454.6	19667.2	12069.6	6151.97	15335.8	2.32385	0.0194156
A0A0G2K160	AT hook containing transcription factor 1	Ahctf1	A0A0G2K160;A0A8I5ZM44;A0A8I6A1B2;A6JGF9;D3ZZZ0	A0A0G2K160;D3ZZZ0;A0A8I5ZM44;A0A8I6A1B2;A6JGF9	Ahctf1;Ahctf1_predicted	AT hook containing transcription factor 1	A0A0G2K160_RAT;A0A8I5ZM44_RAT;A0A8I6A1B2_RAT;A6JGF9_RAT;D3ZZZ0_RAT	3	22226.1	19583.4	13352.9	15018.9	17545.3	5719.19	6225.47	10806.6		7583.75	2.31354	0.0155885
A6HJK0	Granulin, isoform CRA_c	Grn	A6HJK0;A6HJK2;A6HJK4;A6HJK6;A6HJK8;A6HJK9;G3V8V1	G3V8V1;A6HJK0;A6HJK2;A6HJK4;A6HJK6;A6HJK8;A6HJK9	Grn	Granulin, isoform CRA_c	A6HJK0_RAT;A6HJK2_RAT;A6HJK4_RAT;A6HJK6_RAT;A6HJK8_RAT;A6HJK9_RAT;G3V8V1_RAT	1	72610.1	91438.8	63140.2	51792.8	69745.5	28108.4	42590.8	26107.3	27201.3	31002	2.24971	0.00574667
A6HLB0	RCG32991, isoform CRA_a	rCG_32991	A6HLB0	A6HLB0	rCG_32991	RCG32991, isoform CRA_a	A6HLB0_RAT	1	7331.28	9257.28	8519.6		8369.39	3876.93	2579.17	2089.97	6407.04	3738.28	2.23884	0.0133291
Q6GMN2	Brain-specific angiogenesis inhibitor 1-associated protein 2	Baiap2	Q6GMN2	Q6GMN2;A0A8I6A2M9;A0A8I6AD66;A0A8I6GJY9;A6HLA0;A6HLA1;A6HLA2;A6HLA3	Baiap2	Brain-specific angiogenesis inhibitor 1-associated protein 2	BAIP2_RAT	3	17053.9	13495.6	28296.2	15231.5	18519.3	13664.2	4141.33	8726.17	7333.88	8466.4	2.18739	0.0412396
P04355	Metallothionein-2	Mt2	P04355	P04355;B6ID08	Mt2	Metallothionein-2	MT2_RAT	2	8095.48	12547.9	8096.42	7787.17	9131.74	5109.39	2568.28	4224.58	5340.12	4310.59	2.11844	0.0100782
A0A8I6A4U0	Ig-like domain-containing protein	ENSRNOG00000064589	A0A8I6A4U0	P20767;A0A8I5ZTU9;A0A8I5ZZL6;A0A8I6A4U0	ENSRNOG00000064589	Ig-like domain-containing protein	A0A8I6A4U0_RAT	8	422641	220560	217991	420094	320322	115275	155270	99088.4	245841	153869	2.08179	0.0474206
P04638	Apolipoprotein A-II	Apoa2	P04638	P04638;A6JFV5	Apoa2	Apolipoprotein A-II	APOA2_RAT	5	306877	254825	328168	161102	262743	86597.4	136766	81084.8	227913	133090	1.97417	0.0422205
A0A8I6AQ74	Ig-like domain-containing protein	ENSRNOG00000064086	A0A8I6AQ74	A0A8I6AQ74	ENSRNOG00000064086	Ig-like domain-containing protein	A0A8I6AQ74_RAT	4	114930	172405	122996	112310	130660	56894.3	63407.5	54437	95270.4	67502.3	1.93564	0.00983733
A0A8I5ZTS1	Ras homolog family member J	Rhoj	A0A8I5ZTS1;Q5RJS2	A0A8I5ZTS1;Q5RJS2	Rhoj	Ras homolog family member J	A0A8I5ZTS1_RAT;Q5RJS2_RAT	1	6700.69	7644.87		6731.13	7025.56	3927.34	4868.34	2545.41	3371.04	3678.03	1.91014	0.00321734
A0A8I5Y6S4	Kininogen 2	Kng2	A0A8I5Y6S4;A6JS35;A6JS36;Q5M8A0	Q5M8A0;A0A8I5Y6S4;A6JS35;A6JS36	Kng2;Kng2l1;rCG_36716	Kininogen 2	A0A8I5Y6S4_RAT;A6JS35_RAT;A6JS36_RAT;Q5M8A0_RAT	1	159019	226560	146627	137834	167510	80421.9	58363.7	67916.1	145783	88121.2	1.90091	0.0306102
Q4QQU5	Protein YIPF6	Yipf6	Q4QQU5	Q4QQU5;A0A8L2Q3E7;A6IQ61	Yipf6	Protein YIPF6	YIPF6_RAT	1	3806.3		3248.68	4371.87	3808.95	1568.53	1532.65	2988.72	1993.33	2020.81	1.88487	0.0141245
F1LTN6	Ig-like domain-containing protein	AABR07060872.1	F1LTN6	A0A8I6AAY0;A6IA53;F1LTN6;F1M229;F1M5L5	AABR07060872.1	Ig-like domain-containing protein	F1LTN6_RAT	16	1245660	1528880	1116920	1663170	1.38866e+06	397835	630959	703789	1245630	744553	1.86509	0.0258786
A0A8I5Y7T8	Phosphorylated CTD interacting factor 1	Pcif1	A0A8I5Y7T8;A6JXC6;D4A417	A0A8I5Y7T8;D4A417;A6JXC6	Pcif1;RGD1310800_predicted	Phosphorylated CTD interacting factor 1	A0A8I5Y7T8_RAT;A6JXC6_RAT;D4A417_RAT	2	20276.6	20311.9	19405.9		19998.1	9040.68	11049.5	13251.4	9586.99	10732.1	1.86339	0.000458189
Q68FR2	Bridging integrator 2	Bin2	Q68FR2	Q68FR2;A0A8I5ZY98;A0A8I5ZM51;A0A8L2QLP3;A6KCL5	Bin2	Bridging integrator 2	BIN2_RAT	3	9916.58	8594.59	8676.91	11389.5	9644.4	8202.65	3529.35	5704.66	3658.58	5273.81	1.82873	0.0141068
A0A8I5ZLL7	Transcription and mRNA export factor ENY2	ENY2	A0A8I5ZLL7;A0A8I5ZVD6;A6HRB0;A6HRB2;A6HRB3;D3ZWF5	A0A8I5ZLL7;A0A8I5ZVD6;A6HRB0;A6HRB3;D3ZWF5;A6HRB2	ENY2;Eny2	Transcription and mRNA export factor ENY2	A0A8I5ZLL7_RAT;A0A8I5ZVD6_RAT;A6HRB0_RAT;A6HRB2_RAT;A6HRB3_RAT;D3ZWF5_RAT	1	29452.4	24075.1	30297.5	19799.9	25906.2	11324.2		20548.4	11125.7	14332.8	1.80748	0.0312855
P15978	Class I histocompatibility antigen, Non-RT1.A alpha-1 chain	RT1-Aw2	P15978	Q6MGB8;Q861Q0;Q861Q1;Q95II0;P15978;Q861J1;A0A2P1NRX4;A6JJH0;A6KUT7;O02949;O19445;P79587;P79602;Q08680;Q31254;Q31255;Q861I5;Q861I8;Q861I9;Q861J0;Q95567;Q95568;Q9QYP8;Q9WUX9;A7LNF8;B2RZB1;O02938;O62936;O62937;O77949;Q05081	RT1-Aw2	Class I histocompatibility antigen, Non-RT1.A alpha-1 chain	HA11_RAT	1	23123.5	22483	16179.5	26190.6	21994.2	11128.8	12883.8	14663.9	10175.3	12213	1.80089	0.00561208
D4A3K5	Histone H1.1	H1-1	D4A3K5	D4A3K5	H1-1	Histone H1.1	H11_RAT	3	61195.9	56691	43206.3	66273.2	56841.6	33715.8	22874.9	35281.2	36464.6	32084.1	1.77164	0.00548994
Q6DGF4	AN1-type zinc finger protein 6	Zfand6	Q6DGF4	Q6DGF4;A0A8I5YCN4;A0A8I6A8E7;A0A8I6AJP8;A6JCP1;A6JCP2;A6JCP3;A6JCP5	Zfand6	AN1-type zinc finger protein 6	ZFAN6_RAT	3	15778.8	20742	15910.4	10254.1	15671.3	9533.43	6138.87	7372.85	12466.3	8877.86	1.76521	0.0374642
A0A0G2KAJ7	Collagen type XII alpha 1 chain	Col12a1	A0A0G2KAJ7;A0A8I5ZRE6;A0A8I6B493;A6I1L5;A6I1L6	A0A0G2KAJ7;A0A8I5ZRE6;A0A8I6B493;A6I1L5;A6I1L6	Col12a1	Collagen type XII alpha 1 chain	A0A0G2KAJ7_RAT;A0A8I5ZRE6_RAT;A0A8I6B493_RAT;A6I1L5_RAT;A6I1L6_RAT	3	31446.8	30089.7	29448.6		30328.4	18357.2	22114.3	11554.6		17342	1.74884	0.0145178
A0A1W2Q652	GRAM domain containing 1C	Gramd1c	A0A1W2Q652;A0A1W2Q6J4;A0A8I6AME7	A0A0G2K4F5;A0A1W2Q652;A0A1W2Q6J4;A0A8I6AME7;M0RBB3;A6IR16;A6IR17	Gramd1c	GRAM domain containing 1C	A0A1W2Q652_RAT;A0A1W2Q6J4_RAT;A0A8I6AME7_RAT	1	24930.3	24415.7	21172.4		23506.1		13002.3	9633.54	18009.3	13548.4	1.73498	0.0211214
Q9Z1K9	Disintegrin and metalloproteinase domain-containing protein 17	Adam17	Q9Z1K9	A0A8I6A811;Q9Z1K9;A6HAW6;A6HAW7;G3V711	Adam17	Disintegrin and metalloproteinase domain-containing protein 17	ADA17_RAT	3	26546	18909.3	21452.7		22302.7	12907.5		10003.5	15977.9	12963	1.72049	0.0299662
O88553	Zinc finger protein 37	Zfp37	O88553	O88553;A0A8I5YBV1;A0A8I6AAE9;A0A8I6AUS7;A6J7T5;F1LYQ2	Zfp37	Zinc finger protein 37	ZFP37_RAT	4	14862.9	21130.9	14370.5	15004.6	16342.2	9287.84		11160.1	8151.8	9533.25	1.71423	0.0203308
O35254	Golgi reassembly-stacking protein 1	Gorasp1	O35254	O35254;B1WBR1;A0A0G2JWJ7;A6I3Y3;F7ERK9	Gorasp1	Golgi reassembly-stacking protein 1	GORS1_RAT	2	14519.9	12265.5	16738	15844.5	14842	10537.9	6467.84	9817.5	8311.78	8783.75	1.68971	0.00380422
A0A8I5ZXE0	Death inducer-obliterator 1	Datf1_predicted	A0A8I5ZXE0;A6KM85;D3ZWL9	D3ZWL9;A0A8I5ZXE0;A6KM85	Datf1_predicted;Dido1	Death inducer-obliterator 1	A0A8I5ZXE0_RAT;A6KM85_RAT;D3ZWL9_RAT	4	9071.27	12802.9	7960.37	8169.95	9501.12	6619.71		5826.26	4436.14	5627.37	1.68838	0.0429096
A0A0G2K1M5	Divergent protein kinase domain 2A	Dipk2a	A0A0G2K1M5;A6I250	A0A0G2K1M5;A6I250	Dipk2a;RGD1309079	Divergent protein kinase domain 2A	A0A0G2K1M5_RAT;A6I250_RAT	3	25732.1	26216.4	30814.1	22396.3	26289.7	21462.2	17705.5	11595.6	12014.2	15694.4	1.6751	0.0112852
A0A0G2JUU7	Gamma-tubulin complex component	Tubgcp3	A0A0G2JUU7;A0A8I6GLP6	A0A0G2JUU7;A0A8I6GLP6;D3ZMR7;A6IWL9	Tubgcp3	Gamma-tubulin complex component	A0A0G2JUU7_RAT;A0A8I6GLP6_RAT	3	14515.8	16872.4		14237.7	15208.6	8677.53		8006.94	11255.7	9313.39	1.63299	0.0104215
P04639	Apolipoprotein A-I	Apoa1	P04639	A0A0G2JU23;P04639	Apoa1	Apolipoprotein A-I	APOA1_RAT	26	1061640	1172100	1391270	955893	1.14523e+06	672640	700092	481386	978624	708186	1.61713	0.0196439
A0A8I5Y1C4	Cytochrome c oxidase subunit 6C	AABR07021736.1	A0A8I5Y1C4	A0A8I5Y1C4	AABR07021736.1	Cytochrome c oxidase subunit 6C	A0A8I5Y1C4_RAT	1	61404.7	72646.4	44424	54253.5	58182.2	47591.5	22445.7	44207.6	30238.7	36120.9	1.61076	0.0389403
A0A8I5ZSU5	Amyloid beta precursor like protein 2	Aplp2	A0A8I5ZSU5;A6JYG1;A6JYG2;M0RBX7;M0RDX2	A0A8I5ZSU5;A6JYG1;A6JYG2;M0RBX7;M0RDX2	Aplp2	Amyloid beta precursor like protein 2	A0A8I5ZSU5_RAT;A6JYG1_RAT;A6JYG2_RAT;M0RBX7_RAT;M0RDX2_RAT	1	8282.67	10020.5	8597.94	12406.5	9826.9	5849.72	7587.79	7999.46	2973.23	6102.55	1.61029	0.045395
Q6TH80	MHC class Ib antigen	RT1-L	Q6TH80	Q6TH80	RT1-L	MHC class Ib antigen	Q6TH80_RAT	1	120200	114428	126227	98496.5	114838	82077.4	66181.6	56316.8	83174.2	71937.5	1.59636	0.00279945
F7EYF5	Inter alpha-trypsin inhibitor, heavy chain 4	Itih4	F7EYF5;Q5EBC0	D3ZFC6;O35802;A6KG22;F7EYF5;Q5EBC0	Itih4	Inter alpha-trypsin inhibitor, heavy chain 4	F7EYF5_RAT;Q5EBC0_RAT	59	273747	296543	377552	227639	293870	177927	183517	127042	252745	185308	1.58585	0.0369027
A0A0G2JYS1	Oxidation resistance 1	Oxr1	A0A0G2JYS1;A0A0G2K7Y2;A0A8I5ZX45	A0A0G2K7Y2;A0A0G2JYS1;A0A8I5ZX45	Oxr1	Oxidation resistance 1	A0A0G2JYS1_RAT;A0A0G2K7Y2_RAT;A0A8I5ZX45_RAT	4	31034.8	28117	23485.6	30845.5	28370.7	15845.5	15259.9	20294.7	20229.6	17907.4	1.5843	0.00333021
A6J1P2	Phosphatidylethanolamine binding protein 1, isoform CRA_a	Pebp1	A6J1P2	A6J1P2	Pebp1	Phosphatidylethanolamine binding protein 1, isoform CRA_a	A6J1P2_RAT	1	24376.1		24620.8	31403.6	26800.2	15833.3		15668.8	19258.5	16920.2	1.58392	0.0186988
P02770	Albumin	Alb	P02770	P02770;A0A8I5Y4N3;A0A0G2JSH5;A6KKG0	Alb	Albumin	ALBU_RAT	124	33896700	37636300	40338400	31814600	35921500	21715500	21541000	17327200	30692300	22819000	1.57419	0.00838261
Q52KJ8	Methionine-R-sulfoxide reductase B1	Msrb1	Q52KJ8	Q52KJ8;A0A0G2K906;A6HCX2	Msrb1	Methionine-R-sulfoxide reductase B1	MSRB1_RAT	3	34022.3	46341.9	56865.9	48119.1	46337.3	28881.2	25938.8	29067.2	34391.3	29569.6	1.56706	0.0156553
Q4V7D7	Pre-mRNA-splicing factor RBM22	Rbm22	Q4V7D7	Q4V7D7;A0A8I5ZWV1;A6IXB7	Rbm22	Pre-mRNA-splicing factor RBM22	RBM22_RAT	6	28682.5	20576.9	21797.5	23563.4	23655.1	15352.7	16643.4	13948.2		15314.8	1.54459	0.0129587
A0A8I6ABW4	Cilia and flagella associated protein 44	Cfap44	A0A8I6ABW4;D3ZXR2	A0A8I6ABW4;D3ZXR2;A6IR07;A6IR08	Cfap44	Cilia and flagella associated protein 44	A0A8I6ABW4_RAT;D3ZXR2_RAT	2	23178.9	14984.9	18933.4	17142.4	18559.9	12815.4	6744.1	14925.2	13956.4	12110.3	1.53257	0.0436108
P02651	Apolipoprotein A-IV	Apoa4	P02651	A0A0G2JVX7;P02651;A6J474	Apoa4	Apolipoprotein A-IV	APOA4_RAT	34	247656	217387	262289	181527	227215	139534	147192	113823	199665	150054	1.51422	0.0227675
A6JII8	RCG43475	rCG_43475	A6JII8	A6JII8	rCG_43475	RCG43475	A6JII8_RAT	1	119584	125794	134667	130348	127598	78968.1	76681.3	81350.8	102024	84756.1	1.50548	0.000671359
A6KJF4	Testis expressed gene 10 (Predicted)	Tex10	A6KJF4;D4A401	A6KJF4;D4A401	Tex10;Tex10_predicted	Testis expressed gene 10 (Predicted)	A6KJF4_RAT;D4A401_RAT	3	39430.8	48113.4	30552	43679	40443.8	19325.9	32936.1	24013.3	31510.4	26946.4	1.5009	0.03381
P22791	Hydroxymethylglutaryl-CoA synthase, mitochondrial	Hmgcs2	P22791	P22791	Hmgcs2	Hydroxymethylglutaryl-CoA synthase, mitochondrial	HMCS2_RAT	5	15303.7	16220.8	11797.4	12565.1	13971.8	26528.5	18463	22109.4	16864	20991.2	0.6656	0.0262888
A0A8I6A994	Calsequestrin	Casq2	A0A8I6A994;A6K3I5;A6K3I6;F1M944	A0A8I6A994;A6K3I5;A6K3I6;F1M944	Casq2	Calsequestrin	A0A8I6A994_RAT;A6K3I5_RAT;A6K3I6_RAT;F1M944_RAT	2	136955	213274	145796	162887	164728	253027	276719	256492	208338	248644	0.662505	0.00942037
A6HJ19	RCG33578 (Fragment)	Krt16	A6HJ19;Q6IFU9	Q6IFU9;Q6IFV0;A6HJ19	Krt16;rCG_33578	RCG33578 (Fragment)	A6HJ19_RAT;Q6IFU9_RAT	3	9252.85	10275.2		7052.81	8860.29	14251.3		11841.4	14191.3	13428	0.659837	0.0210446
Q5M876	N-acyl-aromatic-L-amino acid amidohydrolase (carboxylate-forming)	Acy3	Q5M876	Q5M876;A6HYP7;A6HYQ1	Acy3	N-acyl-aromatic-L-amino acid amidohydrolase (carboxylate-forming)	ACY3_RAT	6	19733.1	14133.4	10971.6	13293.7	14533	27636.9	20007.9	22271.5	19044.2	22240.1	0.653456	0.0279378
A0A1W2Q6C7	DAZ interacting zinc finger protein 1	Dzip1	A0A1W2Q6C7;A0A8I5ZVC1;A0A8I6A380;F1MA25	A0A1W2Q6C7;A0A8I5ZVC1;A0A8I6A380;F1MA25	Dzip1	DAZ interacting zinc finger protein 1	A0A1W2Q6C7_RAT;A0A8I5ZVC1_RAT;A0A8I6A380_RAT;F1MA25_RAT	2	55975.7	33556.9	42176.8	29912.7	40405.5	74286.6	54197.4	68974.5	58983.1	64110.4	0.630249	0.0183635
P13413	Troponin I, slow skeletal muscle	Tnni1	P13413	P13413;A0A096MIZ5;A0A096MK09;F1LMC6	Tnni1	Troponin I, slow skeletal muscle	TNNI1_RAT	9	34503.1	44186.5	39919.9	46213.7	41205.8	53321.2	89835.6	74589.1	54292.5	68009.6	0.605882	0.0262807
A0A8I6A4K2	YTH domain-containing family protein	Ythdf2	A0A8I6A4K2;B2GUU1;E9PU11;Q1JU70	A0A8I6A4K2;A0A8I6ABJ9;B2GUU1;E9PU11;Q1JU70	Ythdf2	YTH domain-containing family protein	A0A8I6A4K2_RAT;B2GUU1_RAT;E9PU11_RAT;Q1JU70_RAT	4	6967.4	4079.45	8387.5	10409.9	7461.06	10307.5	13710.4	14296.7	11568.5	12470.8	0.598284	0.0214621
A0A8I5Y6B0	Porcupine O-acyltransferase	Porcn	A0A8I5Y6B0;A0A8I6A8A2;A0A8I6APS0;A6KP40;D3ZVQ3	A0A8I5Y6B0;A0A8I6A8A2;A0A8I6APS0;D3ZVQ3;A6KP40	Porcn;RGD1564947_predicted	Porcupine O-acyltransferase	A0A8I5Y6B0_RAT;A0A8I6A8A2_RAT;A0A8I6APS0_RAT;A6KP40_RAT;D3ZVQ3_RAT	1	4786.92	5959.04	5264.15	2783.94	4698.51	8624.73	9315.58	6143.05	7728.93	7953.07	0.59078	0.0151105
P11506	Plasma membrane calcium-transporting ATPase 2	Atp2b2	P11506	P11506;A0A8I5ZSI6;A0A8I6ADD4;A0A8I6AF36;A0A8I6ANJ1;A0A8L2QTH1;D4A8B3;A6IBU4	Atp2b2	Plasma membrane calcium-transporting ATPase 2	AT2B2_RAT	3	19990.6	16946.5	15043.2	25529.8	19377.5	36989	35551.4	31064.7	33324.6	34232.4	0.566058	0.00132589
Q63415	Proprotein convertase subtilisin/kexin type 6	Pcsk6	Q63415	Q63415;A0A8I5ZLS8;F1LNB4;A6JBN6;A6JBN7;Q63793	Pcsk6	Proprotein convertase subtilisin/kexin type 6	PCSK6_RAT	7	12103.9	9953.2	10756.1	8010.14	10205.8	15288.1	17327.2	15663.3	24201.7	18120.1	0.563234	0.0124303
A9UMV7	RCG29512	Uqcr11	A9UMV7	A9UMV7	Uqcr11	RCG29512	A9UMV7_RAT	2	313132	347958	241648	473100	343960	781681	486799	752798	447023	617075	0.557403	0.0338847
P02625	Parvalbumin alpha	Pvalb	P02625	P02625;A0A8L2UMW7;A6HSI3;A6HSI5;A6HSI6	Pvalb	Parvalbumin alpha	PRVA_RAT	6		12020.4	15313.2	10877	12736.9	24441.6	24966.2	19351.8	24072.3	23208	0.548814	0.00267158
A0A8J8XRQ3	G protein subunit alpha 14	Gna14	A0A8J8XRQ3;Q5EAP4	A0A8J8XRQ3;Q5EAP4;A6I0I3	Gna14	G protein subunit alpha 14	A0A8J8XRQ3_RAT;Q5EAP4_RAT	2	960.238	2140.81	4551.53	4537.23	3047.45	6442.66	4984.78	5360.13	5890.74	5669.58	0.53751	0.0330779
Q62720	Proton-coupled zinc antiporter SLC30A1	Slc30a1	Q62720	Q62720;A6JH05	Slc30a1	Proton-coupled zinc antiporter SLC30A1	ZNT1_RAT	2	10938.9	16860.6	9755.35	6001.66	10889.1	16913.3	20901.8	19118	25326.4	20564.9	0.529501	0.0150822
Q8CFD0	Sideroflexin-5	Sfxn5	Q8CFD0	Q8CFD0;A0A8I6AB65;A0A8I6AD84;A6IAR4	Sfxn5	Sideroflexin-5	SFXN5_RAT	2	3489.68	1890.42	3555.17	5603.26	3634.63	6313.57		7985.29	6422.86	6907.24	0.526206	0.0227113
P50115	Protein S100-A8	S100a8	P50115	P50115;A6J6Q3	S100a8	Protein S100-A8	S10A8_RAT	4	23977.9	31638.9	35222.5	32565.9	30851.3	82004.2	54085.8	63829.7	40410.9	60082.7	0.513481	0.0180819
Q29RW1	Myosin-4	Myh4	Q29RW1	P02563;P02564;P12847;Q29RW1;A0A0G2K1V4;A0A0G2K484;F1LMU0;F1LRV9;A0A0G2K0F5;G3V6E1;G3V885;G3V8B0;A0A8I5Y7Z0;A0A8I6A2T6;A0A8I6A7B8;A0A8I6AFM0;A0A8I6AIQ9;A0A8I6ART5;A0A8I6GHT6;A6HFH7;A6HFH8;A6HFI0;A6HFI1;A6HFI4;A6HFI5;F1M8F6;G3V6D8;A6HFI3;A6KGX9;A6KGY0;A6KGY1;A6KGY2;Q63353	Myh4	Myosin-4	MYH4_RAT	72	12690600	12060700	20382400	15928500	15265550	42579600	28841700	24033900	25836900	30323025	0.503431	0.0171956
A0A8I6A1I2	Olfactory receptor	Or2t35	A0A8I6A1I2	A0A8I6A1I2	Or2t35	Olfactory receptor	A0A8I6A1I2_RAT	2	25374	44014.1	31793.9	52133.6	38328.9	92557.6	49751.6	79735.2	87673.9	77429.6	0.495016	0.0135813
A0A8I6A1B5	DNA methyltransferase 1-associated protein 1	Dmap1	A0A8I6A1B5;F7FQE3;Q568Y6	A0A8I6A1B5;Q568Y6;F7FQE3	Dmap1	DNA methyltransferase 1-associated protein 1	A0A8I6A1B5_RAT;F7FQE3_RAT;Q568Y6_RAT	2	4712	6118.27	7310.05		6046.77	10178.8	14732.8	11915.9		12275.8	0.492575	0.0150279
Q64578	Sarcoplasmic/endoplasmic reticulum calcium ATPase 1	Atp2a1	Q64578	Q64578;A0A8I5XUV7;A0A8I5ZYV5;A6I958;B4F7E5;M0RCD2;A6I957	Atp2a1	Sarcoplasmic/endoplasmic reticulum calcium ATPase 1	AT2A1_RAT	16	114067	98455	234237	152730	149872	428551	295919	251487	248427	306096	0.489625	0.0238895
P10759	AMP deaminase 1	Ampd1	P10759	P10759;A0A8I6A1E3;A0A8L2QD93;A6K3K3;A6K3K4	Ampd1	AMP deaminase 1	AMPD1_RAT	2	10007.9	14828.9	18512.9	19635.3	15746.2	48957.9	28720.7	29025	23086.9	32447.6	0.485282	0.0332584
A0A0G2K7E7	Protein transport protein Sec61 subunit gamma	LOC108348617	A0A0G2K7E7;A0A8J8XD56;A6JPX6;B5DER8	A0A0G2K7E7;A0A8J8XD56;A6JPX6;B5DER8	LOC108348617;Sec61g;rCG_23282	Protein transport protein Sec61 subunit gamma	A0A0G2K7E7_RAT;A0A8J8XD56_RAT;A6JPX6_RAT;B5DER8_RAT	1	5390.7	9518.22	10557.6	15174.8	10160.3	34110.5	16460.4	19993.4	17310.1	21968.6	0.462493	0.0419029
F7FA09	Peroxisomal biogenesis factor 11 beta	Pex11b	F7FA09;Q4KM24	A0A8I5Y5E1;A0A8I5ZPC8;F7FA09;Q4KM24	Pex11b	Peroxisomal biogenesis factor 11 beta	F7FA09_RAT;Q4KM24_RAT	5	6891.49	7607.48	6380.34	8118	7249.33	20839.9	18293.7	14800.9	16308.3	17560.7	0.412815	0.000275299
A0A8L2QM38	Similar to CG9646-PA	RGD1304694	A0A8L2QM38	A0A8L2QM38;A6HTC9;Q4G008	RGD1304694	Similar to CG9646-PA	A0A8L2QM38_RAT	5	3472.83	11331	8217.64	6424.96	7361.61	30637	15673.4	12109.1	18202.4	19155.5	0.384308	0.0350287
A0A8I5ZWE4	RCG32327	Tnnc2	A0A8I5ZWE4;Q304F3	A0A8I5ZWE4;Q304F3	Tnnc2;rCG_32327	RCG32327	A0A8I5ZWE4_RAT;Q304F3_RAT	6	33154.5	41036.3	73473.9	50106.8	49442.9	257797	136506	98634.7	94984.9	146981	0.33639	0.0468672
A0A096MJN6	PX domain-containing protein	Snx12	A0A096MJN6;A6IQ98;A6IQA2;A6IQA3;D4A719	A0A096MJN6;A0A096MKE2;D4A719;A6IQ98;A6IQA1;A6IQA2;A6IQA3	Snx12;rCG_36369	PX domain-containing protein	A0A096MJN6_RAT;A6IQ98_RAT;A6IQA2_RAT;A6IQA3_RAT;D4A719_RAT	6	74700.9	67978.6	74754.5	61665.8	69774.9	77659.6	78338.1	81364.2	83612.5	80243.6	0.869539	0.0223835
A0A096MJR4	Tumor protein p53 inducible protein 3	Cryzl2	A0A096MJR4	B0BNC9;A0A096MJR4;A0A8I6ASM8	Cryzl2	Tumor protein p53 inducible protein 3	A0A096MJR4_RAT	4	136530	121479	112200	159422	132408	182383	206126	161005	149508	174756	0.757674	0.0397712
A0A0A1G491	NADH-ubiquinone oxidoreductase chain 2	ND2	A0A0A1G491;Q5UAJ8	P11662;A0A0A1G491;D2E6P4;Q06Q97;Q06QB0;Q5UAJ8;Q8HID0;Q8SEZ7;S5RF74	ND2	NADH-ubiquinone oxidoreductase chain 2	A0A0A1G491_RAT;Q5UAJ8_RAT	5	450560	515473	510066	401561	469415	766664	573033	700762	642077	670634	0.699957	0.00651069
A0A0G2JSK5	Integrin beta	Itgb1	A0A0G2JSK5	A0A0G2JSK5	Itgb1	Integrin beta	A0A0G2JSK5_RAT	6	213124	207777	193258	194286	202111	180874	170011	164170	187882	175734	1.1501	0.01096
A0A0G2JSR0	Voltage-dependent anion channel 3	Vdac3	A0A0G2JSR0	A0A0G2JSR0	Vdac3	Voltage-dependent anion channel 3	A0A0G2JSR0_RAT	2	334199	310294	352173	326875	330885	437290	445922	434345	408724	431570	0.766701	0.000142451
A0A0G2JU49	Metaxin 1	LOC295241	A0A0G2JU49;A6J6C9;Q4KLN2	A0A0G2JU49;A6J6C9;Q4KLN2	LOC295241;Mtx1	Metaxin 1	A0A0G2JU49_RAT;A6J6C9_RAT;Q4KLN2_RAT	14	122410	112425	113052	99697.4	111896	127116	133561	122674	124710	127015	0.880966	0.0276229
A0A0G2JUA5	AHNAK nucleoprotein	Ahnak	A0A0G2JUA5	A0A0G2JUA5;Q38PG3	Ahnak	AHNAK nucleoprotein	A0A0G2JUA5_RAT	357	2876710	2851510	2579870	2771470	2769890	2465900	2619830	2398800	2597560	2.52052e+06	1.09893	0.0267827
A0A0G2JUP3	non-specific serine/threonine protein kinase	Obscn	A0A0G2JUP3	A0A0G2JUP3	Obscn	non-specific serine/threonine protein kinase	A0A0G2JUP3_RAT	342	1108520	1093240	1178220	1118340	1124580	1228920	1194850	1323450	1282480	1257425	0.894352	0.00791726
A0A0G2JV76	DNA ligase	Lig3	A0A0G2JV76;A6HHE1	A0A096MKE9;A0A0G2JV76;F7FP17;Q5U2M4;A6HHE1;A6HHE2	Lig3;rCG_33581	DNA ligase	A0A0G2JV76_RAT;A6HHE1_RAT	7	7014.91	7583.58	7180.87	6759.3	7134.66	8238.22	8741.52	9035.06	7905.09	8479.97	0.841355	0.0045931
A0A0G2JW38	Ribulose-phosphate 3-epimerase	MGC124653	A0A0G2JW38;A6KFD1	A0A0G2JW38;A0A8I6GEB4;Q3MIF0;A6KFD1;A6KFD3	MGC124653;Rpe	Ribulose-phosphate 3-epimerase	A0A0G2JW38_RAT;A6KFD1_RAT	3	47483.3	54610.7	36881.3	36540.4	43878.9	28318.3	21633.6	32491.6	37875.6	30079.8	1.45875	0.0479125
A0A0G2JW94	Clathrin interactor 1	Clint1	A0A0G2JW94	A0A0G2JW94;A0A8I5Y9G0;Q6DGF2;A6HDP9	Clint1	Clathrin interactor 1	A0A0G2JW94_RAT	22	91973.5	79644.7	84587.5	87756.6	85990.6	70385.6	83420.7	72159.4	74355.6	75080.3	1.14531	0.0310435
A0A0G2JXD9	DOP1 leucine zipper like protein B	Dop1b	A0A0G2JXD9;A6KPZ1	A0A0G2JXD9;A6KPZ1	Dop1b;Dopey2_predicted	DOP1 leucine zipper like protein B	A0A0G2JXD9_RAT;A6KPZ1_RAT	1	97323	94902.3	96496.2	92971.9	95423.4	74541.9	67774.1	84197.7	80866.8	76845.1	1.24176	0.00257142
A0A0G2JXG2	[histone H3]-trimethyl-L-lysine(9) demethylase	Kdm4b	A0A0G2JXG2;A0A8I5ZWQ3;A0A8I6GK41;A6KQY4;M0RB75	A0A0G2JXG2;A0A8I5ZWQ3;A0A8I6GK41;M0RB75;A6KQY4;B1WBM8	Kdm4b;rCG_45102	[histone H3]-trimethyl-L-lysine(9) demethylase	A0A0G2JXG2_RAT;A0A8I5ZWQ3_RAT;A0A8I6GK41_RAT;A6KQY4_RAT;M0RB75_RAT	2	100232	83639.4	70503.1	108175	90637.4	59120.8	68568.2	64767.6	69572.4	65507.2	1.38362	0.0284952
A0A0G2JXM1	Catenin delta 1	Ctnnd1	A0A0G2JXM1;A6HMQ5	A0A0G2JXM1;A0A8I5ZVG2;D3ZZZ9;A6HMQ4;A6HMQ5	Ctnnd1;Ctnnd1_predicted	Catenin delta 1	A0A0G2JXM1_RAT;A6HMQ5_RAT	44	147022	134931	135436	126721	136028	125855	124695	126028	122755	124833	1.08967	0.0385706
A0A0G2JXT6	Myotubularin-related protein 6	Mtmr6	A0A0G2JXT6	A0A0G2JXT6;A0A8I6AFC4;A6K699;D3ZC22;A6K6A0	Mtmr6	Myotubularin-related protein 6	MTMR6_RAT	8	19824.9	20689.1	15837.3	21246	19399.3	24790.3	29005.7	23422.8	21801.4	24755	0.783651	0.034625
A0A0G2JY11	Tetraspanin	Tspan9	A0A0G2JY11;A6ILZ1;D4AAV9	A0A0G2JY11;D4AAV9;A6ILZ1	Tspan9;Tspan9_predicted	Tetraspanin	A0A0G2JY11_RAT;A6ILZ1_RAT;D4AAV9_RAT	5	64711.4	62470.9	58102.3	73997.8	64820.6	59784.4	56029.1	53677.3	50985.3	55119	1.17601	0.0447656
A0A0G2JYX2	Immunoglobulin heavy constant epsilon	Ighm	A0A0G2JYX2;A0A8I5YC45;F1LM30	F1LPW0;A0A0G2JVP4;A0A0G2JYX2;A0A8I5YC45;A0A8I5ZVS4;A0A8I6APC0;A6KC04;F1LM30;Q3B8R4;Q4QQW0;Q569B3;Q569B8	Ighm	Immunoglobulin heavy constant epsilon	A0A0G2JYX2_RAT;A0A8I5YC45_RAT;F1LM30_RAT	19	238876	322183	424692	378728	341120	257113	224679	199981	251407	233295	1.46218	0.0429167
A0A0G2JZJ1	Proteasome 26S subunit, non-ATPase 14	Psmd14	A0A0G2JZJ1;A0A8I6A8J5;A6HLU8;Q4V8E2	A0A0G2JZJ1;A0A8I6AHX8;Q4V8E2;A0A8I6A8J5;A6HLU8	Psmd14;rCG_26455	Proteasome 26S subunit, non-ATPase 14	A0A0G2JZJ1_RAT;A0A8I6A8J5_RAT;A6HLU8_RAT;Q4V8E2_RAT	15	100360	97896.2	110042	126049	108587	121564	127391	135821	124475	127313	0.852914	0.0384004
A0A0G2K098	MCC regulator of WNT signaling pathway	Mcc	A0A0G2K098;A0A0G2K6G7;A6KUB9;A6KUC0;F1LZS6	A0A0G2K6G7;F1LZS6;A0A0G2K098;A6KUB9;A6KUC0	Mcc;RGD1561988_predicted	MCC regulator of WNT signaling pathway	A0A0G2K098_RAT;A0A0G2K6G7_RAT;A6KUB9_RAT;A6KUC0_RAT;F1LZS6_RAT	6	15058.3	17634.6	13172.5	14054.7	14980	11835.8	7915.07	11229.7	9906.77	10221.8	1.46549	0.0105065
A0A0G2K0G3	thioredoxin-disulfide reductase	Txnrd3	A0A0G2K0G3;A0A0G2K764	A0A0G2K0G3;A0A0G2K764;A6IB66	Txnrd3	thioredoxin-disulfide reductase	A0A0G2K0G3_RAT;A0A0G2K764_RAT	12	55567.9	63531.4	60198.9	64385.1	60920.8	64070.9	71754.5	70463.4	67632	68480.2	0.889612	0.0281427
A0A0G2K1V7	Beta-sarcoglycan	Sgcb	A0A0G2K1V7;A6JD29	A0A0G2K1V7;A6JD29	Sgcb;rCG_57156	Beta-sarcoglycan	A0A0G2K1V7_RAT;A6JD29_RAT	17	479812	464819	423759	460935	457331	492167	501124	499256	489138	495421	0.923116	0.020821
A0A0G2K261	isoleucine--tRNA ligase	Iars2	A0A0G2K261	A0A0G2K261;A6JGQ5;D4A8P9	Iars2	isoleucine--tRNA ligase	A0A0G2K261_RAT	66	377993	384165	366191	387924	379068	395805	400153	426636	405622	407054	0.931248	0.0151751
A0A0G2K350	NSF attachment protein gamma	Napg	A0A0G2K350;A6IXL2	A0A0G2K350;D4A0E2;A6IXL2;A6IXL3;A6IXL4;A6IXL5	Napg;rCG_46917	NSF attachment protein gamma	A0A0G2K350_RAT;A6IXL2_RAT	17	83110.7	75795	79193	72708.6	77701.8	66826.9	70542.5	70078.4	69797.7	69311.4	1.12105	0.0126676
A0A0G2K4E9	Annexin	Anxa4	A0A0G2K4E9;A6IAZ2;A6IAZ3;F7ERI2	A0A0G2K4E9;A6IAZ2;A6IAZ3;F7ERI2	Anxa4	Annexin	A0A0G2K4E9_RAT;A6IAZ2_RAT;A6IAZ3_RAT;F7ERI2_RAT	3	66391.9	54610.6	65846.2	56958.3	60951.8	97170.4	84182.7	72831.2	87727.1	85477.9	0.713071	0.0058125
A0A0G2K4Q0	Isocitrate dehydrogenase [NAD] subunit, mitochondrial	Idh3g	A0A0G2K4Q0;A0A8I6GDC1;A6KRV1;A6KRV3;A6KRV4;Q5XIJ3	A0A0G2K4Q0;A0A8I6GDC1;A6KRV1;A6KRV3;Q5XIJ3;A6KRV4	Idh3g	Isocitrate dehydrogenase [NAD] subunit, mitochondrial	A0A0G2K4Q0_RAT;A0A8I6GDC1_RAT;A6KRV1_RAT;A6KRV3_RAT;A6KRV4_RAT;Q5XIJ3_RAT	3	716728	741628	788692	774824	755468	864325	812062	838606	830341	836334	0.90331	0.00609767
A0A0G2K4R1	Protein phosphatase 1 regulatory subunit	Ppp1r12c	A0A0G2K4R1	A0A0G2K4R1;A6KNL5	Ppp1r12c	Protein phosphatase 1 regulatory subunit	A0A0G2K4R1_RAT	22	53824.3	53816.7	52052.5	40596.8	50072.6	37090.4	41543.6	43571.6	42071.8	41069.3	1.21922	0.0412733
A0A0G2K760	Peptidyl-prolyl cis-trans isomerase E	Ppie	A0A0G2K760;A0A8I6ADY2;A0A8I6GGK9;B0BMU0	A0A0G2K760;A0A8I6ADY2;A0A8I6GGK9;B0BMU0;Q7TP89	Ppie	Peptidyl-prolyl cis-trans isomerase E	A0A0G2K760_RAT;A0A8I6ADY2_RAT;A0A8I6GGK9_RAT;B0BMU0_RAT	3	46023.9	52358.8	43666	32592.5	43660.3	31032.6	30061.7	25411.1	38879.1	31346.1	1.39285	0.048241
A0A0G2K7I4	RCSD domain containing 1	Rcsd1	A0A0G2K7I4;A0A8I5YCC4;A0A8I5ZYN8;A6IDH8;A6IDH9;F1M4V3	A0A0G2K7I4;A0A8I5YCC4;A0A8I5ZYN8;F1M4V3;A6IDH8;A6IDH9	Rcsd1;Rcsd1_predicted	RCSD domain containing 1	A0A0G2K7I4_RAT;A0A8I5YCC4_RAT;A0A8I5ZYN8_RAT;A6IDH8_RAT;A6IDH9_RAT;F1M4V3_RAT	14	103890	102371	98886.5	102246	101848	83949	92484	89546.6	82790.7	87192.6	1.16809	0.00115887
A0A0G2K7Y5	Thyroid hormone receptor interactor 10	Trip10	A0A0G2K7Y5;A0A8I6AQN3	A0A0G2K7Y5;A0A8I6AQN3;A6KQQ9	Trip10	Thyroid hormone receptor interactor 10	A0A0G2K7Y5_RAT;A0A8I6AQN3_RAT	4	37890.6	30210.9	34509.8	35189.5	34450.2	21590.6	28342.6	29181.2	20381.7	24874	1.38499	0.0134617
A0A0G2K850	EWS RNA-binding protein 1	Ewsr1	A0A0G2K850;A0A140UHY3;A0A8J8Y9N6;A0A9K3Y8I9;B1WC50	A0A0G2K850;A0A140UHY3;A0A8J8Y9N6;A0A9K3Y8I9;B1WC50;Q4KM41	Ewsr1	EWS RNA-binding protein 1	A0A0G2K850_RAT;A0A140UHY3_RAT;A0A8J8Y9N6_RAT;A0A9K3Y8I9_RAT;B1WC50_RAT	7	153408	138293	129358	120721	135445	111843	108427	105881	128613	113691	1.19134	0.0457328
A0A0G2K896	Similar to RIKEN cDNA 1300017J02	Inhca	A0A0G2K896;A0A8I6AEF9	A0A0G2K896;A0A8I6AEF9;A0A8I6AHP0;Q6TUG7;A6I2J1;A6I2J2	Inhca	Similar to RIKEN cDNA 1300017J02	A0A0G2K896_RAT;A0A8I6AEF9_RAT	53	605648	590771	630564	483645	577657	406902	379831	317810	489267	398452	1.44975	0.00978524
A0A0G2K9D6	SWI/SNF related, matrix associated, actin dependent regulator of chromatin, subfamily c, member 1	Smarcc1	A0A0G2K9D6;A0A8I6AMA8;A6I3D4;A6I3D5;A6I3D6;D3ZJU5	A0A0G2K9D6;A0A8I5ZP90;A0A8I6AMA8;D3ZJU5;A6I3D4;A6I3D5;A6I3D6	Smarcc1;Smarcc1_predicted	SWI/SNF related, matrix associated, actin dependent regulator of chromatin, subfamily c, member 1	A0A0G2K9D6_RAT;A0A8I6AMA8_RAT;A6I3D4_RAT;A6I3D5_RAT;A6I3D6_RAT;D3ZJU5_RAT	7	14924	15120.7	9744.93	12016.4	12951.5	16163.6	15168.6	19666.7	17174.5	17043.3	0.759916	0.043592
A0A0G2K9I6	Ceruloplasmin	Cp	A0A0G2K9I6;A0A8I6A708;A6IHC3;A6IHC4;G3V7K3	A0A0G2K9I6;A0A8I6A708;A6IHC3;A6IHC4;G3V7K3	Cp	Ceruloplasmin	A0A0G2K9I6_RAT;A0A8I6A708_RAT;A6IHC3_RAT;A6IHC4_RAT;G3V7K3_RAT	14	193241	221235	247120	219261	220214	180338	173731	132840	198018	171232	1.28606	0.032133
A0A0G2K9K2	Transforming, acidic coiled-coil containing protein 1	Tacc1	A0A0G2K9K2;A0A8I5Y233;A0A8I6AHG9;D4A927	A0A0G2K9K2;A0A8I5Y233;A0A8I6AHG9;D4A927;A6IW20	Tacc1	Transforming, acidic coiled-coil containing protein 1	A0A0G2K9K2_RAT;A0A8I5Y233_RAT;A0A8I6AHG9_RAT;D4A927_RAT	3	11676.6	14049.8	12186.7	9511.27	11856.1	14799.8	17765	12713.1	16797.9	15519	0.763975	0.0458045
A0A0G2K9V1	NADH dehydrogenase [ubiquinone] 1 alpha subcomplex subunit 1	Ndufa1	A0A0G2K9V1;A6JMH9;B4F7B9;F7FC95	A0A0G2K9V1;A6JMH9;B4F7B9;F7FC95	Ndufa1;Ndufa1_predicted	NADH dehydrogenase [ubiquinone] 1 alpha subcomplex subunit 1	A0A0G2K9V1_RAT;A6JMH9_RAT;B4F7B9_RAT;F7FC95_RAT	4	1860340	1853560	1888550	2070670	1918280	2147160	2056940	2561800	2301390	2.26682e+06	0.846242	0.0288038
A0A0G2KAH6	SRSF protein kinase 3	Srpk3	A0A0G2KAH6;A6KRV7	A0A0G2KAH6;A6KRV7	Srpk3;Stk23	SRSF protein kinase 3	A0A0G2KAH6_RAT;A6KRV7_RAT	6	8809	8967.4	8860.4	10423.2	9265	11720.5	11211.2	12505.3	12944.9	12095.5	0.765989	0.00209893
A0A0G2KAN7	glutaminase	Gls	A0A0G2KAN7	A0A0G2KAN7	Gls	glutaminase	A0A0G2KAN7_RAT	1	16352.6	15740.6	12237.6	15273.9	14901.2	11457.9	12276.7	12137.2		11957.3	1.2462	0.0444053
A0A0U1RRV7	Serine and arginine rich splicing factor 3	AABR07026797.1	A0A0U1RRV7;A0A8I5ZSN8;A0A8I6A2L6;A0A8I6A2P1;A6JJT3;A6JJT4;Q0ZFS8	A0A0U1RRV7;A0A8I6A2L6;A0A8I6A2P1;Q0ZFS8;A0A8I5ZSN8;A6JJT3;A6JJT4	AABR07026797.1;Srsf3;rCG_61099	Serine and arginine rich splicing factor 3	A0A0U1RRV7_RAT;A0A8I5ZSN8_RAT;A0A8I6A2L6_RAT;A0A8I6A2P1_RAT;A6JJT3_RAT;A6JJT4_RAT;Q0ZFS8_RAT	8	171842	143920	173875	142231	157967	129439	110500	133302	122328	123892	1.27504	0.0141538
A0A1B0GWT7	Late endosomal/lysosomal adaptor, MAPK and MTOR activator 2	Lamtor2	A0A1B0GWT7;A0A8I6ALB3;A6J687	A0A1B0GWT7;A0A8I6ALB3;A6J687	Lamtor2;rCG_62440	Late endosomal/lysosomal adaptor, MAPK and MTOR activator 2	A0A1B0GWT7_RAT;A0A8I6ALB3_RAT;A6J687_RAT	4	62436.6	54675.1	52779.6	62827.7	58179.8	70191.7	63086.2	69333.5	74818	69357.4	0.83884	0.0197921
A0A2Z5ZBL4	RELA	Rela	A0A2Z5ZBL4;A0A8I5ZMV7;A0A8I6A5H5;F7F7J5;Q7TQN4	A0A8I5ZMV7;A0A8I6A5H5;A0A8I6ATQ5;F7F7J5;Q7TQN4;A0A2Z5ZBL4	Rela	RELA	A0A2Z5ZBL4_RAT;A0A8I5ZMV7_RAT;A0A8I6A5H5_RAT;F7F7J5_RAT;Q7TQN4_RAT	9	56656.4	49114.1	46907.8	45290.2	49492.1	55806	58790.5	58893	54188.6	56919.5	0.869511	0.0363441
A0A8I5Y2G5	RAB GTPase activating protein 1	Gpr21_predicted	A0A8I5Y2G5;A0A8I5Y656;A6JET4	A0A8I5Y2G5;A0A8I5Y656;A6JET4;A6JET5;D3ZX42	Gpr21_predicted;Rabgap1	RAB GTPase activating protein 1	A0A8I5Y2G5_RAT;A0A8I5Y656_RAT;A6JET4_RAT	11	50850.5	58260.3	54925.8	59360.2	55849.2	44192	49519.1	44731	50233	47168.8	1.18403	0.0127841
A0A8I5Y874	AarF domain containing kinase 1	Adck1	A0A8I5Y874	A0A8I5Y874;D3ZRJ0;A6JEB5	Adck1	AarF domain containing kinase 1	A0A8I5Y874_RAT	12	30270.9	29064.4	28474.2	29688.3	29374.5	37126.1	35851.3	44036.8	37611.7	38656.5	0.759884	0.00255748
A0A8I5YBE0	Tropomodulin 1	Tmod1	A0A8I5YBE0;A0A8I5ZKA1;A6IJA9;F7ELP2	A0A8I5YBE0;A0A8I5ZKA1;A6IJA9;F7ELP2	Tmod1	Tropomodulin 1	A0A8I5YBE0_RAT;A0A8I5ZKA1_RAT;A6IJA9_RAT;F7ELP2_RAT	4	314132	377822	319327	293593	326218	267173	293841	265663	262190	272217	1.19838	0.0323795
A0A8I5YBN3	Microtubule-associated protein	Mapt	A0A8I5YBN3;A0A8I5ZN17;A0A8I6ARL1;A0A8K1TMD4;A0A8K1TN53;A0A8K1WG57;A0A8K1WHA3;D3ZKD9;D4A1Q2;F1LST4	A0A8I5YBN3;A0A8I5ZN17;A0A8I6ARL1;A0A8K1TMD4;A0A8K1TN53;A0A8K1WG57;A0A8K1WHA3;A6HJV0;A6HJV2;D3ZKD9;D4A1Q2;F1LST4;A6HJV6	Mapt	Microtubule-associated protein	A0A8I5YBN3_RAT;A0A8I5ZN17_RAT;A0A8I6ARL1_RAT;A0A8K1TMD4_RAT;A0A8K1TN53_RAT;A0A8K1WG57_RAT;A0A8K1WHA3_RAT;D3ZKD9_RAT;D4A1Q2_RAT;F1LST4_RAT	2	271172	296134	240577	266915	268700	169912	169066	131460	250312	180188	1.49122	0.0181644
A0A8I5ZKE8	Integrin beta	Itgb5	A0A8I5ZKE8	A0A8I5ZKE8;A0A8I6AQL1;A6IRK0	Itgb5	Integrin beta	A0A8I5ZKE8_RAT	17	94277.1	87475.2	80342.3	90514.2	88152.2	94005.8	100906	99662.1	94329.8	97225.9	0.906674	0.0390326
A0A8I5ZKU4	TEA domain transcription factor 1	Tead1	A0A8I5ZKU4;A0A8I5ZMT2;A0A8I5ZVQ4;A0A8I6A1B4;A6I870;F1M7P3;Q6QQU3	A0A0G2K2N3;A0A8I5ZMT2;F1M7P3;Q6QQT9;Q6QQU0;Q6QQU1;Q6QQU3;A0A8I5Y7H2;A0A8I5Y8C5;A0A8I5ZKU4;A0A8I5ZM31;A0A8I5ZVQ4;A0A8I6A176;A0A8I6A1B4;A0A8I6GMF8;F7EPU7;A6JJQ8;Q4KLN9;Q5U2N6;A6I870	Tead1;rCG_40518	TEA domain transcription factor 1	A0A8I5ZKU4_RAT;A0A8I5ZMT2_RAT;A0A8I5ZVQ4_RAT;A0A8I6A1B4_RAT;A6I870_RAT;F1M7P3_RAT;Q6QQU3_RAT	6	15115	20467.8	16599.7	16059.9	17060.6	20443.7	21977.2	20268.4	19509.5	20549.7	0.830212	0.0348734
A0A8I5ZL87	Grancalcin	Gca	A0A8I5ZL87;A6HLW1;D3ZYI0	A0A8I5ZL87;A6HLW1;D3ZYI0	Gca;Gca_predicted	Grancalcin	A0A8I5ZL87_RAT;A6HLW1_RAT;D3ZYI0_RAT	4	28327.5	26424.4	30264.5	23777.4	27198.5	22177.3	22477.2	24362.6	24595.9	23403.2	1.16217	0.046604
A0A8I5ZLC2	Aconitase 1	Aco1	A0A8I5ZLC2;A6IIQ7;G3V6S2	A0A8I5ZLC2;A6IIQ7;G3V6S2	Aco1;rCG_55067	Aconitase 1	A0A8I5ZLC2_RAT;A6IIQ7_RAT;G3V6S2_RAT	6	107098	108183	107358	102927	106392	115229	114288	110713	123069	115825	0.918556	0.0163785
A0A8I5ZLP6	RNA helicase	Ddx42	A0A8I5ZLP6;A6HK14;D4A031	A0A8I5ZLP6;A6HK14;D4A031	Ddx42;Ddx42_predicted	RNA helicase	A0A8I5ZLP6_RAT;A6HK14_RAT;D4A031_RAT	12	115026	103011	113584	103484	108776	99866.6	78713.8	84343.5	91977.9	88725.4	1.22599	0.0117187
A0A8I5ZMI1	Zyg-11 related, cell cycle regulator	Zer1	A0A8I5ZMI1;A6JTV3;F1LQI6	A0A8I5ZMI1;A0A8I6AWN9;A6JTV3;F1LQI6	Zer1;Zyg11bl	Zyg-11 related, cell cycle regulator	A0A8I5ZMI1_RAT;A6JTV3_RAT;F1LQI6_RAT	10	21365.9	20738.9	19383.3	23238	21181.5	29160.1	24128.1	25034.8	26336.1	26164.8	0.809544	0.0104483
A0A8I5ZMR5	TBC1 domain family member 9B	RGD1310147_predicted	A0A8I5ZMR5;A0A8I6AWL8;A6HDZ6;F1LRL4	A0A8I5ZMR5;A0A8I6AWL8;A6HDZ6;A6HDZ7;B2GV11;F1LRL4	RGD1310147_predicted;Tbc1d9b	TBC1 domain family member 9B	A0A8I5ZMR5_RAT;A0A8I6AWL8_RAT;A6HDZ6_RAT;F1LRL4_RAT	8	13885.2	14300.9	13457.9	14149.1	13948.3	18215.8	18065.3	14599.1	16569.9	16862.5	0.827176	0.0147714
A0A8I5ZPF8	ubiquitinyl hydrolase 1	Usp25	A0A8I5ZPF8	A0A0G2JZL5;A0A8I5ZPF8;D4ACD3;A6JL28	Usp25	ubiquitinyl hydrolase 1	A0A8I5ZPF8_RAT	10	17846.8	17658.4	23632.8	16580.9	18929.7	21707.3	27935.8	25738	25062.1	25110.8	0.753848	0.0235027
A0A8I5ZQ10	N(alpha)-acetyltransferase 50, NatE catalytic subunit	Mak3_predicted	A0A8I5ZQ10;A0A8I6A8V0;A0A8I6G5M7;A6IR14;B5DFB7;D4A5Y6	A0A8I5ZQ10;A0A8I6A8V0;A0A8I6G5M7;A0A8J8Y925;B5DFB7;D4A5Y6;A0A8I6B1S7;A6IR14	Mak3_predicted;Naa50	N(alpha)-acetyltransferase 50, NatE catalytic subunit	A0A8I5ZQ10_RAT;A0A8I6A8V0_RAT;A0A8I6G5M7_RAT;A6IR14_RAT;B5DFB7_RAT;D4A5Y6_RAT	15	63113.2	61457.4	58483.3	57938	60248	68590.4	68676.1	67698	66927.7	67973.1	0.886351	0.000999729
A0A8I5ZQ52	Syntaxin binding protein 6	Stxbp6	A0A8I5ZQ52;A0A8I6A7D8;A0A8I6AIW8;D3ZCI5	A0A8I5ZLL4;A0A8I5ZQ52;A0A8I6A7D8;A0A8I6AIW8;D3ZCI5	Stxbp6	Syntaxin binding protein 6	A0A8I5ZQ52_RAT;A0A8I6A7D8_RAT;A0A8I6AIW8_RAT;D3ZCI5_RAT	5	51100.9	46793.8	52135.1	43123.8	48288.4	54348.7	62010.9	51396.3	59159.9	56728.9	0.851213	0.0368085
A0A8I5ZQF6	Similar to ribosomal protein L10	RGD1563861	A0A8I5ZQF6	A0A8I5ZQF6	RGD1563861	Similar to ribosomal protein L10	A0A8I5ZQF6_RAT	1	137208	135859	156660	171641	150342	166529	179698	227550	202139	193979	0.775043	0.0333991
A0A8I5ZR44	Small nuclear ribonucleoprotein Sm D2	Snrpd2	A0A8I5ZR44;B5DES0;F7FB70	A0A8I5ZR44;B5DES0;F7FB70;M0R8K2	Snrpd2	Small nuclear ribonucleoprotein Sm D2	A0A8I5ZR44_RAT;B5DES0_RAT;F7FB70_RAT	7	43449.9	43924.7	39216.6	46560.2	43287.8	59783.8	49073.7	57673	53058.5	54897.2	0.788525	0.00641538
A0A8I5ZR48	LIM domain 7	Lmo7	A0A8I5ZR48	A0A0G2K174;A0A8I5ZR48;A0A8I5ZWT3;Q6J0M8;Q6JBI6	Lmo7	LIM domain 7	A0A8I5ZR48_RAT	1	25892.6	30420.9	26410	25380.2	27025.9	26024.6	19635.1	14846.4	18808.2	19828.6	1.36298	0.031819
A0A8I5ZR66	USH1 protein network component harmonin	Ush1c	A0A8I5ZR66	A0A8I5ZR66	Ush1c	USH1 protein network component harmonin	A0A8I5ZR66_RAT	2	93952.9	81349.9	70205.6	85873.6	82845.5	69616.2	68139.1	72331.8	63128.2	68303.8	1.2129	0.0339742
A0A8I5ZRQ9	AKT1 substrate 1	Akt1s1	A0A8I5ZRQ9;A6JAT0;A6JAT2;A6JAT3;A6JAT4	A0A8I5ZRQ9;A6JAT0;A6JAT2;A6JAT3;A6JAT4	Akt1s1;Akt1s1_predicted	AKT1 substrate 1	A0A8I5ZRQ9_RAT;A6JAT0_RAT;A6JAT2_RAT;A6JAT3_RAT;A6JAT4_RAT	6	217038	187837	216957	215387	209305	180708	154637	153167	116739	151313	1.38326	0.00823512
A0A8I5ZSD4	Enhancer of rudimentary homolog	Erh	A0A8I5ZSD4;A0A8I6AFK4;A0A8I6GLN9;A0A8J8Y9X7;A6JDI9;B2RYQ5	A0A0G2KAN5;A0A8I6AFK4;A0A8I6GLN9;A0A8J8Y9X7;B2RYQ5;A0A8I5ZSD4;A6JDI9	Erh;rCG_20904	Enhancer of rudimentary homolog	A0A8I5ZSD4_RAT;A0A8I6AFK4_RAT;A0A8I6GLN9_RAT;A0A8J8Y9X7_RAT;A6JDI9_RAT;B2RYQ5_RAT	3	135357	124838	101332	109244	117693	93557	90788.2	93651.3	91314.7	92327.8	1.27473	0.0164001
A0A8I5ZTL9	Neurexophilin and PC-esterase domain family, member 5	LOC120095896	A0A8I5ZTL9;A0A8I5ZVS1;A0A8I6ALQ8;A0A8I6GLA2;A6KST7;D3ZUM7;D3ZUN6;D4AAD0;F1M059;F1M0C7	A0A8I5ZTL9;A0A8I5ZVS1;A0A8I6ALQ8;A0A8I6GLA2;A6KST7;D3ZUM7;D3ZUN6;D4AAD0;F1M059;F1M0C7	LOC120095896;LOC680825;Nxpe5;Nxpe5l1;RGD1562319;rCG_64175	Neurexophilin and PC-esterase domain family, member 5	A0A8I5ZTL9_RAT;A0A8I5ZVS1_RAT;A0A8I6ALQ8_RAT;A0A8I6GLA2_RAT;A6KST7_RAT;D3ZUM7_RAT;D3ZUN6_RAT;D4AAD0_RAT;F1M059_RAT;F1M0C7_RAT	2	2425520	2481710	2943780	2725340	2.64409e+06	3034490	3431560	3000870	3134810	3.15043e+06	0.839278	0.0167828
A0A8I5ZTU5	RAN binding protein 1	Ranbp1	A0A8I5ZTU5;A6JSI0	A0A8I5ZTU5;D4A2G9;A0A8I6ATA7;A6JSI0	Ranbp1;rCG_36598	RAN binding protein 1	A0A8I5ZTU5_RAT;A6JSI0_RAT	9	157329	145962	150157	146542	149998	127138	127920	113035	132754	125212	1.19795	0.0025217
A0A8I5ZU65	Proteasome 26S subunit, ATPase 6	Psmc6	A0A8I5ZU65;A6KDZ6;G3V6W6;Q32PW9	A0A8I5ZU65;G3V6W6;Q32PW9;A6KDZ6	Psmc6;rCG_61291	Proteasome 26S subunit, ATPase 6	A0A8I5ZU65_RAT;A6KDZ6_RAT;G3V6W6_RAT;Q32PW9_RAT	27	128373	118319	123813	119990	122624	106409	119160	113410	115462	113610	1.07934	0.0415713
A0A8I5ZUN3	Titin	Ttn	A0A8I5ZUN3	A0A8I5ZU83;A0A8I5ZUN3	Ttn	Titin	A0A8I5ZUN3_RAT	3660	2631790	2598800	3481070	3137370	2.96226e+06	4047110	3230400	3986240	3552040	3.70395e+06	0.799757	0.0413462
A0A8I5ZWM3	NADH dehydrogenase [ubiquinone] 1 subunit C1, mitochondrial	Ndufc1	A0A8I5ZWM3;A6JV65;D3ZS75	A0A8I5ZWM3;A6JV65;D3ZS75	Ndufc1;rCG_49984	NADH dehydrogenase [ubiquinone] 1 subunit C1, mitochondrial	A0A8I5ZWM3_RAT;A6JV65_RAT;D3ZS75_RAT	2	327325	378230	332523	382440	355130	276301	263521	325501	305746	292767	1.21301	0.0217545
A0A8I5ZY10	Charged multivesicular body protein 2A	Chmp2a	A0A8I5ZY10;A6KQL1;A6KQL2	A0A8I5ZY10;A6KQL1;A6KQL2;A6KQL3	Chmp2a;RGD1305050_predicted	Charged multivesicular body protein 2A	A0A8I5ZY10_RAT;A6KQL1_RAT;A6KQL2_RAT	6	38442.5	34344.4	40112.2	37923.6	37705.7	23798.2	29747.3	31496.7	30074.4	28779.2	1.31017	0.00527403
A0A8I5ZYC7	Amyloid beta precursor protein binding family B member 2	Apbb2	A0A8I5ZYC7;A0A8I6A9I8;A0A8I6G7S6	A0A8I5ZYC7;A0A8I6A9I8;A0A8I6G7S6;A6JDC0	Apbb2	Amyloid beta precursor protein binding family B member 2	A0A8I5ZYC7_RAT;A0A8I6A9I8_RAT;A0A8I6G7S6_RAT	4	12276.7	12492.6	9172.3	10034.2	10994	17740.1	13280	16800.1	15845.4	15916.4	0.690731	0.00805614
A0A8I5ZYV4	Ig-like domain-containing protein	ENSRNOG00000066203	A0A8I5ZYV4;A0A8I6AFR0;A6KUN2	A0A8I5ZYV4;A0A8I6AFR0;A6KUN2	ENSRNOG00000066203;ENSRNOG00000068847;rCG_47053	Ig-like domain-containing protein	A0A8I5ZYV4_RAT;A0A8I6AFR0_RAT;A6KUN2_RAT	3	367753	440135	341830	395913	386408	269111	186210	304642	343015	275744	1.40133	0.0311288
A0A8I6A052	Family with sequence similarity 120C	Fam120c	A0A8I6A052	A0A1W2Q678;A0A8I6A052;A6KLA5	Fam120c	Family with sequence similarity 120C	A0A8I6A052_RAT	19	47802.9	44736	44893.9	44768.9	45550.4	43235.5	39284.7	43979.8	42168.8	42167.2	1.08023	0.0378742
A0A8I6A0A0	Heat shock protein family B (small) member 6	Hspb6	A0A8I6A0A0	A0A8I6A0A0	Hspb6	Heat shock protein family B (small) member 6	A0A8I6A0A0_RAT	2	13410.2	16628.8	17071.2	13022	15033	11736.9	7686.38	12172.9	11685.6	10820.4	1.38932	0.0300182
A0A8I6A0A6	GRAM domain containing 4	Gramd4	A0A8I6A0A6;A0A8I6GKJ8;F1LYJ8	F1LYJ8;A0A8I6A0A6;A0A8I6GKJ8;A6HTG0	Gramd4	GRAM domain containing 4	A0A8I6A0A6_RAT;A0A8I6GKJ8_RAT;F1LYJ8_RAT	5	16063.2	16690.1	14487.2	19067.4	16577	21972.2	21791.6	20635.4	19151.1	20887.6	0.793629	0.00959298
A0A8I6A147	Perilipin	Plin3	A0A8I6A147	A0A8I6A147;A6KQY9;A6KQZ0	Plin3	Perilipin	A0A8I6A147_RAT	19	720013	682271	739501	738238	720006	561072	696079	612965	607642	619440	1.16235	0.0178017
A0A8I6A163	Myosin XVIIIa	Myo18a	A0A8I6A163	A0A8I6A163;A0A8I6AAE3	Myo18a	Myosin XVIIIa	A0A8I6A163_RAT	25	76936.4	71936.4	75276.7	74251.9	74600.4	72223.9	72245.2	71038	68717.7	71056.2	1.04988	0.037761
A0A8I6A1T4	Eukaryotic translation initiation factor 4, gamma 2	Eif4g2	A0A8I6A1T4	A0A8I6A1T4;A0A8I6A9V3;A0A8I6ADP1;Q5BJU2;A6I837;A6I840;A6I841	Eif4g2	Eukaryotic translation initiation factor 4, gamma 2	A0A8I6A1T4_RAT	30	77006.8	73392.5	78390.4	79330.8	77030.1	69162	74652.4	70237.7	70078.7	71032.7	1.08443	0.0154686
A0A8I6A3W4	Cytotoxic T lymphocyte-associated protein 2 alpha	Ctla2a	A0A8I6A3W4;A0A8I6ANI3;A6KAE9;A6KAF1;D3ZHI6	A0A8I6A3W4;A0A8I6ANI3;A6KAE9;A6KAF1;D3ZHI6	Ctla2a;RGD1565540_predicted	Cytotoxic T lymphocyte-associated protein 2 alpha	A0A8I6A3W4_RAT;A0A8I6ANI3_RAT;A6KAE9_RAT;A6KAF1_RAT;D3ZHI6_RAT	6	38515.6	33039.4	27380.2	31576.6	32628	23850.1	25299.4	19769	18467	21846.4	1.49352	0.00867115
A0A8I6A4L5	HECT-type E3 ubiquitin transferase	Nedd4l	A0A8I6A4L5;A0A8I6AIV5;A0A8I6GL04;A0A8I6GLU0;A6IXP5;D7NIW0	A0A0G2JUY1;A0A8I6A4L5;A0A8I6A6J7;A0A8I6AEH7;A0A8I6AIV5;A0A8I6GKS9;A0A8I6GL04;A0A8I6GLU0;D7NIW0;F1LRN8;A6IXP5;A6IXP7;A6IXP8	Nedd4l	HECT-type E3 ubiquitin transferase	A0A8I6A4L5_RAT;A0A8I6AIV5_RAT;A0A8I6GL04_RAT;A0A8I6GLU0_RAT;A6IXP5_RAT;D7NIW0_RAT	11	64813.3	70023.1	65968.8	66653.8	66864.8	82877.8	78733.4	87095.3	74028.7	80683.8	0.828726	0.00375389
A0A8I6A4W2	Kinectin 1	Ktn1	A0A8I6A4W2	A0A8I5Y832;A0A8I6A4W2;A0A8I6ACR7;A0A8I6AHJ4;A0A8I6AJ62;A0A8I6AVJ5;D4A4Z9;A6KE57	Ktn1	Kinectin 1	A0A8I6A4W2_RAT	67	175899	159679	155209	155354	161535	151105	144834	144892	152109	148235	1.08972	0.0452197
A0A8I6A660	Extended synaptotagmin 2	Esyt2	A0A8I6A660;A6KDL4;D3ZJ32	A0A8I6A660;A6KDL4;D3ZJ32	Esyt2;rCG_21039	Extended synaptotagmin 2	A0A8I6A660_RAT;A6KDL4_RAT;D3ZJ32_RAT	23	37897.8	39322.3	42291.8	34333.9	38461.4	32916.3	31783.5	30470.2	37082.8	33063.2	1.16327	0.0484418
A0A8I6A7Q5	Tetraspanin	Tspan6	A0A8I6A7Q5;B0BN20;F7ESS4;Q5RJZ3	B0BN20;F7ESS4;Q5RJZ3;A0A8I6A7Q5	Tspan6	Tetraspanin	A0A8I6A7Q5_RAT;B0BN20_RAT;F7ESS4_RAT;Q5RJZ3_RAT	3	11684.9	6728.11	11309.1	8933.77	9663.97	14370.1	16568.4	12866.6	11078.7	13721	0.704322	0.0479821
A0A8I6A822	Transmembrane 9 superfamily member	Tm9sf3	A0A8I6A822;D3ZUD8	A0A8I6A822;D3ZUD8	Tm9sf3	Transmembrane 9 superfamily member	A0A8I6A822_RAT;D3ZUD8_RAT	13	98948.6	85299.1	89681.2	89486.5	90853.9	107960	108620	105320	94705.8	104151	0.872324	0.0218549
A0A8I6A858	Ragulator complex protein LAMTOR4	Lamtor4	A0A8I6A858;A6KST9;D4AD29	A0A8I6A858;D4AD29;A6KST9	Lamtor4;RGD1309735_predicted	Ragulator complex protein LAMTOR4	A0A8I6A858_RAT;A6KST9_RAT;D4AD29_RAT	4	73427.4	70378.8	84210.8	84828.5	78211.4	102437	88269.2	116445	99273.1	101606	0.769751	0.0144997
A0A8I6A9K9	Huntingtin interacting protein K	Hypk	A0A8I6A9K9;A6HPP9	A0A8I6A9K9;A6HPP9	Hypk;RGD1311457_predicted	Huntingtin interacting protein K	A0A8I6A9K9_RAT;A6HPP9_RAT	11	57134	51378.4	59966.5	54402.7	55720.4	45092.7	45772.6	46140	51220.4	47056.4	1.18412	0.00959017
A0A8I6AA99	Sorbin and SH3 domain containing 2	Sorbs2	A0A8I6AA99	A0A8I5ZQ23;A0A8I6AA99;A0A8I6ABV1;A0A8I6AN94	Sorbs2	Sorbin and SH3 domain containing 2	A0A8I6AA99_RAT	30	596095	714547	610054	585076	626443	429313	462344	534351	456109	470529	1.33136	0.00582536
A0A8I6AAJ5	Ig-like domain-containing protein	LOC500180	A0A8I6AAJ5	A0A8I6AAJ5	LOC500180	Ig-like domain-containing protein	A0A8I6AAJ5_RAT	1	20621.6	24291.8	19547.5	20876.5	21334.3		18011.4	14206.4	17097.5	16438.4	1.29783	0.025035
A0A8I6ABB5	Scribble planar cell polarity protein	RGD1565055_predicted	A0A8I6ABB5;A0A8I6ANK4;A0A8I6APB3;A6HS51;A6HS52;A6HS53;D3ZWS0	A0A8I6ABB5;A0A8I6ANK4;A0A8I6APB3;D3ZWS0;A6HS51;A6HS52;A6HS53;A6HS55	RGD1565055_predicted;Scrib	Scribble planar cell polarity protein	A0A8I6ABB5_RAT;A0A8I6ANK4_RAT;A0A8I6APB3_RAT;A6HS51_RAT;A6HS52_RAT;A6HS53_RAT;D3ZWS0_RAT	23	45240.5	39929.4	41250.6	48103.1	43630.9	36235.1	31185.5	35782.5	38529.7	35433.2	1.23136	0.0147554
A0A8I6ABG6	Talin 1	Tln1	A0A8I6ABG6;A6IJ31;A6IJ32;G3V852	A0A8I6ABG6;G3V852;A6IJ31;A6IJ32;A6IJ33	Tln1;rCG_55135	Talin 1	A0A8I6ABG6_RAT;A6IJ31_RAT;A6IJ32_RAT;G3V852_RAT	141	996705	1024460	947780	891055	965000	820522	854271	750461	825681	812734	1.18735	0.00599572
A0A8I6ACY5	DnaJ (Hsp40) homolog, subfamily C, member 28	Dnajc28	A0A8I6ACY5;Q6AYG2	A0A8I6ACY5;Q6AYG2	Dnajc28	DnaJ (Hsp40) homolog, subfamily C, member 28	A0A8I6ACY5_RAT;Q6AYG2_RAT	13	41937.8	41859.8	46713.7	44280.2	43697.9	40881.3	37669.5	35178	40007.1	38434	1.13696	0.0222869
A0A8I6ACZ6	Complement C8 alpha chain	C8a	A0A8I6ACZ6;A6JRT8;D3ZWD6	A0A8I5ZRH5;A0A8I6ACZ6;D3ZWD6;A6JRT8	C8a;C8a_predicted	Complement C8 alpha chain	A0A8I6ACZ6_RAT;A6JRT8_RAT;D3ZWD6_RAT	17	47944.3	45615.4	52048.4	44397.8	47501.5	38073.3	40346.4	29443	33656.6	35379.8	1.34261	0.00626094
A0A8I6ADE7	Uroporphyrinogen decarboxylase	Urod	A0A8I6ADE7;A0A8I6AHK9;A0A9K3Y7K6;B0BN55	A0A8I6ADE7;A0A8I6AHK9;A0A9K3Y7K6;B0BN55	Urod	Uroporphyrinogen decarboxylase	A0A8I6ADE7_RAT;A0A8I6AHK9_RAT;A0A9K3Y7K6_RAT;B0BN55_RAT	3	136348	130110	122818	118322	126900	103004	111388	104181	107955	106632	1.19007	0.00370741
A0A8I6AE61	Eukaryotic translation elongation factor 1 epsilon 1	Eef1e1	A0A8I6AE61;B2RYN3	B2RYN3;A0A8I6AE61	Eef1e1	Eukaryotic translation elongation factor 1 epsilon 1	A0A8I6AE61_RAT;B2RYN3_RAT	8	46564.9	35819.5	45772	41754.3	42477.7	34732.1	33474.3	34947.8	38909.2	35515.8	1.19602	0.0431476
A0A8I6AFH7	Sorbin and SH3 domain containing 1	Sorbs1	A0A8I6AFH7	A0A8I6AFH7;A0A8I6ASS7;F1M8Z8	Sorbs1	Sorbin and SH3 domain containing 1	A0A8I6AFH7_RAT	110	971241	1000450	938102	952941	965684	890794	891343	953987	910483	911652	1.05927	0.0355519
A0A8I6AH36	Ig-like domain-containing protein	ENSRNOG00000066971	A0A8I6AH36	A0A8I6AH36;A0A8I6AP25;A6KDF8;A6KDG8	ENSRNOG00000066971	Ig-like domain-containing protein	A0A8I6AH36_RAT	4	384009	494847	513294	566228	489594	259258	330429	345823	458624	348534	1.40473	0.0461801
A0A8I6AI38	Trans-2,3-enoyl-CoA reductase	Tecr	A0A8I6AI38;A0A8I6ALN4	A0A8I6ALN4;A0A8I6AI38	Tecr	Trans-2,3-enoyl-CoA reductase	A0A8I6AI38_RAT;A0A8I6ALN4_RAT	3	76677	77743.5	83813.8	83978.9	80553.3	92340.1	94580.2	105827	107328	100019	0.805381	0.00394992
A0A8I6AIT0	Derlin	Derl1	A0A8I6AIT0;A0A9K3Y8E4;Q5RKH9	A0A8I6AIT0;Q5RKH9;A0A9K3Y8E4;A6HRI5	Derl1	Derlin	A0A8I6AIT0_RAT;A0A9K3Y8E4_RAT;Q5RKH9_RAT	4	65781.7	70518.9	70638.4	77513.1	71113	78425.1	79746.7	90407.1	82123.2	82675.5	0.860146	0.0186046
A0A8I6AK15	Malic enzyme	Me3	A0A8I6AK15	A0A0G2K4C6;A0A8I6AK15;F1M5N4;A6I606	Me3	Malic enzyme	A0A8I6AK15_RAT	58	540143	553051	524687	552405	542572	578098	630047	615386	579348	600720	0.903202	0.00737715
A0A8I6ALU7	RCG22563	Inpp1	A0A8I6ALU7;A0A8I6GJG8;A6INV6;F7FA04	A0A8I6ALU7;A0A8I6GJG8;A6INV6;F7FA04	Inpp1;rCG_22563	RCG22563	A0A8I6ALU7_RAT;A0A8I6GJG8_RAT;A6INV6_RAT;F7FA04_RAT	16	60321.6	53046.7	61612.1	62531.8	59378.1	52547.5	52011.4	50217.8	46807	50395.9	1.17823	0.011818
A0A8I6AQI7	Serpin family F member 2	Serpinf2	A0A8I6AQI7;F7FHF3;Q68FT8	A0A8I6AQI7;F7FHF3;Q68FT8	Serpinf2	Serpin family F member 2	A0A8I6AQI7_RAT;F7FHF3_RAT;Q68FT8_RAT	22	114082	120266	132964	136507	125955	110136	101269	84202	91392.8	96749.9	1.30186	0.0092727
A0A8I6ARS3	Actin related protein 10	Actr10	A0A8I6ARS3;A0A8I6GBD2;Q5M9F7	A0A8I6ANL4;A0A8I6ARS3;A0A8I6GBD2;F7F7Z6;Q5M9F7	Actr10	Actin related protein 10	A0A8I6ARS3_RAT;A0A8I6GBD2_RAT;Q5M9F7_RAT	13	65088.3	63347	63223.1	55436.2	61773.7	64825.3	73070.3	69650.6	69197.8	69186	0.892863	0.0352972
A0A8I6ART9	phosphopyruvate hydratase	Eno1	A0A8I6ART9	A0A8I6ART9	Eno1	phosphopyruvate hydratase	A0A8I6ART9_RAT	2	209826	195627	219786	203945	207296	165492	170117	156926	169556	165523	1.25237	0.00040682
A0A8I6ARW7	Thioredoxin-related transmembrane protein 3	Tmx3	A0A8I6ARW7;A6K5P3;M0R402	A0A8I6ARW7;A6K5P3;A6K5P4;M0R402	Tmx3;rCG_20581	Thioredoxin-related transmembrane protein 3	A0A8I6ARW7_RAT;A6K5P3_RAT;M0R402_RAT	13	56723.1	55405.1	60836.4	66528.2	59873.2	69381.3	70283.9	68499.2	62900.6	67766.2	0.883525	0.0391735
A0A8I6ATI0	Sacsin molecular chaperone	Sacs	A0A8I6ATI0;A0A8I6B374;D4A1D3	A0A8I6ATI0;A0A8I6B374;D4A1D3;A6K6B1	Sacs	Sacsin molecular chaperone	A0A8I6ATI0_RAT;A0A8I6B374_RAT;D4A1D3_RAT	26	24116.5	22387.6	22214.2	22364.5	22770.7	26023.1	32225.3	29534	23288.7	27767.8	0.82004	0.0474881
A0A8I6AUI4	La ribonucleoprotein 4B	Larp4b	A0A8I6AUI4	A0A8I6AUI4	Larp4b	La ribonucleoprotein 4B	A0A8I6AUI4_RAT	8	17775.6	23690.7	25212.8	24844	22880.8	11681.1	15877.5	15973.9	18749.4	15570.5	1.4695	0.0179303
A0A8I6G2N3	Disco-interacting protein 2 homolog C	Dip2c	A0A8I6G2N3	A0A8I6ASD3;A0A8I6G2N3;A6KN16;D3ZZB0	Dip2c	Disco-interacting protein 2 homolog C	A0A8I6G2N3_RAT	49	83918.6	84962.1	88875.7	86819.6	86144	91692.7	86956.6	92446.5	90006.7	90275.6	0.954233	0.0448576
A0A8I6G3V6	Caseinolytic mitochondrial matrix peptidase chaperone subunit B	Clpb	A0A8I6G3V6	A0A8I6G3V6	Clpb	Caseinolytic mitochondrial matrix peptidase chaperone subunit B	A0A8I6G3V6_RAT	6	53551.9	55603.8	52361.6	49502.6	52755	60300.9	60054.4	58673.8	54116.2	58286.3	0.9051	0.0279903
A0A8I6G6W8	Proline-rich coiled-coil 2C	Prrc2c	A0A8I6G6W8	A0A8I5Y7A0;A0A8I6ANU8;A0A8I6G6W8;A6IDA0	Prrc2c	Proline-rich coiled-coil 2C	A0A8I6G6W8_RAT	29	388140	380520	364808	368696	375541	352027	334760	300846	315066	325675	1.15312	0.0070028
A0A8I6GAR6	Large ribosomal subunit protein uL4	Rpl4	A0A8I6GAR6;Q6P3V9	A0A8I6GAR6;Q6P3V9;A0A8I6ASF5	Rpl4	Large ribosomal subunit protein uL4	A0A8I6GAR6_RAT;Q6P3V9_RAT	5	191758	187504	204034	190727	193506	148942	174946	154207	168515	161652	1.19705	0.00405799
A0A8I6GE08	Guanylate binding protein 1	Gbp1	A0A8I6GE08	A0A8I6GE08	Gbp1	Guanylate binding protein 1	A0A8I6GE08_RAT	44	237286	200363	212619	186359	209157	148002	154043	133573	165696	150328	1.39133	0.0035739
A0A8I6GEF9	Mitochondrial ribosomal protein L58	Mrpl58	A0A8I6GEF9	A0A8I6GEF9	Mrpl58	Mitochondrial ribosomal protein L58	A0A8I6GEF9_RAT	13	96369.9	92335.8	94376.5	95924	94751.6	91177.2	92357.4	84545.6	89299.3	89344.9	1.06051	0.0320603
A0A8I6GEK9	Golgi associated, gamma adaptin ear containing, ARF binding protein 1	Gga1	A0A8I6GEK9;A0A8I6GLY6;F7FHC7;Q5FVF3	A0A8I6GEK9;A0A8I6GLY6;F7FHC7;Q5FVF3	Gga1	Golgi associated, gamma adaptin ear containing, ARF binding protein 1	A0A8I6GEK9_RAT;A0A8I6GLY6_RAT;F7FHC7_RAT;Q5FVF3_RAT	11	92886.2	84136.8	84084.9	81684.6	85698.1	70562.2	76670.5	67757.9	84090.5	74770.3	1.14615	0.046835
A0A8I6GEV9	ATP binding cassette subfamily E member 1	Abce1	A0A8I6GEV9;A6IYH8;D3ZD23	D3ZD23;A0A8I6GEV9;A6IYH8	Abce1	ATP binding cassette subfamily E member 1	A0A8I6GEV9_RAT;A6IYH8_RAT;D3ZD23_RAT	23	283868	269674	291900	289354	283699	264149	257319	259410	263161	261010	1.08693	0.00482811
A0A8I6GF24	RIKEN cDNA 8030462N17 gene	Ark2n	A0A8I6GF24;A6KMV3	A0A8I6GF24;A6KMV3	Ark2n;RGD1308601_predicted	RIKEN cDNA 8030462N17 gene	A0A8I6GF24_RAT;A6KMV3_RAT	3	23178	20693.9	23935.1	19434.2	21810.3	19296.5	12669.4	17440.1	18094.6	16875.2	1.29245	0.0332729
A0A8I6GH80	vesicle-fusing ATPase	Vps4b	A0A8I6GH80;F7EZ84;Q4KLL7	A0A8I6GH80;F7EZ84;Q4KLL7	Vps4b	vesicle-fusing ATPase	A0A8I6GH80_RAT;F7EZ84_RAT;Q4KLL7_RAT	12	71661.9	68720.8	68452.3	74658	70873.2	65477.9	68482.7	64730.1	67529.1	66554.9	1.06488	0.0438869
A0A8I6GIF3	Mitochondrial cytochrome c oxidase subunit VIc/VIIs domain-containing protein	AABR07031972.1	A0A8I6GIF3	P11951;A0A8I5ZK84;A0A8I6GIF3;A6HR20	AABR07031972.1	Mitochondrial cytochrome c oxidase subunit VIc/VIIs domain-containing protein	A0A8I6GIF3_RAT	3	2273930	2465850	2680370	2701820	2.53049e+06	2815160	2706820	3147740	2898700	2892105	0.874966	0.0392427
A0A8I6GJQ1	ADAMTS-like 5	Adamtsl5	A0A8I6GJQ1;A6K8M0	A0A8I6GJQ1;A6K8M0	Adamtsl5;Adamtsl5_predicted	ADAMTS-like 5	A0A8I6GJQ1_RAT;A6K8M0_RAT	20	73567.6	68521.8	67758.6	83868.5	73429.1	91762.4	92004.7	87191.8	77732	87172.7	0.842341	0.033101
A0A8I6GL08	Endoglin	Eng	A0A8I6GL08;A0A9K3Y7N3;M0RA19;Q3KR75;Q6Q3E8	A0A8I6GL08;M0RA19;Q3KR75;Q6Q3E8;A0A9K3Y7N3	Eng	Endoglin	A0A8I6GL08_RAT;A0A9K3Y7N3_RAT;M0RA19_RAT;Q3KR75_RAT;Q6Q3E8_RAT	14	55835.3	55023.9	59669.1	54592.3	56280.2	58529.6	64545.7	68111.8	68223.4	64852.6	0.867816	0.015253
A0A9K3Y859	Cytoplasmic protein	Nck1	A0A9K3Y859;B2RZ33	B2RZ33;A0A9K3Y859	Nck1	Cytoplasmic protein	A0A9K3Y859_RAT;B2RZ33_RAT	8	35731.7	35165.1	30543.1	31816.3	33314.1	41439.4	40267.1	36872.9	34686.3	38316.4	0.869446	0.046474
A0JPJ7	Obg-like ATPase 1	Ola1	A0JPJ7	A0JPJ7;A6HM82;A0A8I5ZUT1	Ola1	Obg-like ATPase 1	OLA1_RAT	47	304254	303308	302411	310789	305190	311358	332356	316050	316710	319118	0.956355	0.0306309
A2VCX1	TIP41-like protein	Tiprl	A2VCX1	A2VCX1;A0A8I6GKG4;A0A8L2Q0M7;A6IDG6	Tiprl	TIP41-like protein	TIPRL_RAT	14	56621.1	61817.1	58897.6	59651.5	59246.8	62177.3	63600.2	64317.5	63120.3	63303.8	0.935912	0.0129641
A6HB73	Synaptophysin-like protein, isoform CRA_c	Sypl	A6HB73	A0A0G2KA82;A0A8I6A9E4;A0A8I6A9F2;A0A9K3Y7R4;A6HB72;A6HB73;A6HB74;Q66H18	Sypl	Synaptophysin-like protein, isoform CRA_c	A6HB73_RAT	8	116144	129094	138098	140424	130940	166934	142926	152822	168968	157912	0.829193	0.0170848
A6HBL2	Cofilin 2, muscle (Predicted), isoform CRA_b	Cfl2	A6HBL2;M0RC65	M0RC65;A6HBL2	Cfl2;Cfl2_predicted	Cofilin 2, muscle (Predicted), isoform CRA_b	A6HBL2_RAT;M0RC65_RAT	14	877801	876095	887525	930645	893016	970306	1038090	1026460	938282	993284	0.899054	0.00962314
A6HCX0	NADH dehydrogenase [ubiquinone] 1 beta subcomplex subunit 10	Ndufb10	A6HCX0;D4A0T0	A6HCX0;D4A0T0	Ndufb10;rCG_32945	NADH dehydrogenase [ubiquinone] 1 beta subcomplex subunit 10	A6HCX0_RAT;D4A0T0_RAT	23	2471140	2490120	2483700	2394540	2459875	2115640	2139640	2203250	2405680	2.21605e+06	1.11003	0.0126794
A6HD70	RCG32910, isoform CRA_b	Mcrip2	A6HD70;D3ZM07	A6HD70;D3ZM07	Mcrip2;rCG_32910	RCG32910, isoform CRA_b	A6HD70_RAT;D3ZM07_RAT	6	42887.8	52576.9	44523.9	47182.9	46792.9	31511.2	39311.7	30476.7	43230.5	36132.5	1.29503	0.0291636
A6HDT5	Similar to Delta-sarcoglycan (SG-delta) (35 kDa dystrophin-associated glycoprotein) (35DAG), isoform CRA_a	LOC497892	A6HDT5;F1LYS7	A0A8I6GAN9;F1LYS7;A6HDT5	LOC497892;Sgcd	Similar to Delta-sarcoglycan (SG-delta) (35 kDa dystrophin-associated glycoprotein) (35DAG), isoform CRA_a	A6HDT5_RAT;F1LYS7_RAT	25	405224	407893	380050	378975	393036	408906	450712	428749	445707	433518	0.906618	0.0164528
A6HJW7	RCG32620, isoform CRA_c	rCG_32620	A6HJW7	A6HJW7	rCG_32620	RCG32620, isoform CRA_c	A6HJW7_RAT	2	71126.2	82236.9	79385.4	70682.5	75857.8	66161.1	62193.2	72233.8	57520.6	64527.2	1.17559	0.037885
A6HLD8	Ribosomal protein, mitochondrial, L12	Mrpl12	A6HLD8;D3ZXF9	D3ZXF9;A6HLD8	Mrpl12	Ribosomal protein, mitochondrial, L12	A6HLD8_RAT;D3ZXF9_RAT	9	286061	243677	292742	273311	273948	254170	241029	241357	243430	244996	1.11817	0.0427896
A6HN84	Mitochondrial carrier homolog 2 (C. elegans) (Predicted), isoform CRA_c	Mtch2_predicted	A6HN84	A0A0G2K7P7;A0A8I6A6I8;A0A8I6A7E2;A0A8I6ACP2;A0A8I6AK45;B0BN52;A0A0E3DAF7;A6HN84	Mtch2_predicted	Mitochondrial carrier homolog 2 (C. elegans) (Predicted), isoform CRA_c	A6HN84_RAT	4	849725	903851	862885	930274	886684	1021370	1006850	959446	913522	975297	0.909142	0.027837
A6HNW5	Reticulocalbin 1 (Predicted), isoform CRA_a	Rcn1	A6HNW5;D3ZUB0	A6HNW5;A6HNW6;D3ZUB0	Rcn1;Rcn1_predicted	Reticulocalbin 1 (Predicted), isoform CRA_a	A6HNW5_RAT;D3ZUB0_RAT	19	165050	141207	132298	138315	144218	122364	131677	123148	107185	121094	1.19096	0.0393257
A6HS83	Cytochrome c-1 (Predicted), isoform CRA_c	Cyc1_predicted	A6HS83	D3ZFQ8;A6HS83	Cyc1_predicted	Cytochrome c-1 (Predicted), isoform CRA_c	A6HS83_RAT	43	12170900	12961100	13033800	13809300	12993775	12277000	10810500	12103600	11977300	11792100	1.10191	0.0437714
A6HT69	NADH dehydrogenase [ubiquinone] 1 alpha subcomplex subunit 6	Ndufa6	A6HT69;D4A3V2	A6HT69;D4A3V2	Ndufa6;Ndufa6_predicted	NADH dehydrogenase [ubiquinone] 1 alpha subcomplex subunit 6	A6HT69_RAT;D4A3V2_RAT	25	1312020	1478280	1382950	1374500	1.38694e+06	1491530	1553590	1701710	1674070	1605225	0.864014	0.0111715
A6HVA9	Glycogen debranching enzyme	Agl	A6HVA9;D4AEH9	D4AEH9;A6HVA9	Agl;Agl_predicted	Glycogen debranching enzyme	A6HVA9_RAT;D4AEH9_RAT	149	598791	535378	537688	639895	577938	653924	675140	694354	612414	658958	0.877048	0.0391996
A6HW35	Methionine aminopeptidase	Metap1	A6HW35;D3ZE72	D3ZE72;A0A8I6ASW2;A6HW35	Metap1;Metap1_predicted	Methionine aminopeptidase	A6HW35_RAT;D3ZE72_RAT	22	45368.5	43980.1	49533.2	44981.4	45965.8	42449.4	40255.6	40516.5	44074.8	41824.1	1.09903	0.0341908
A6HYL2	RCG47996, isoform CRA_b	Ppp6r3	A6HYL2;F1MAH5	F1MAH5;A6HYL0;A6HYL1;A6HYL2;D3ZBT9	Ppp6r3;rCG_47996	RCG47996, isoform CRA_b	A6HYL2_RAT;F1MAH5_RAT	40	140626	134552	130696	128405	133570	125372	125051	120624	126942	124497	1.07287	0.0231627
A6HZC7	Vacuolar protein sorting-associated protein 51 homolog	RGD1560544_predicted	A6HZC7;F1M4I4	F1M4I4;A6HZC7	RGD1560544_predicted;Vps51	Vacuolar protein sorting-associated protein 51 homolog	A6HZC7_RAT;F1M4I4_RAT	11	146498	185614	165027	175496	168159	139577	131653	150729	135114	139268	1.20744	0.0211955
A6I1G5	BTB domain-containing protein	Klhl31	A6I1G5;D3ZLT6	A6I1G5;D3ZLT6	Klhl31;RGD1560540_predicted	BTB domain-containing protein	A6I1G5_RAT;D3ZLT6_RAT	23	65872.7	62397	62658.6	69425.3	65088.4	74289.2	70805	70344.7	67357.8	70699.2	0.920639	0.0417803
A6I3J2	RCG25289	Epm2aip1	A6I3J2;F1M471	A6I3J2;F1M471	Epm2aip1;rCG_25289	RCG25289	A6I3J2_RAT;F1M471_RAT	22	268357	275703	296701	303129	285972	321770	323867	329483	294210	317332	0.901176	0.0336564
A6I4J1	Similar to metallo-beta-lactamase superfamily protein like (XL884) (Predicted)	Mblac2	A6I4J1;D4A249	A6I4J1;D4A249	Mblac2;RGD1306703_predicted	Similar to metallo-beta-lactamase superfamily protein like (XL884) (Predicted)	A6I4J1_RAT;D4A249_RAT	7	44694.5	43188.5	46286	42134.4	44075.8	25254.5	30294.4	35492.9	38313.7	32338.9	1.36294	0.008176
A6I4W7	AP-3 complex subunit beta	Ap3b1_predicted	A6I4W7	D3ZIF5;A6I4W7;A6I4W8;A6JCF9	Ap3b1_predicted	AP-3 complex subunit beta	A6I4W7_RAT	27	61361	59340.9	64210.1	61290.9	61550.7	69071.5	64816	70673.8	72195.6	69189.2	0.8896	0.00663763
A6I8V9	Acyl carrier protein	Ndufab1	A6I8V9;D3ZF13	D3ZF13;A6I8V9	Ndufab1;Ndufab1_predicted	Acyl carrier protein	A6I8V9_RAT;D3ZF13_RAT	11	4450680	4346820	4392580	4441310	4.40785e+06	4004370	4098170	3892640	4199980	4048790	1.08868	0.00213666
A6I9X7	RCG39872, isoform CRA_e	Fus	A6I9X7;A6I9X8;F7FDP3;Q5PQK2	Q5PQK2;A0A8I6A2Z4;F7FDP3;A6I9X7;A6I9X8	Fus;rCG_39872	RCG39872, isoform CRA_e	A6I9X7_RAT;A6I9X8_RAT;F7FDP3_RAT;Q5PQK2_RAT	13	182485	166971	167305	154462	167806	158693	145945	142364	151713	149679	1.12111	0.0363385
A6IA08	BAG cochaperone 3	Bag3	A6IA08;F7EZX8	A6IA08;F7EZX8;Q156J1	Bag3;rCG_40209	BAG cochaperone 3	A6IA08_RAT;F7EZX8_RAT	58	1095450	1050490	1023240	1032430	1.0504e+06	922623	1026930	1006050	924557	970040	1.08284	0.0436301
A6ILL7	Ubiquitin carboxyl-terminal hydrolase	Usp5	A6ILL7;D3ZVQ0	A0A8I5ZLA4;A6ILL7;D3ZVQ0	Usp5;Usp5_predicted	Ubiquitin carboxyl-terminal hydrolase	A6ILL7_RAT;D3ZVQ0_RAT	51	165932	159623	166031	157903	162372	148260	153609	153155	160508	153883	1.05517	0.0416487
A6INW8	Signal transducer and activator of transcription	Stat1	A6INW8;F1M9D6;Q9QXK0	A0A0G2JX93;F1M9D6;Q6P6Q7;Q9QXK0;A6INW8;Q7TP57	Stat1	Signal transducer and activator of transcription	A6INW8_RAT;F1M9D6_RAT;Q9QXK0_RAT	37	155357	115197	120511	120074	127785	105565	105339	92418.7	102815	101534	1.25854	0.0362655
A6IS49	RCG30836, isoform CRA_a	Sf3a3	A6IS49;Q4KLI7	A0A0G2K2X3;Q4KLI7;Q6TUF1;A6IS49	Sf3a3;rCG_30836	RCG30836, isoform CRA_a	A6IS49_RAT;Q4KLI7_RAT	13	33542.7	33112.2	32576.6	33591.9	33205.8	30218.5	29410.7	31442.1	26348.8	29355	1.13118	0.0133624
A6IVY3	Pyridoxal phosphate homeostasis protein	Plpbp	A6IVY3;D3ZCA0	A0A8I5YBG7;A0A8I6AQ45;A6IVY3;D3ZCA0;A0A8I6AV58	Plpbp;Prosc_predicted	Pyridoxal phosphate homeostasis protein	A6IVY3_RAT;D3ZCA0_RAT	19	320676	310858	324377	328355	321066	285518	314439	287021	295394	295593	1.08618	0.0156408
A6IX72	Glutaredoxin-like protein	LOC100174910	A6IX72;G3V7R5	A6IX72;G3V7R5	LOC100174910;rCG_46750	Glutaredoxin-like protein	A6IX72_RAT;G3V7R5_RAT	2	28076.8	25589.4	20923.6	25605.5	25048.8	31166.6	32666.5	37224.8	48090.8	37287.2	0.671781	0.0246202
A6IY09	RCG46680, isoform CRA_b	Mbd2	A6IY09;B0BNM2;D4A986	A0A8I6AFM4;B0BNM2;D4A986;A6IY09;A6IY10	Mbd2;rCG_46680	RCG46680, isoform CRA_b	A6IY09_RAT;B0BNM2_RAT;D4A986_RAT	6	15274.5	11358.2	17366.7	14292	14572.9	9817.27	11271.4	10940.4	8341.57	10092.7	1.44391	0.0193053
A6IYY7	Conserved oligomeric Golgi complex subunit 8	Cog8	A6IYY7;A6IYY8	A6IYY7;A6IYY8	Cog8;Cog8_predicted	Conserved oligomeric Golgi complex subunit 8	A6IYY7_RAT;A6IYY8_RAT	6	10584.9	12687.4	10385.2	10932.9	11147.6	14352.7	13229.7	12678.7	12950.4	13302.9	0.837984	0.0152218
A6IZU1	Similar to C50H11.1, isoform CRA_a	Acsf3	A6IZU1;D3ZUX7	D3ZUX7;A6IZU1	Acsf3;LOC498962	Similar to C50H11.1, isoform CRA_a	A6IZU1_RAT;D3ZUX7_RAT	54	250441	233207	246022	246622	244073	262807	287365	281405	269220	275199	0.886896	0.00361634
A6J0C8	Huntingtin interacting protein 1, isoform CRA_a	Hip1	A6J0C8;G3V8Y8	A0A8I5Y6T0;A0A8I6AA26;A0A8I6GA90;G3V8Y8;A6J0C8;A6J0C9	Hip1	Huntingtin interacting protein 1, isoform CRA_a	A6J0C8_RAT;G3V8Y8_RAT	26	42486	40050.4	38454	37770.1	39690.1	43154	43673.2	43305.7	44778.6	43727.9	0.907662	0.0108508
A6J0P3	RCG21454	Chchd2l3	A6J0P3;D3ZTR5;M0R785;Q5BJB3	Q5BJB3;A6J0P3;D3ZTR5;M0R785	Chchd2l3;Zbed5;rCG_21454	RCG21454	A6J0P3_RAT;D3ZTR5_RAT;M0R785_RAT;Q5BJB3_RAT	3	259032	269404	278532	232337	259826	152471	229425	189140	219616	197663	1.31449	0.0209292
A6J7U4	PRP4 pre-mRNA processing factor 4 homolog (Yeast)	Prpf4	A6J7U4;D4A7J8	D4A7J8;A6J7U4	Prpf4	PRP4 pre-mRNA processing factor 4 homolog (Yeast)	A6J7U4_RAT;D4A7J8_RAT	12	23518.4	23976	24202	22742.1	23609.6	19504.5	20839.6	22896.9	22297.4	21384.6	1.10405	0.0359587
A6J8T5	Translocase of outer mitochondrial membrane 40 homolog (Yeast), isoform CRA_b	Tomm40	A6J8T5;A6J8T9;G3V8F5	G3V8F5;A6J8T5;A6J8T9	Tomm40	Translocase of outer mitochondrial membrane 40 homolog (Yeast), isoform CRA_b	A6J8T5_RAT;A6J8T9_RAT;G3V8F5_RAT	2	58605.3	52709.8	53307.5	59269.2	55972.9	86286.9	58705.1	90971.9	72013.6	76994.4	0.726975	0.0311807
A6J903	ETHE1, persulfide dioxygenase	Ethe1	A6J903;F7EWE8	A6J903;F7EWE8	Ethe1;Ethe1_predicted	ETHE1, persulfide dioxygenase	A6J903_RAT;F7EWE8_RAT	18	160915	161168	164302	133758	155036	124816	135354	133033	142611	133954	1.15738	0.0391438
A6JCS7	Steroid 5 alpha-reductase 2-like 2 (Predicted), isoform CRA_b	Srd5a2l2_predicted	A6JCS7;D4A1Y9	A6JCS7;A6JCS8;D4A1Y9	Srd5a2l2_predicted;Tecrl	Steroid 5 alpha-reductase 2-like 2 (Predicted), isoform CRA_b	A6JCS7_RAT;D4A1Y9_RAT	11	137157	158198	189414	175108	164969	242439	171937	215676	211172	210306	0.784425	0.0486817
A6JFC0	Similar to RPE-spondin (Predicted)	RGD1559717_predicted	A6JFC0;D3ZS55	A6JFC0;D3ZS55	RGD1559717_predicted;Sbspon	Similar to RPE-spondin (Predicted)	A6JFC0_RAT;D3ZS55_RAT	5	11682.1	8850.35	9819.05	7559.8	9477.83	11371.3	13091.1	12639.4	12138.7	12310.1	0.769921	0.0239258
A6JGF2	Similar to SET and MYND domain containing 3, isoform CRA_b	LOC498295	A6JGF2;A6JGF3;Q4V8B9	Q4V8B9;A6JGF2;A6JGF3	LOC498295;Smyd3	Similar to SET and MYND domain containing 3, isoform CRA_b	A6JGF2_RAT;A6JGF3_RAT;Q4V8B9_RAT	2	17658.6	18250.8	18043.3	16926.6	17719.8	12308.1	17747.1	11758.5	8241.97	12513.9	1.41601	0.0394262
A6JGZ7	Serine/threonine-protein phosphatase 2A 56 kDa regulatory subunit	Ppp2r5a	A6JGZ7;D3ZDI7	D3ZDI7;A6JGZ7	Ppp2r5a;rCG_20307	Serine/threonine-protein phosphatase 2A 56 kDa regulatory subunit	A6JGZ7_RAT;D3ZDI7_RAT	21	174790	167698	160824	166504	167454	181183	199969	184241	184316	187427	0.893435	0.00799059
A6JH75	Transmembrane 9 superfamily member	RGD1564625_predicted	A6JH75	A6JH75	RGD1564625_predicted	Transmembrane 9 superfamily member	A6JH75_RAT	2	31407.6	29297.6	34985.8	28783.8	31118.7	47329.1	37704.4	47462.6	37101.8	42399.5	0.733941	0.0126501
A6JHW2	Structural maintenance of chromosomes protein	Cspg6	A6JHW2;F1LQB2	F1LQB2;A6JHW2	Cspg6;Smc3	Structural maintenance of chromosomes protein	A6JHW2_RAT;F1LQB2_RAT	2	54888.8	48830.6	41086.4	42782.2	46897	34265.9	35908.6	28511	33434.8	33030.1	1.41983	0.00763122
A6JLZ9	selenide, water dikinase	Sephs1	A6JLZ9;D3ZFY0	A6JLZ8;A6JLZ9;D3ZFY0	Sephs1	selenide, water dikinase	A6JLZ9_RAT;D3ZFY0_RAT	13	100290	101757	90531.4	89031.4	95402.4	77751.6	89270	82864.6	85589.1	83868.8	1.13752	0.0299108
A6JMX8	ubiquitinyl hydrolase 1	LOC64038	A6JMX8;B0BMY6	B0BMY6;A6JMX8	LOC64038;Otulin	ubiquitinyl hydrolase 1	A6JMX8_RAT;B0BMY6_RAT	13	33226.5	32692.9	31100.1	30429	31862.1	34010.4	38721.3	34747	42006.8	37371.4	0.852581	0.0314394
A6JNE9	N-acetylated alpha-linked acidic dipeptidase 2 (Predicted), isoform CRA_a	Naalad2	A6JNE9;A6JNF0;D4A2Y7	D4A2Y7;A6JNE9;A6JNF0	Naalad2;Naalad2_predicted	N-acetylated alpha-linked acidic dipeptidase 2 (Predicted), isoform CRA_a	A6JNE9_RAT;A6JNF0_RAT;D4A2Y7_RAT	11	22842.2	24146.5	24092.2	24367.1	23862	22866	32689.6	32573.8	30541.1	29667.6	0.804311	0.0481355
A6JNT6	Uncharacterized protein RGD1309188_predicted	RGD1309188_predicted	A6JNT6	A6JNT6	RGD1309188_predicted	Uncharacterized protein RGD1309188_predicted	A6JNT6_RAT	14	533559	533427	579552	574378	555229	634460	589158	631331	582488	609359	0.911169	0.0269065
A6JQC5	Spectrin beta chain	Spnb2	A6JQC5	A0A0G2JZY6;G3V6S0;Q6XD99;A6JQC5;A6JQC6	Spnb2	Spectrin beta chain	A6JQC5_RAT	246	1346840	1340410	1280100	1247320	1.30367e+06	1187330	1177280	1185690	1222960	1193315	1.09248	0.00551148
A6JTJ4	Surfeit locus protein 4	Surf1	A6JTJ4;D4A1D8;Q7TP91	A0A8I5ZX53;Q7TP91;D4A1D8;A6JTJ4;A6JTJ5	Surf1;Surf4	Surfeit locus protein 4	A6JTJ4_RAT;D4A1D8_RAT;Q7TP91_RAT	6	138883	150014	155731	164813	152360	167989	167400	182298	176673	173590	0.877702	0.0172275
A6JTV7	Endonuclease	Endog	A6JTV7;F7FQ61	A6JTV7;F7FQ61	Endog	Endonuclease	A6JTV7_RAT;F7FQ61_RAT	22	670910	701283	709383	695382	694240	778550	788198	761228	701296	757318	0.916708	0.0246895
A6JUR8	5'-deoxynucleotidase HDDC2	Hddc2	A6JUR8;D3ZKT8	A6JUR8;D3ZKT8	Hddc2;Hddc2_predicted	5'-deoxynucleotidase HDDC2	A6JUR8_RAT;D3ZKT8_RAT	11	128702	116331	121341	123680	122514	102177	122028	97995	97659.5	104965	1.16719	0.0322381
A6JVT3	Angio-associated migratory protein (Predicted)	Aamp	A6JVT3;B0K024;G3V7V2	G3V7V2;A6JVT3;B0K024	Aamp;Aamp_predicted	Angio-associated migratory protein (Predicted)	A6JVT3_RAT;B0K024_RAT;G3V7V2_RAT	9	24208.2	27172.2	23663.1	28449	25873.1	26522.4	34072.1	31908.2	31331.9	30958.7	0.835732	0.0414114
A6JXN5	Dolichol-phosphate mannosyltransferase subunit 1	Dpm1	A6JXN5;A6JXN6;D4A8N1	A0A8I6A008;A0A8I6GKW5;D4A8N1;A6JXN3;A6JXN4;A6JXN5;A6JXN6;A6JXP3;A6JXP4	Dpm1;rCG_32280	Dolichol-phosphate mannosyltransferase subunit 1	A6JXN5_RAT;A6JXN6_RAT;D4A8N1_RAT	7	35109.4	40772.6	35001	29308.5	35047.9	40207.1	43530.4	50158.9	44311.8	44552.1	0.786673	0.0227441
A6JYU2	Enoyl Coenzyme A hydratase domain containing 2 (Predicted), isoform CRA_a	Echdc2	A6JYU2;D3ZIL6	A0A8I5Y213;A0A8I5ZUZ9;A0A8I5ZV01;A0A8I6AGL7;A6JYU2;D3ZIL6	Echdc2;Echdc2_predicted	Enoyl Coenzyme A hydratase domain containing 2 (Predicted), isoform CRA_a	A6JYU2_RAT;D3ZIL6_RAT	18	644230	627934	669357	794558	684020	841866	894445	863769	717266	829336	0.82478	0.0365784
A6JZP0	RCG50172, isoform CRA_b	Ppcs	A6JZP0;D4A6X7	D4A6X7;Q4KLH2;A6JZP0	Ppcs;rCG_50172	RCG50172, isoform CRA_b	A6JZP0_RAT;D4A6X7_RAT	11	69402.2	72293.5	68567.1	60198.3	67615.3	81355.5	87171.7	78172.7	75323.3	80505.8	0.839881	0.0121102
A6K136	Protein phosphatase 1K (PP2C domain containing) (Predicted)	Ppm1k	A6K136;D4A7X5	A6K136;D4A7X5	Ppm1k;Ppm1k_predicted	Protein phosphatase 1K (PP2C domain containing) (Predicted)	A6K136_RAT;D4A7X5_RAT	12	79741.5	80026.2	75434	78359.9	78390.4	108204	95552.1	94113.5	84691.6	95640.3	0.819638	0.0129968
A6K285	Peroxisomal ATPase PEX1	Pex1	A6K285;D3ZZB2	A0A8I6ADS4;A0A8I6ALA5;D3ZZB2;A6K285	Pex1;RGD1559939_predicted	Peroxisomal ATPase PEX1	A6K285_RAT;D3ZZB2_RAT	8	19445.3	18735	14808.5	16965.1	17488.5	14968.7	14449.6	15404.3	14365.5	14797	1.18189	0.0444772
A6K2Y5	Longevity assurance homolog 2 (S. cerevisiae)	Cers2	A6K2Y5;G3V8V4	G3V8V4;Q3T1K1;A6K2Y5	Cers2;Lass2	Longevity assurance homolog 2 (S. cerevisiae)	A6K2Y5_RAT;G3V8V4_RAT	3	23645.4	23295.1	14911.4	19192.8	20261.2	27775.6	25224.4	30106.8	23398.9	26626.4	0.760942	0.0449589
A6K5K8	Zinc binding alcohol dehydrogenase, domain containing 2 (Predicted)	Ptgr3	A6K5K8;D4A264	A6K5K8;D4A264	Ptgr3;Zadh2_predicted	Zinc binding alcohol dehydrogenase, domain containing 2 (Predicted)	A6K5K8_RAT;D4A264_RAT	24	375195	359074	390343	402924	381884	427572	494197	447540	407636	444236	0.859642	0.024186
A6K9X0	Collagen beta(1-O)galactosyltransferase 1	Colgalt1	A6K9X0;F6T463	A6K9X0;F6T463	Colgalt1;Glt25d1_predicted	Collagen beta(1-O)galactosyltransferase 1	A6K9X0_RAT;F6T463_RAT	9	49088.1	48002.3	48981.9	49059.4	48782.9	65245.9	69726.1	65116.3	46719.9	61702.1	0.790621	0.0449197
A6KB01	THO complex 3	Thoc3	A6KB01;F7EUM8	A6KB01;F7EUM8	Thoc3;Thoc3_predicted	THO complex 3	A6KB01_RAT;F7EUM8_RAT	6	24354.4	20934.5	23390.8	15759	21109.7	15330	12695.1	14792.5	18109.9	15231.9	1.38589	0.0383446
A6KBM1	RCG27764, isoform CRA_a	Dync1h1	A6KBM1;F1LRT9;M0R9X8	M0R9X8;A6KBM1;F1LRT9	Dync1h1;rCG_27764	RCG27764, isoform CRA_a	A6KBM1_RAT;F1LRT9_RAT;M0R9X8_RAT	11	174928	191899	187359	187631	185454	206212	219327	195565	203956	206265	0.899107	0.0146022
A6KBV5	Adenylosuccinate synthetase isozyme 1	ADSSL1	A6KBV5;M0R629	A0A8I6A7H6;A0A8I6G9X7;M0R629;A6KBV5	ADSSL1;Adss1	Adenylosuccinate synthetase isozyme 1	A6KBV5_RAT;M0R629_RAT	51	750968	704110	691080	688427	708646	749101	774765	742779	818232	771219	0.918865	0.0317121
A6KDF0	Vacuolar protein sorting-associated protein 35	Vps35	A6KDF0;G3V8A5	A0A8I6AI89;B5DFC1;G3V8A5;A6KDF0;A6KDF1	Vps35	Vacuolar protein sorting-associated protein 35	A6KDF0_RAT;G3V8A5_RAT	53	162718	153496	155656	155950	156955	181103	164209	175489	178975	174944	0.897173	0.00553372
A6KEZ3	Tropomyosin 1, alpha, isoform CRA_q	Tpm1	A6KEZ3	A0A9K3Y6T5;A6KEZ2;A6KEZ3;A6KEZ4;A6KEZ5;A6KEZ6;Q6AZ25;Q91XN7	Tpm1	Tropomyosin 1, alpha, isoform CRA_q	A6KEZ3_RAT	2	55792.5	60460.4	58996.6	59542.2	58697.9	43969.8	55517.9	47581.3	55461.8	50632.7	1.15929	0.0392975
A6KF51	RCG55306	rCG_55306	A6KF51	A6KF51	rCG_55306	RCG55306	A6KF51_RAT	1	13064.9	13751.5	14437.9	19263.1	15129.4	20984.9	20163.3	24518.9	20008.9	21419	0.706352	0.0116767
A6KHG7	Alpha-1,4 glucan phosphorylase	Pygb	A6KHG7	A0A8I6G9W3;A0A8I6GKE5;A6KHG6;A6KHG7;G3V6Y6	Pygb	Alpha-1,4 glucan phosphorylase	A6KHG7_RAT	11	1223150	1074480	1188550	1356820	1210750	1314660	1503080	1371090	1462010	1412710	0.857041	0.0312242
A6KJ13	DUF4706 domain-containing protein	C19h1orf198	A6KJ13;D3ZY47	A6KJ13;D3ZY47	C19h1orf198;RGD1559896_predicted	DUF4706 domain-containing protein	A6KJ13_RAT;D3ZY47_RAT	9	64831.8	50969.1	57600.6	60396.7	58449.6	39431.1	45907.1	51428.1	42822.4	44897.2	1.30185	0.012696
A6KJF6	BWK4	Erp44	A6KJF6;F7FLN3	A6KJF6;F7FLN3	Erp44;rCG_60340	BWK4	A6KJF6_RAT;F7FLN3_RAT	24	241881	222107	213634	208499	221530	191702	207378	197072	204470	200156	1.10679	0.0395605
A6KL34	Tubulin beta chain	Tubb1	A6KL34;M0R8B6	M0R8B6;A6KL34	Tubb1;rCG_40913	Tubulin beta chain	A6KL34_RAT;M0R8B6_RAT	3	22225.2	20835.6	20196.9	22033.4	21322.8	20867	14960	16081.9	19137.5	17761.6	1.2005	0.0487402
A6KNQ0	RCG22622	rCG_22622	A6KNQ0	A0A8I6GL72;A6KNQ0	rCG_22622	RCG22622	A6KNQ0_RAT	11	209973	200029	180791	203175	198492	207211	226226	228428	212186	218513	0.908377	0.049137
A6KPD7	RCG57242	Idua	A6KPD7;D3ZE16	A0A8I6G2G6;D3ZE16;A6KPD7	Idua;rCG_57242	RCG57242	A6KPD7_RAT;D3ZE16_RAT	5	19193.4	21543.8	18260.2	19252.7	19562.5	27530.1	22775.1	25256.3	25673	25308.6	0.772959	0.00306372
A6KSQ2	HIV TAT specific factor 1 (Predicted)	Htatsf1	A6KSQ2;D4A997	A6KSQ2;D4A997	Htatsf1;Htatsf1_predicted	HIV TAT specific factor 1 (Predicted)	A6KSQ2_RAT;D4A997_RAT	7	27720.1	22460.3	27118.7	23540.7	25210	20054.8	17931.1	15689.5	19945.8	18405.3	1.36971	0.00632704
A6KSS5	COP9 signalosome complex subunit 6	Cops6_predicted	A6KSS5	A6KSS5;D3ZI16;A6KSS7	Cops6_predicted	COP9 signalosome complex subunit 6	A6KSS5_RAT	19	122280	125505	117745	124200	122432	127818	141050	140531	138772	137043	0.893389	0.0062132
A6KTH1	1-acyl-sn-glycerol-3-phosphate acyltransferase	Agpat1	A6KTH1;F7EQT9;Q5U2V3;Q6MG85	Q6MG85;A6KTH1;F7EQT9;Q5U2V3	Agpat1	1-acyl-sn-glycerol-3-phosphate acyltransferase	A6KTH1_RAT;F7EQT9_RAT;Q5U2V3_RAT;Q6MG85_RAT	2	17228.2	23004.8	16834.1	22047.9	19778.8	32546.3	24054.5	28750.8	24593.5	27486.3	0.719586	0.0233497
A6ZIQ8	Trimeric intracellular cation channel type A	Tmem38a	A6ZIQ8	A6ZIQ8;A0A8I6A2V4;A6K9N3;G3V9T4;A6K9N5	Tmem38a	Trimeric intracellular cation channel type A	TM38A_RAT	11	331634	292724	386378	336397	336783	459083	382982	385019	406878	408490	0.824458	0.0335313
B0BN94	Protein FAM136A	Fam136a	B0BN94	B0BN94;A6IAV8	Fam136a	Protein FAM136A	F136A_RAT	17	194080	218452	213118	213221	209718	169973	189215	191086	167546	179455	1.16864	0.0102031
B0BNE5	S-formylglutathione hydrolase	Esd	B0BNE5	B0BNE5;A0A8I6A7Q6;A0A8I6A8R5;A0A8I6AWW9;A0A8L2UIQ9;A6HTR6;A6HTR7;A6HTR8;A6HTR9	Esd	S-formylglutathione hydrolase	ESTD_RAT	23	551296	551499	561281	554913	554747	573890	570700	587441	605966	584499	0.949098	0.0119118
B0BNJ9	Transmembrane protein 14C	Tmem14c	B0BNJ9;F7FLK4	B0BNJ9;F7FLK4	Tmem14c	Transmembrane protein 14C	B0BNJ9_RAT;F7FLK4_RAT	5	131652	127729	137532	138958	133968	184664	134292	191982	161087	168006	0.797397	0.0428125
B0K010	Thioredoxin domain-containing protein 17	Txndc17	B0K010	A6HGE0;B0K010	Txndc17	Thioredoxin domain-containing protein 17	B0K010_RAT	9	140603	159933	147447	149630	149403	139331	131740	123121	138325	133129	1.12224	0.0248852
B0K020	CDGSH iron-sulfur domain-containing protein 1	Cisd1	B0K020	B0K020;A0A8L2PYH4;A0A8I6A322;A0A8I6A430;A0A8I6GFI7	Cisd1	CDGSH iron-sulfur domain-containing protein 1	CISD1_RAT	19	3577480	3490180	3486100	3743190	3.57424e+06	4187340	3959180	4299150	4082710	4132095	0.864994	0.00103809
B0LT89	Serine/threonine-protein kinase 24	Stk24	B0LT89	B0LT89;A6HUK1	Stk24	Serine/threonine-protein kinase 24	STK24_RAT	19	86961.4	81174.2	85339.6	84153	84407.1	75781.5	74790.5	77566	83315	77863.2	1.08404	0.0276693
B1H260	Coagulation factor XIII B chain	F13b	B1H260	B1H260	F13b	Coagulation factor XIII B chain	B1H260_RAT	7	186447	176966	208868	176360	187160	128562	159170	127007	152245	141746	1.32039	0.00660713
B2GUW7	V-ATPase 14 kDa subunit	Rnase4	B2GUW7	P50408;A6IED7;A0A8I5ZNA0;B2GUW7	Rnase4	V-ATPase 14 kDa subunit	B2GUW7_RAT	3	90475.7	80442.2	83473	77483.7	82968.6	55122.2	53787.2	68230.1	66970.3	61027.4	1.35953	0.00351617
B2RYA5	cysteine--tRNA ligase (Fragment)	Cars	B2RYA5	A0A8I5Y9V4;A0A8I6AVG0;A6HYC5;A6HYC6;B2RYA5;G3V9K0	Cars	cysteine--tRNA ligase (Fragment)	B2RYA5_RAT	21	56926	53705	50776.2	41789.1	50799.1	40897.3	43184	39286.4	44169.8	41884.4	1.21284	0.0410274
B2RYJ3	RGD1563853 protein	Cul4a	B2RYJ3	B2RYJ3;F7FNG5;A6IWJ5	Cul4a	RGD1563853 protein	B2RYJ3_RAT	46	115608	116266	115948	115043	115716	122007	128873	129245	117671	124449	0.929829	0.0211481
B2RYM5	Lys-63-specific deubiquitinase BRCC36	Brcc3	B2RYM5	B2RYM5	Brcc3	Lys-63-specific deubiquitinase BRCC36	BRCC3_RAT	15	30029.3	34482.3	32292	35622	33106.4	36740	35837.2	38494.9	39078.4	37537.6	0.881952	0.0222368
B2RYM6	Zc3hc1 protein	Zc3hc1	B2RYM6	B2RYM6;A0A8I6AJ97;A6IEF9	Zc3hc1	Zc3hc1 protein	B2RYM6_RAT	5	32864.2	29052.4	30105.5	26894.9	29729.2	13929.4	25419.3	24660.6	24066	22018.8	1.35017	0.0414027
B2RZ96	LOC689226 protein	Ube2r2	B2RZ96	D4A453;A0A8I6AJQ8;B2RZ96;A0A8J8Y4N8;A6K8Y9;A6K8Z0;A6K8Z1	Ube2r2	LOC689226 protein	B2RZ96_RAT	4	74414.7	71980.1	70762.3	69896.3	71763.4	63482.3	68593.9	62128	58445.7	63162.5	1.13617	0.00996671
B2RZD1	Protein transport protein Sec61 subunit beta	Sec61b	B2RZD1;F7F271	B2RZD1;F7F271	Sec61b	Protein transport protein Sec61 subunit beta	B2RZD1_RAT;F7F271_RAT	3	79156.8	71908.4	64419.1	72812.8	72074.3	56153.6	62838.8	61025.2	55342.5	58840	1.22492	0.009523
B4F7A5	Cd99 protein	Cd99	B4F7A5;Q4L2A2	B4F7A5;Q4L2A2;A6K6T0;A6K6T1	Cd99	Cd99 protein	B4F7A5_RAT;Q4L2A2_RAT	8	189722	191860	203065	212829	199369	180251	181798	161742	167288	172770	1.15396	0.0105654
B4F7F3	Splicing regulator ARVCF	Arvcf	B4F7F3	B4F7F3;F7FK74;A0A8I5Y059;A0A8I5ZNA5;A0A8I6ADG5;A6JSG8	Arvcf	Splicing regulator ARVCF	ARVC_RAT	20	71132.4	69293.4	71595.6	73026.6	71262	60227.8	64449.7	65937	67094.8	64427.3	1.10608	0.00671417
B5DEH2	Erlin-2	Erlin2	B5DEH2	B5DEH2	Erlin2	Erlin-2	ERLN2_RAT	24	179306	201976	191121	182929	188833	246289	231822	213098	213415	226156	0.834968	0.00757766
B5DEN9	Vacuolar protein sorting-associated protein 28 homolog	Vps28	B5DEN9	B5DEN9;A0A0H2UHM0;A0A8I6AAI1;A6HSB6;A6HSB8	Vps28	Vacuolar protein sorting-associated protein 28 homolog	VPS28_RAT	13	64373.9	56822.7	59765.5	58967.5	59982.4	51097.5	54164.8	54683.3	56437.5	54095.8	1.10882	0.0229754
B5DER4	Large ribosomal subunit protein uL1m	Mrpl1	B5DER4;D3ZFE9;F1M9A4	B5DER4;D3ZFE9;F1M9A4;A0A0G2JUV4;A0A0G2JWU3	Mrpl1	Large ribosomal subunit protein uL1m	B5DER4_RAT;D3ZFE9_RAT;F1M9A4_RAT	14	124069	118895	127109	128172	124561	128609	135126	134773	129494	132000	0.943642	0.0328105
B5DFC8	Eukaryotic translation initiation factor 3 subunit C	Eif3c	B5DFC8	B5DFC8;A0A8I6G7D4;A6I986	Eif3c	Eukaryotic translation initiation factor 3 subunit C	EIF3C_RAT	35	79781	71272	72547.4	74098.7	74424.8	84360.7	80879.2	86838.6	78450.5	82632.2	0.900675	0.020812
B5DFK5	Hip1r protein	Hip1r	B5DFK5;F1LML7	B5DFK5;F1LML7;Q99PW9;A6J122;A6J123	Hip1r	Hip1r protein	B5DFK5_RAT;F1LML7_RAT	36	42266.4	39331.9	41897.4	41834.9	41332.7	44219	47860.8	52623.8	47225.3	47982.2	0.861416	0.0118496
C0IXW5	Furry-like protein	Fry	C0IXW5;C0IXW6	A0A096MIW7;A0A096MKB4;A0A0G2K749;C0IXW5;E9PTY6;A0A8I6A9Q5;A0A8I6G1L6;C0IXW6	Fry	Furry-like protein	C0IXW5_RAT;C0IXW6_RAT	27	43223.7	43132.3	41445.5	43470.2	42817.9	48907.5	46737.9	54643	47964.3	49563.2	0.863906	0.00979292
C0KUC6	LIM and senescent cell antigen-like-containing domain protein	Lims1	C0KUC6	A0A8I5ZKY9;A0A8I5ZPU7;A0A8I5ZR99;A0A8I6A6W3;A0A8I6GA69;C0KUC5;C0KUC6;A6K3T1;A6K3T2;A6K3T3	Lims1	LIM and senescent cell antigen-like-containing domain protein	C0KUC6_RAT	33	320031	307363	300052	301802	307312	288467	293547	284427	293251	289923	1.05998	0.0133064
C5H4P9	Nexilin (Fragment)		C5H4P9	C5H4P9		Nexilin (Fragment)	C5H4P9_RAT	2	93860.2	95876.1	91726.5	99816.1	95319.7	85985.4	93696.3	82425.8	84272.3	86594.9	1.10075	0.0275869
C5NTX8	Tensin3	TSN3	C5NTX8	A0A8I5ZST1;A0A8I6A0U4;A0A8I6A502;A0A8I6ADB6;A0A8I6AHA2;A0A8I6AI66;F1LN91;C5NTX8	TSN3	Tensin3	C5NTX8_RAT	4	17515.3	23161	24942.2	20812.7	21607.8	19888.3	14933.1	15261.3	14372	16113.7	1.34096	0.0363818
D3ZFF1	60S ribosomal protein L29	AABR07058937.1	D3ZFF1	D3ZFF1	AABR07058937.1	60S ribosomal protein L29	D3ZFF1_RAT	2	25459.3	27848.5	33860.3		29056	37149.9	38507.5	45015.6	34968.1	38910.3	0.746744	0.0307012
D3ZHV2	Microtubule-actin cross-linking factor 1	Macf1	D3ZHV2	D3ZHV2;A0A0G2JU82;A0A0G2JWA8;A0A0G2K9T4;A0A8I5YCC2;A0A8I5ZUE8;A0A8I5ZYF6;A0A8I6AAP8;A0A8I6AP57;A0A8I6ATL8;A6IS30;M9MMM9	Macf1	Microtubule-actin cross-linking factor 1	MACF1_RAT	114	102651	98741.2	100192	104631	101554	92247.1	92030.3	93821.2	96384.1	93620.7	1.08474	0.00294542
D3ZIC4	Protein phosphatase 1 regulatory subunit	Ppp1r12b	D3ZIC4	A0A8I6A534;A0A8I6A6B6;A6ICC9;D3ZIC4	Ppp1r12b	Protein phosphatase 1 regulatory subunit	D3ZIC4_RAT	60	205088	213427	205010	202989	206628	180747	177960	185547	201554	186452	1.10821	0.0127734
D3ZNJ9	RING-type E3 ubiquitin transferase	Trim7	D3ZNJ9	A6HDU5;D3ZNJ9	Trim7	RING-type E3 ubiquitin transferase	D3ZNJ9_RAT	13	62789.1	55757.7	63921.9	62262.4	61182.8	72934.5	68598.9	71224.9	68251.3	70252.4	0.870899	0.00559156
D3ZP14	Carboxylic ester hydrolase	Ces2j	D3ZP14	D3ZP14	Ces2j	Carboxylic ester hydrolase	D3ZP14_RAT	1	14314.2	11270.3	10536.6	11302.9	11856	22908.4	14834.9	16255.6	16669.9	17667.2	0.671074	0.0259778
D3ZTE0	Coagulation factor XII	F12	D3ZTE0	D3ZTE0;A0A0H2UI19	F12	Coagulation factor XII	FA12_RAT	21	202562	175437	205424	197616	195260	172554	143310	150853	151347	154516	1.26369	0.00457442
D3ZTX0	Transmembrane emp24 domain-containing protein 7	Tmed7	D3ZTX0	D3ZTX0;A0A8I6AC82	Tmed7	Transmembrane emp24 domain-containing protein 7	TMED7_RAT	7	71380	74951.3	72438	63528	70574.3	88779.9	85731.2	89157.1	71577.6	83811.4	0.842061	0.0336208
D3ZVR9	Phosphoglucomutase-like protein 5	Pgm5	D3ZVR9	D3ZVR9;A0A8I6AHF8;A6I0Q9	Pgm5	Phosphoglucomutase-like protein 5	PGM5_RAT	40	311523	298271	291363	307373	302132	329804	352926	345124	346797	343663	0.879154	0.000803343
D3ZYW7	Frataxin, mitochondrial	Fxn	D3ZYW7	D3ZYW7;M0RAK4	Fxn	Frataxin, mitochondrial	FRDA_RAT	7	183340	182105	165570	165148	174041	153999	164356	149774	151964	155023	1.12268	0.018918
D3ZZ80	Obscurin-like protein 1	Obsl1	D3ZZ80	D3ZZ80;A0A8I6AIN9;A0A8I6GBF5;A6JW40;A6JW41;A6JW43;A6JW44	Obsl1	Obscurin-like protein 1	OBSL1_RAT	56	58496.1	56580.9	58513	65320.5	59727.6	69141.5	71665.8	70469.8	65724.9	69250.5	0.862487	0.00617748
D4A702	Synaptopodin-2	Synpo2	D4A702	D4A702;A0A8L2QB32;A0A8I5ZYK1;A6HVI5	Synpo2	Synaptopodin-2	SYNP2_RAT	77	403540	377126	387478	382384	387632	358348	367831	382155	368284	369154	1.05005	0.0493975
D4ACP5	ATP-dependent DNA helicase Q5	Recql5	D4ACP5	D4ACP5;A0A8I6ALQ3	Recql5	ATP-dependent DNA helicase Q5	RECQ5_RAT	1	27035.6	28235.3	24605.9	39238.8	29778.9	46137.8	41473.8	34181.1	38025.4	39954.5	0.74532	0.0484941
E9PSX8	Signal-induced proliferation-associated 1	Sipa1	E9PSX8;Q6I7S1	Q6I7S1;E9PSX8;A6HZ83	Sipa1	Signal-induced proliferation-associated 1	E9PSX8_RAT;Q6I7S1_RAT	9	69380	79182.7	76004	70853.7	73855.1	66678.9	62261.5	58760.9	60730.2	62107.9	1.18914	0.00599701
F1LM93	Tyrosine-protein kinase Yes	Yes1	F1LM93	F1LM93;A0A0G2K2V7;A0A8J8XNH3;A6KFB6;Q6AXQ3	Yes1	Tyrosine-protein kinase Yes	YES_RAT	3	45145.9	41367.6	44200.8	44319.6	43758.5	42083.8	35466	28214.8	33338.4	34775.8	1.2583	0.0238192
F1LMV6	Desmoplakin	Dsp	F1LMV6	F1LMV6;A6J7B0;A6J7B1	Dsp	Desmoplakin	DESP_RAT	314	3289500	3408980	3332510	3112350	3285835	3605280	3646420	4000490	4222430	3868655	0.849348	0.0109194
F1LN61	Immunoglobulin heavy constant epsilon	Ighm	F1LN61	P20760;A6KBZ9;F1LN61;Q5BJZ2;Q5BK05;Q5M7V3;Q5M842	Ighm	Immunoglobulin heavy constant epsilon	F1LN61_RAT	33	2785160	3117290	2685650	2690010	2.81953e+06	1441880	1693940	1649700	2868860	1913595	1.47342	0.0368347
F1LNJ2	U5 small nuclear ribonucleoprotein 200 kDa helicase	Snrnp200	F1LNJ2	F1LNJ2;M3ZCQ2;A0A8I6ATU8;A6HQ04;A6HQ02;A6HQ03	Snrnp200	U5 small nuclear ribonucleoprotein 200 kDa helicase	U520_RAT	56	46009.8	37913.8	40733	39211.7	40967.1	50230.5	45486.4	49819.2	43312.2	47212.1	0.867725	0.0435013
F1LQT4	Carboxypeptidase N subunit 2	Cpn2	F1LQT4	A6JRV3;B1H247;F1LQT4	Cpn2	Carboxypeptidase N subunit 2	F1LQT4_RAT	13	47795	52747	69088.4	53470.4	55775.2	43017.7	40133.1	34333.5	44468.1	40488.1	1.37757	0.0246157
F1LW07	Protein phosphatase 1, regulatory subunit 13 like	Ppp1r13l	F1LW07	F1LW07	Ppp1r13l	Protein phosphatase 1, regulatory subunit 13 like	F1LW07_RAT	20	80204.4	74625.7	73935.1	78868.3	76908.4	68350.3	64789.9	68327.7	73305.8	68693.4	1.11959	0.012584
F1LYX9	Desmoglein 2	Dsg2	F1LYX9	F1LYX9;A0A8I6AG90;A6J2G0	Dsg2	Desmoglein 2	F1LYX9_RAT	45	163401	174869	158357	140174	159200	203525	184193	209543	222183	204861	0.777114	0.0053046
F1M392	LIM and calponin homology domains 1	Limch1	F1M392	A0A8I5XVC5;A0A8I6A611;A0A8I6AJT8;A0A8I6GK71;F1M392	Limch1	LIM and calponin homology domains 1	F1M392_RAT	57	126223	120143	121108	111012	119622	111947	113414	110075	101178	109154	1.0959	0.0466055
F1M3U7	Coiled-coil domain containing 178	Ccdc178	F1M3U7	F1M3U7	Ccdc178	Coiled-coil domain containing 178	F1M3U7_RAT	3	116867	119553	140855	142559	129958	139383	188428	164742	164292	164211	0.79141	0.0300347
F1M625	Ubiquitin carboxyl-terminal hydrolase 46	Usp46	F1M625	F1M625;A0A0G2QC35;A0A8I6A0L2;A0A8I6A5E0;A0A8I6A8N5;A0A8I6ASR9;A6K1C6;A6KUL4;D0RB01;A0A0G2K2V1;A0A8I5ZQ40;A0A8I5ZTT8;A0A8L2PZX2;A6JD26	Usp46	Ubiquitin carboxyl-terminal hydrolase 46	UBP46_RAT	1	7914.76	7423.44	8562.45	8924.27	8206.23	13051.4	10856.6	10282.6	9182.54	10843.3	0.756803	0.024091
F1M6Z4	Proline-rich basic protein 1	Prob1	F1M6Z4	F1M6Z4	Prob1	Proline-rich basic protein 1	F1M6Z4_RAT	26	136496	126531	126939	124692	128664	122952	122240	122013	118277	121370	1.0601	0.0432623
F1M7L9	Plakophilin-2	Pkp2	F1M7L9	F1M7L9;Q562C0	Pkp2	Plakophilin-2	PKP2_RAT	46	421770	477282	437978	384725	430439	534328	539933	633869	683667	597949	0.719858	0.00668035
F1M9C0	non-specific serine/threonine protein kinase	Mapkapk2	F1M9C0	Q80ZF4;F1M9C0;A0A8I5Y100	Mapkapk2	non-specific serine/threonine protein kinase	F1M9C0_RAT	25	151628	145643	159274	165006	155388	138404	134957	151787	138299	140862	1.10312	0.0423703
F1MAQ7	SON DNA and RNA binding protein	Son	F1MAQ7	A0A8I6A372;A0A8I6A8R8;A0A8I6GL96;E9PTE1;F1MAQ7;A6JLH2	Son	SON DNA and RNA binding protein	F1MAQ7_RAT	12	150421	171611	139674	129575	147820	100777	136268	121440	111869	117588	1.2571	0.0419211
F6Q1U6	Acid phosphatase 6, lysophosphatidic	Acp6	F6Q1U6;Q4FZU0	F6Q1U6;Q4FZU0	Acp6	Acid phosphatase 6, lysophosphatidic	F6Q1U6_RAT;Q4FZU0_RAT	18	89355.4	93790	94081.5	92229.2	92364	98160.9	93946.4	96267.5	97810.1	96546.2	0.956682	0.0276194
F6S1A7	aminoacyl-tRNA hydrolase	Ptrh2	F6S1A7;Q5XI86	A0A8I5ZZ93;Q5XI86;F6S1A7	Ptrh2	aminoacyl-tRNA hydrolase	F6S1A7_RAT;Q5XI86_RAT	10	505588	497094	541546	501186	511354	584959	587014	564349	577795	578529	0.883885	0.0010726
F7EUA0	Small ribosomal subunit protein mS33	Mrps33	F7EUA0;Q0ZFS4	F7EUA0;Q0ZFS4	Mrps33	Small ribosomal subunit protein mS33	F7EUA0_RAT;Q0ZFS4_RAT	6	88101.4	71352	90320.1	96656.7	86607.6	109107	129774	127693	95790.3	115591	0.749258	0.0244826
F7FCC9	DNAation factor, alpha subunit	Dffa	F7FCC9;Q498U6;Q9JLT3	Q498U6;F7FCC9;Q9JLT3	Dffa;ICAD-S	DNAation factor, alpha subunit	F7FCC9_RAT;Q498U6_RAT;Q9JLT3_RAT	6	151509	158970	154886	148146	153378	128297	129595	137472	154025	137347	1.11672	0.0451258
G3V6G1	Joining chain of multimeric IgA and IgM	Jchain	G3V6G1	G3V6G1	Jchain	Joining chain of multimeric IgA and IgM	G3V6G1_RAT	5	53682.3	44813.2	50069.9	52271.3	50209.2	38117.7	33135.1	28791.7	39304.4	34837.2	1.44125	0.00257177
M0R7S5	Perilipin 4	Plin4	M0R7S5	A6KR00;M0R7S5	Plin4	Perilipin 4	M0R7S5_RAT	56	553278	472600	551704	482816	515100	440473	444795	430472	453950	442422	1.16427	0.0170544
M0RC99	Ras-related protein Rab-5A	Rab5a	M0RC99	M0RC99;A0A8I5ZN01;A0A8I6AII6;A1L1J8;B0BNK1;A0A8I5ZS76;A0A8I6A5S3;A6KSG8;F7ERX6;F7F3T1	Rab5a	Ras-related protein Rab-5A	RAB5A_RAT	9	212065	208869	206764	208904	209150	255633	250820	234084	229823	242590	0.862156	0.00192674
O08815	STE20-like serine/threonine-protein kinase	Slk	O08815	O08815;A0A8I6A6A2;A6JHQ8;A6JHQ9;G3V7I8	Slk	STE20-like serine/threonine-protein kinase	SLK_RAT	33	63184.4	54448.1	50498.1	54453.5	55646	43135.7	50798.2	46180.9	50118.1	47558.2	1.17006	0.0459646
O09178	AMP deaminase 3	Ampd3	O09178	O09178;A0A8I6A0N2;A0A8I6A9F8;A6I819;A6I820;A6I821;F1M7Q5	Ampd3	AMP deaminase 3	AMPD3_RAT	32	76393.9	70669.7	72476.4	70218.9	72439.7	70020.7	68473.8	67670.7	68358.3	68630.9	1.0555	0.0431613
O35777	Magnesium transporter protein 1	Magt1	O35777	O35777;A0A0G2K5G6;A6IV36;G3V9X8	Magt1	Magnesium transporter protein 1	MAGT1_RAT	6	81744.3	75105.6	85437.1	84744.4	81757.9	95464.4	103481	93647	91808.4	96100.2	0.850756	0.0062762
O35796	Complement component 1 Q subcomponent-binding protein, mitochondrial	C1qbp	O35796	O35796;A0A8L2QIZ5;A6HGB2	C1qbp	Complement component 1 Q subcomponent-binding protein, mitochondrial	C1QBP_RAT	9	860408	912440	846820	824500	861042	784752	812240	784316	794926	794058	1.08436	0.0147248
O35878	Heat shock protein beta-2	Hspb2	O35878	O35878;A0A8L2Q7F2;A6J4F3	Hspb2	Heat shock protein beta-2	HSPB2_RAT	12	759184	717987	725841	743133	736536	702476	700712	723961	693907	705264	1.04434	0.0321313
O54715	V-type proton ATPase subunit S1	Atp6ap1	O54715	O54715;A0A0G2JVL4;A0A8I6AD46;A0A8I6ADV4;A6KRR3;A6KRR4	Atp6ap1	V-type proton ATPase subunit S1	VAS1_RAT	4	32957.7	34310.6	31227	34789.1	33321.1	33345.1	27102.8	29026.4	26710	29046.1	1.14718	0.047151
O54975	Xaa-Pro aminopeptidase 1	Xpnpep1	O54975	O54975;A0A0G2JV31;A0A8I6G2V2;A0A8L2QGG3;A6JHT5;A6JHT6;A6JHT7	Xpnpep1	Xaa-Pro aminopeptidase 1	XPP1_RAT	27	77434.6	70669.4	71247.2	69045.3	72099.1	85398.6	82004.1	78687.8	76643.7	80683.6	0.893604	0.017945
O55147	Rattus norvegicus utrophin	Utrn	O55147	O55147	Utrn	Rattus norvegicus utrophin	O55147_RAT	4	42988.7	39258	40916.4	35353.9	39629.2	33036	29368.9	36626.6	32600	32907.9	1.20425	0.0221699
O55164	Multiple PDZ domain protein	Mpdz	O55164	O55164;A0A0G2K2Y8;A0A8I6AAR0;A0A8I6AGX6;A0A8I6G7P8;A0A8I6GLE5;A0A8L2QPJ0;A6J832	Mpdz	Multiple PDZ domain protein	MPDZ_RAT	5	9276.93	13823.5	19619.5	16816.9	14884.2	22564.2	18872.4	19915.8	21879.6	20808	0.715312	0.046674
O88377	Phosphatidylinositol 5-phosphate 4-kinase type-2 beta	Pip4k2b	O88377	O88377;Q9R0I8;A0A8I6A493;A6HIM4;A6JM97	Pip4k2b	Phosphatidylinositol 5-phosphate 4-kinase type-2 beta	PI42B_RAT	11	33639.7	33629.1	32916.4	32276.8	33115.5	31421.1	29306.4	27670.3	29835.2	29558.2	1.12035	0.00545453
O88426	Nucleoside diphosphate kinase 6 (Fragment)	Nme6	O88426	O88426;R9PXW5;A6I3C2;A6I3C3;A6I3C6	Nme6	Nucleoside diphosphate kinase 6 (Fragment)	NDK6_RAT	6	61060.9	53025.3	85795	80226.4	70026.9	91386.8	105081	91016.9	90816.5	94575.3	0.740435	0.0279114
O88453	Scaffold attachment factor B1	Safb	O88453	O88453;M0R6E6;A0A0G2JW97;A0A0G2JZI0;A0A8I5XWF1;A0A8I5ZLW4;A0A8I5ZSJ1;A0A8I6A5W2;A0A8I6AJV7;A6KQX0;A6KQX1;M0RBF0	Safb	Scaffold attachment factor B1	SAFB1_RAT	22	77076.8	72657.5	71595	64861.6	71547.7	60705	59448.7	55023	59729.1	58726.4	1.21832	0.00392945
P00159	Cytochrome b	Mt-Cyb	P00159	P00159;Q06Q99;Q5UAI7;Q8HIC4;A0A096XNM4;A0A097PE40;A0A0A1FZ42;A0A0S1Z1V4;A0A0S1Z1V9;A0A140GE09;A0A140GE10;A0A140GE11;A0A220D9W5;A0A220D9Z3;A0A220D9Z6;A0A220DA02;A0A220DA20;A0A220DA28;A0A220DA44;A0A385HC91;A0A385HC93;A0A385HCC9;A0A385HCK1;A0A3Q8AC68;A0A3Q8AGE8;A0A3Q8AZT4;A0A3S6FK10;A0A3S6FK13;A0A3S6FM15;A0A411P2K0;A0A678T6F6;A0A7L4W720;A4UHZ2;A4UHZ3;B0M1Q8;B3Y999;C7EMI4;D6NSP0;D6NSP2;D6NSP4;D6NSP5;…	Mt-Cyb	Cytochrome b	CYB_RAT	5	205737	194313	252055	219989	218024	273147	233656	266088	291050	265985	0.819683	0.0324602
P00762	Serine protease 1	Prss1	P00762	P00762;A6IF31	Prss1	Serine protease 1	TRY1_RAT	2	324355	282377	341779	297037	311387	344165	360342	380169	364120	362199	0.859712	0.0158142
P04692	Tropomyosin alpha-1 chain	Tpm1	P04692	P04692;F7FIS4;Q63607;A0A096MIT6;A0A0G2JX64;A0A0G2K7F7;A0A140TAF0;A0A8I6A144;A0A8I6GC15;A0A8L2UK34;A6J6J4;A6J6J5;A6KEY3;A6KEY5;A6KEY8;A6KEY9;A6KEZ0;Q63583;Q91XN6	Tpm1	Tropomyosin alpha-1 chain	TPM1_RAT	88	24352900	26278700	26089300	25745700	25616650	23709100	23403700	22268500	24823100	23551100	1.08771	0.0231673
P04897	Guanine nucleotide-binding protein G(i) subunit alpha-2	Gnai2	P04897	P04897;A0A8I6AKS3;A6I2Z8;A6I2Z9;A6I300;Q45QN1	Gnai2	Guanine nucleotide-binding protein G(i) subunit alpha-2	GNAI2_RAT	25	517991	449034	449750	502620	479849	582266	544663	513155	541330	545354	0.879886	0.0283724
P05370	Glucose-6-phosphate 1-dehydrogenase	G6pdx	P05370	P05370;A6KRP9	G6pdx	Glucose-6-phosphate 1-dehydrogenase	G6PD_RAT	20	83522.5	85046.8	76057.4	68686.2	78328.2	71549.9	68634.9	63185.4	64994.6	67091.2	1.16749	0.0369053
P05426	Large ribosomal subunit protein uL30	Rpl7	P05426	P05426;A0A8I5ZP24;A6JFB7;B0K031	Rpl7	Large ribosomal subunit protein uL30	RL7_RAT	25	339301	345840	350032	320371	338886	297932	310076	312211	328051	312068	1.08594	0.0247808
P05503	Cytochrome c oxidase subunit 1	Mtco1	P05503	P05503;A0A0A1FZ34;A0A858BY50;A4UIA7;B3Y997;Q06QA9;Q06QK0;Q8HIC9;Q8SEZ6;Q95938	Mtco1	Cytochrome c oxidase subunit 1	COX1_RAT	5	2199460	2348160	3075550	2643630	2566700	3737010	2806540	3420160	3591880	3.3889e+06	0.757385	0.0265549
P06214	Delta-aminolevulinic acid dehydratase	Alad	P06214	P06214;A6J7V5	Alad	Delta-aminolevulinic acid dehydratase	HEM2_RAT	23	82623.8	90695.9	87553.1	89090.5	87490.8	101529	108724	108327	101033	104903	0.834014	0.000693546
P07687	Epoxide hydrolase 1	Ephx1	P07687	P07687;A0A8I5ZSE7;A0A8L2R8K5;A6JGI6;A6JGI7;F1LTS8;A6JGI8;A6JGI9;A6JGJ0	Ephx1	Epoxide hydrolase 1	HYEP_RAT	25	80119.4	81804.6	74747	73829.2	77625.1	89619.5	90231.5	88477.8	88848.1	89294.2	0.869318	0.00113045
P07943	Aldo-keto reductase family 1 member B1	Akr1b1	P07943	P07943;A0A8I5ZTF9;A0A8I6A2P8;A0A8I6A856;A0A8I6AEH6;A0A8L2UIN9;A6IEL2;A6IEL3	Akr1b1	Aldo-keto reductase family 1 member B1	ALDR_RAT	41	1781420	1716270	1794730	1849900	1785580	1949580	2173000	2107700	1846710	2.01925e+06	0.88428	0.0255082
P08649	Complement C4	C4	P08649	P08649;Q6MG79;F1LNM4	C4	Complement C4	CO4_RAT	22	109964	122969	138876	115570	121845	92996.1	85412.2	68965.3	117404	91194.4	1.3361	0.0415985
P08753	Guanine nucleotide-binding protein G(i) subunit alpha-3	Gnai3	P08753	P04897;P08753;P10824;A0A8I5Y7W9;A0A8I5ZT81;A0A8L2QEJ0;A0A8I6AKS3;A6HUY0;A6HUY1;A6I2Z8;A6I2Z9;A6I300;A6K5D7;Q45QM8;Q45QN1;Q5EEY4	Gnai3	Guanine nucleotide-binding protein G(i) subunit alpha-3	GNAI3_RAT	7	34727.8	37189.1	34536.5	34558.9	35253.1	40071.8	40040.5	36207.9	37133	38363.3	0.918927	0.0395866
P0C2C0	Large ribosomal subunit protein uL22m	Mrpl22	P0C2C0	P0C2C0;A0A0H2UHT3;A0A8I6A4X1;A6HER4;A6HER5	Mrpl22	Large ribosomal subunit protein uL22m	RM22_RAT	10	155744	153316	157376	166286	158180	179785	172825	187475	179869	179988	0.878837	0.00183427
P0C5H9	Mesencephalic astrocyte-derived neurotrophic factor	Manf	P0C5H9	P0C5H9;A0A8L2Q9K9;B2RZ09	Manf	Mesencephalic astrocyte-derived neurotrophic factor	MANF_RAT	16	175048	174332	168607	160937	169731	154529	148526	133909	154695	147915	1.14749	0.00993504
P10252	CD48 antigen	Cd48	P10252	P10252;A0A8I5ZNL0;A0A8L2Q3B4;A6JG07	Cd48	CD48 antigen	CD48_RAT	14	147937	130976	140386	134852	138538	126407	127439	114105	114391	120586	1.14888	0.0135297
P10817	Cytochrome c oxidase subunit 6A2, mitochondrial (Fragment)	Cox6a2	P10817	P10817;A6I9Y9;G3V8M4	Cox6a2	Cytochrome c oxidase subunit 6A2, mitochondrial (Fragment)	CX6A2_RAT	6	3311480	3503990	4024160	3327050	3541670	4434790	3647340	4313590	4484280	4220000	0.839258	0.0380006
P11442	Clathrin heavy chain 1	Cltc	P11442	P11442;F1M779;A0A8I5Y9U9;A0A8I6A5W9;A0A8I6AGZ0;A6HHR9;A6HHS0	Cltc	Clathrin heavy chain 1	CLH1_RAT	132	510453	487952	475726	493061	491798	516550	520601	512881	506250	514070	0.956674	0.029271
P11507	Sarcoplasmic/endoplasmic reticulum calcium ATPase 2	Atp2a2	P11507	P11507;A0A8L2QDW2;A6J189;A6J191;Q71UZ2	Atp2a2	Sarcoplasmic/endoplasmic reticulum calcium ATPase 2	AT2A2_RAT	144	10349900	10680300	10896800	10818000	10686250	11665600	10723700	11453400	11727800	11392625	0.937997	0.0349182
P11730	Calcium/calmodulin-dependent protein kinase type II subunit gamma	Camk2g	P11730	P11730;A0A8I5Y738;A0A8I5ZV59;A0A8I5ZX06;A0A8I6A5E2;A0A8I6AC70;A0A8I6AD45;A0A0G3FMJ5;A0A8I5ZZX0;A6KKQ8;A6KKQ9	Camk2g	Calcium/calmodulin-dependent protein kinase type II subunit gamma	KCC2G_RAT	19	328608	354464	345075	368394	349135	373326	381492	372352	374846	375504	0.929778	0.0220801
P11884	Aldehyde dehydrogenase, mitochondrial	Aldh2	P11884	P11884;A0A8I6AVL2;A6J1D5;F1LN88	Aldh2	Aldehyde dehydrogenase, mitochondrial	ALDH2_RAT	9	262224	316708	229548	274896	270844	171697	205411	213701	207045	199464	1.35786	0.0126896
P11951	Cytochrome c oxidase subunit 6C-2	Cox6c2	P11951	P11951;A6HR20	Cox6c2	Cytochrome c oxidase subunit 6C-2	CX6C2_RAT	23	8967150	9430980	10246600	10016500	9.66531e+06	11078500	10779100	12031200	11012300	11225275	0.861031	0.00797591
P12001	Large ribosomal subunit protein eL18	Rpl18	P12001	P12001;A0A8I5YC25;A0A8I6A1Y7;A0A8I6A209;A0A8I6A4M9;A0A8I6B2T7;A0A8I6GD73;A6JB77;Q0QEW8;A0A0H2UHS7;A6JB76;A6JB78	Rpl18	Large ribosomal subunit protein eL18	RL18_RAT	9	304929	303588	315155	325804	312369	325283	336442	320334	331014	328268	0.951566	0.0435597
P12346	Serotransferrin	Tf	P12346	P12346;A6I2I8;Q7TMC7;Q7TP24;A6I2I9	Tf	Serotransferrin	TRFE_RAT	91	4211100	4644670	4634120	4543740	4.50841e+06	3373040	3496780	2669130	3781960	3.33023e+06	1.35378	0.00377739
P12368	cAMP-dependent protein kinase type II-alpha regulatory subunit	Prkar2a	P12368	P12368;A0A0G2K405;A6I379;A0A8I6AE62	Prkar2a	cAMP-dependent protein kinase type II-alpha regulatory subunit	KAP2_RAT	31	208703	217449	211003	207944	211275	229964	230717	227965	220372	227254	0.929683	0.0024792
P13471	Small ribosomal subunit protein uS11	Rps14	P13471	P13471;A0A8I5ZUB2;A0A8I6A3Z2;A6IXC6;A6IXC8	Rps14	Small ribosomal subunit protein uS11	RS14_RAT	9	310781	297692	285803	297993	298067	320570	344586	310032	353570	332190	0.897281	0.0239043
P14562	Lysosome-associated membrane glycoprotein 1	Lamp1	P14562	P14562;A0A0U1RRW1;A0A6F8P9J1;A0A8I6A235;A0A8I6AQY4;A0A8L2UK78;A6IWJ4	Lamp1	Lysosome-associated membrane glycoprotein 1	LAMP1_RAT	10	198971	198686	192617	196219	196623	206352	222158	205027	229487	215756	0.911322	0.0212951
P14630	Apolipoprotein M	Apom	P14630	P14630;A0A8I5YC12;A0A8L2PZB3;A6KTU9	Apom	Apolipoprotein M	APOM_RAT	5	66250.5	72675.2	87060	52172.1	69539.4	38976	43642.6	50666.7	59280.5	48141.4	1.44448	0.0451735
P15129	Cytochrome P450 4B1	Cyp4b1	P15129	P15129;A6JZ44	Cyp4b1	Cytochrome P450 4B1	CP4B1_RAT	28	64979.6	70977.1	72324.2	78980.4	71815.3	83561.8	75314.9	80440.7	83469	80696.6	0.889942	0.0426643
P16086	Spectrin alpha chain, non-erythrocytic 1	Sptan1	P16086	P16086;A0A0G2JTH0;A0A0G2JZ69;A0A0G2K1E7;A0A0G2K1Y8;A0A8I5ZKH2;A0A8I6GKA3;A0A8L2QL19;Q6IRK8;A6JTU1;A6JTU2;A6JTU3;C9EH87	Sptan1	Spectrin alpha chain, non-erythrocytic 1	SPTN1_RAT	293	690949	695551	663250	628586	669584	622086	586001	601797	618971	607214	1.10272	0.0119769
P17077	Large ribosomal subunit protein uL6	Rpl9	P17077	P17077;A0A0G2JXD0;A6IFQ8;A6JDE3;A6JDE9;Q6P9U5	Rpl9	Large ribosomal subunit protein uL6	RL9_RAT	15	251261	248229	236780	266484	250688	321776	283599	306521	277380	297319	0.843163	0.00800954
P17136	Small nuclear ribonucleoprotein-associated protein B	Snrpb	P17136;P63164	P17136;P63164;A0A8I5XW32;A0A8I5ZU06;A0A8I6GLH2;A6KT03;Q63747	Snrpb;Snrpn	Small nuclear ribonucleoprotein-associated protein B	RSMB_RAT;RSMN_RAT	6	61598.4	54013.5	64204.5	46983.1	56699.9	83876.9	67149.1	85422.4	71372.7	76955.3	0.73679	0.0147086
P17178	Sterol 26-hydroxylase, mitochondrial	Cyp27a1	P17178	P17178;A0A0H2UHN7;A6JVV9	Cyp27a1	Sterol 26-hydroxylase, mitochondrial	CP27A_RAT	20	32904.4	35203.7	39287.1	39774.1	36792.3	28056.1	28482.6	33089.2	29738.4	29841.6	1.23292	0.01342
P18163	Long-chain-fatty-acid--CoA ligase 1	Acsl1	P18163	P18163;A0A8L2R6L8;A6JPN3;A6JPN6	Acsl1	Long-chain-fatty-acid--CoA ligase 1	ACSL1_RAT	94	2098380	2184010	2153030	2336400	2192955	2320690	2275910	2400120	2339260	2333995	0.939571	0.0484981
P18292	Prothrombin	F2	P18292	G3V843;P18292;A6HND0	F2	Prothrombin	THRB_RAT	34	275466	278994	359186	314874	307130	254729	249210	204956	265869	243691	1.26033	0.0363873
P19332	Microtubule-associated protein tau	Mapt	P19332	P19332;A0A8I5YBN3;A0A8I5ZN17;A0A8I6ABX0;A0A8I6ARL1;A0A8J8XUY4;A0A8K1TMD4;A0A8K1TN53;A0A8K1WG57;A0A8K1WHA3;A0JN25;A6HJU3;A6HJU8;A6HJU9;A6HJV0;A6HJV2;A6HJV4;D3ZKD9;D4A1Q2;F1LST4	Mapt	Microtubule-associated protein tau	TAU_RAT	22	404582	416940	409425	340552	392875	270677	330831	318698	374362	323642	1.21392	0.0463472
P19945	Large ribosomal subunit protein uL10	Rplp0	P19945	P19945;A6J1T4;D3ZJT4	Rplp0	Large ribosomal subunit protein uL10	RLA0_RAT	19	220888	239022	221949	223573	226358	258958	248187	251588	243580	250578	0.903343	0.00398599
P20070	NADH-cytochrome b5 reductase 3	Cyb5r3	P20070	P20070;A0A8I5Y5E9;A0A8L2QWB9;A6HT85	Cyb5r3	NADH-cytochrome b5 reductase 3	NB5R3_RAT	25	1039390	951692	957063	998494	986660	1127130	1272600	1144780	1066090	1152650	0.855992	0.0134621
P23785	Progranulin	Grn	P23785	P23785;G3V8V1;A6HJK0;A6HJK1;A6HJK2;A6HJK3;A6HJK4;A6HJK5;A6HJK6;A6HJK7;F1LMP7;Q6IN42	Grn	Progranulin	GRN_RAT	13	56360.1	48010.8	43099.6	46798.3	48567.2	32020.3	39533.1	29629.9	31275.9	33114.8	1.46663	0.00486461
P25113	Phosphoglycerate mutase 1	Pgam1	P25113	P25113;A6JH90	Pgam1	Phosphoglycerate mutase 1	PGAM1_RAT	25	1105910	1264330	1254250	1003310	1156950	900819	928457	893576	1058500	945338	1.22385	0.0282002
P25235	Dolichyl-diphosphooligosaccharide--protein glycosyltransferase subunit 2	Rpn2	P25235	P25235;A0A0G2K757;A0A8I6ABV8;A0A8I6AC60;A0A8L2QVV5;A6JWR7;A6JWR8;A6JWR9	Rpn2	Dolichyl-diphosphooligosaccharide--protein glycosyltransferase subunit 2	RPN2_RAT	21	78597.1	77185.4	67427.9	84036.4	76811.7	88795	81600.4	85776.5	90050.8	86555.7	0.887425	0.0481199
P26431	Sodium/hydrogen exchanger 1	Slc9a1	P26431	P26431;A6ISW5	Slc9a1	Sodium/hydrogen exchanger 1	SL9A1_RAT	8	17722.2	13983.7	14857	16346.1	15727.2	20327.3	20355.2	17707	17397.2	18946.7	0.83008	0.0316124
P26453	Basigin	Bsg	P26453	P26453;A6K8Y4;A0A8I5ZLB7;A6K8Y5;Q6GT74	Bsg	Basigin	BASI_RAT	17	1286170	1304390	1321840	1332640	1311260	1126710	1171850	1205690	1280450	1196175	1.09621	0.0147328
P26772	10 kDa heat shock protein, mitochondrial	Hspe1	P26772	P26772;P97601;A0A0G2JTG1;A0A8I5ZMY9;A0A8I6A3Z7;A6IP10	Hspe1	10 kDa heat shock protein, mitochondrial	CH10_RAT	22	3176070	3659940	3462590	3174640	3368310	2692890	2988900	2594420	3268920	2.88628e+06	1.16701	0.0468484
P27867	Sorbitol dehydrogenase	Sord	P27867	P27867;A0A8L2QD42;A0A8I6A2A0;A6HPS1	Sord	Sorbitol dehydrogenase	DHSO_RAT	27	241780	241669	212882	271502	241958	263445	301653	272457	295292	283212	0.854337	0.0335236
P27881	Hexokinase-2	Hk2	P27881	P27881;M0R3X7;A0A8I6GIL6;A6IAI1;O54892	Hk2	Hexokinase-2	HXK2_RAT	59	223408	238028	227026	211130	224898	184126	203541	190282	211352	197325	1.13973	0.0160136
P29410	Adenylate kinase 2, mitochondrial	Ak2	P29410	P29410;A0A0G2JSG6;A6ISG7;A6ISG8	Ak2	Adenylate kinase 2, mitochondrial	KAD2_RAT	30	1163870	1239470	1184940	1206950	1.19881e+06	1169020	1135220	1138290	1167140	1.15242e+06	1.04025	0.0463095
P29418	ATP synthase subunit epsilon, mitochondrial	Atp5f1e	P29418	P29418;A6KL35	Atp5f1e	ATP synthase subunit epsilon, mitochondrial	ATP5E_RAT	6	2708510	3096090	3414890	3134450	3088485	3546900	3445810	3667910	3425520	3521535	0.877028	0.0317814
P29419	ATP synthase subunit e, mitochondrial	Atp5me	P29419	P29419;A6KPF6;A6KPF8	Atp5me	ATP synthase subunit e, mitochondrial	ATP5I_RAT	16	3180380	3569650	3462950	3618290	3.45782e+06	3920480	3646480	4048320	4152370	3.94191e+06	0.877193	0.016457
P30427	Plectin	Plec	P30427	A0A0G2K5T2;P30427;A0A0G2JY63;A0A0G2JYZ5;F7F9U6;Q6S395;Q6S396;Q6S399;Q6S3A0;Q6S3A3;Q6S3A4;Q6S3A5;A6HS66;A6HS67;A6HS68;Q6S398;Q6S3A1;Q6ZYE7	Plec	Plectin	PLEC_RAT	436	712261	699397	717804	760971	722608	772881	758553	757079	750581	759774	0.951084	0.0393282
P32038	Complement factor D	Cfd	P32038	P32038	Cfd	Complement factor D	CFAD_RAT	11	103604	98024.8	103365	98271.6	100816	98926.8	79736.8	74224.7	91467.8	86089	1.17107	0.0440742
P32362	Uroporphyrinogen decarboxylase (Fragment)	Urod	P32362	P32362;A0A8I6AHK9;A0A9K3Y7K6;B0BN55	Urod	Uroporphyrinogen decarboxylase (Fragment)	DCUP_RAT	4	148268	137883	136191	136602	139736	131120	136502	119902	126640	128541	1.08709	0.0485835
P34067	Proteasome subunit beta type-4	Psmb4	P34067	P34067;A6K2T2;G3V8U9	Psmb4	Proteasome subunit beta type-4	PSB4_RAT	7	173222	162839	158536	148738	160834	174850	230279	192934	200742	199701	0.805372	0.0216088
P35171	Cytochrome c oxidase subunit 7A2, mitochondrial	Cox7a2	P35171	P35171;A0A8L2QTB7;A6I1M0;B2RYS0	Cox7a2	Cytochrome c oxidase subunit 7A2, mitochondrial	CX7A2_RAT	6	5478740	5867260	6382860	6665780	6098660	8555490	6743450	7831240	7589410	7.6799e+06	0.794107	0.0135661
P35427	Large ribosomal subunit protein uL13	Rpl13a	P35427	P35427;A0A1W2Q6L2;Q5RK10;A0A1W2Q602;A6JAX7;B3SVE8	Rpl13a	Large ribosomal subunit protein uL13	RL13A_RAT	12	260168	239017	270005	243271	253115	296406	264327	283353	277807	280473	0.902458	0.0319205
P35434	ATP synthase subunit delta, mitochondrial	Atp5f1d	P35434	P35434;G3V7Y3;A6K8Q3;A6K8Q6;B1WBP7	Atp5f1d	ATP synthase subunit delta, mitochondrial	ATPD_RAT	5	5943500	5912160	5691630	6012270	5889890	5719320	5551880	5516940	5733770	5.63048e+06	1.04607	0.0269387
P36970	Phospholipid hydroperoxide glutathione peroxidase	Gpx4	P36970	P36970	Gpx4	Phospholipid hydroperoxide glutathione peroxidase	GPX4_RAT	18	255362	249906	262970	269763	259500	311167	296488	287306	275679	292660	0.886695	0.00868516
P37285	Kinesin light chain 1	Klc1	P37285	P37285;A0A8I5Y868;B2GV74;F7ET11;Q5PQM2;A0A140TAB3;A0A8I5ZN87;A0A8I5ZU72;A0A8L2QTG3;A0A8L2RC24;A6JIQ2;A6KBT0;A6KBT1;A6KBT4	Klc1	Kinesin light chain 1	KLC1_RAT	32	115581	111634	106474	105636	109831	81818.3	97588.6	89936.8	96034.7	91344.6	1.20238	0.00493723
P40112	Proteasome subunit beta type-3	Psmb3	P40112	P40112;A0A8I6A6V1;A0A8I6AA71;A0A8L2R7U6;A6HIL9;A6HIM1;D3Z8J0	Psmb3	Proteasome subunit beta type-3	PSB3_RAT	15	156923	150789	159160	144649	152880	155468	177585	169262	172308	168656	0.906463	0.0333478
P41350	Caveolin-1	Cav1	P41350	P41350;Q2IBC6;A6IE24;Q8R4A2	Cav1	Caveolin-1	CAV1_RAT	19	1994370	2023930	2352800	1944500	2078900	1452090	1700140	1851230	1914140	1729400	1.20209	0.0450065
P41565	Isocitrate dehydrogenase [NAD] subunit gamma 1, mitochondrial	Idh3g	P41565	P41565;Q68FX0;A0A0G2K4Q0;A0A8I6AMM2;A0A8I6GDC1;A0A8L2Q4B4;A6HQ80;A6KRV1;A6KRV3;Q5XIJ3;A6KRV4	Idh3g	Isocitrate dehydrogenase [NAD] subunit gamma 1, mitochondrial	IDHG1_RAT	31	1156030	1174250	1192820	1258000	1195275	1259830	1304870	1397490	1296370	1314640	0.909203	0.0175392
P46462	Transitional endoplasmic reticulum ATPase	Vcp	P46462	P46462;A6IIZ6	Vcp	Transitional endoplasmic reticulum ATPase	TERA_RAT	89	691161	669738	650841	685174	674228	593628	635194	629258	664166	630562	1.06925	0.042881
P46844	Biliverdin reductase A	Blvra	P46844	P46844;F7EW70;Q6AZ33	Blvra	Biliverdin reductase A	BIEA_RAT	18	103969	110351	109616	115770	109926	125920	122742	117707	118092	121115	0.907619	0.0114701
P47198	Large ribosomal subunit protein eL22	Rpl22	P47198	P47198;A0A8I6A3R9;Q6PDV8;A0A8I5Y921;A0A8I5ZLX1;A0A8I5ZZF1;A0A8I6AMR8;A0A8I6GCY8;A0A8J8XZ98;A6IAZ5	Rpl22	Large ribosomal subunit protein eL22	RL22_RAT	1	378925	334564	284082	364971	340636	376327	386223	421527	415917	399998	0.851592	0.0464635
P47858	ATP-dependent 6-phosphofructokinase, muscle type	Pfkm	P47858	A0A0G2KBC7;P47858;Q52KS1;A0A0G2JY38;A0A8I6ADR0;A6KC59	Pfkm	ATP-dependent 6-phosphofructokinase, muscle type	PFKAM_RAT	54	584858	601024	605221	634852	606489	665051	611401	653014	671433	650225	0.932737	0.0426132
P48721	Stress-70 protein, mitochondrial	Hspa9	P48721	P48721;F1M953;A0A8I5ZR52	Hspa9	Stress-70 protein, mitochondrial	GRP75_RAT	103	2578070	2640710	2629540	2615400	2615930	2304740	2396110	2377820	2597610	2419070	1.08138	0.0220009
P49242	Small ribosomal subunit protein eS1	Rps3a	P49242	P49242;M0R6L4;Q6TXJ6;A0A8I6A843;A0A8I6AHV9;A6J5Z3	Rps3a	Small ribosomal subunit protein eS1	RS3A_RAT	33	738538	699081	729693	723287	722650	765848	767433	781800	743883	764741	0.94496	0.0106578
P50878	Large ribosomal subunit protein uL4	Rpl4	P50878	P50878;A0A8I6GAR6;Q6P3V9	Rpl4	Large ribosomal subunit protein uL4	RL4_RAT	25	208776	200723	214958	192701	204290	186033	188672	188498	186517	187430	1.08995	0.0136185
P51868	Calsequestrin-2	Casq2	P51868	P51868;A0A8I6A994;A0A8I6A1S3;A0A8I6AS63;A6K3I5;F1M944	Casq2	Calsequestrin-2	CASQ2_RAT	35	2525050	2775950	2719630	2850800	2.71786e+06	3164010	3021270	3045460	2795460	3006550	0.903979	0.0319522
P51870	Cytochrome P450 4F5	Cyp4f5	P51870	P51870;A0A1W2Q6H4;A6K954;Q9EQ70;F7FNW8	Cyp4f5	Cytochrome P450 4F5	CP4F5_RAT	2	13225.4		14407.4	16207.8	14613.5	13038.4	10837.5	11271.6	11299.2	11611.7	1.25852	0.022958
P52287	Guanine nucleotide-binding protein G(I)/G(S)/G(T) subunit beta-3	Gnb3	P52287	P52287;A6ILM1;Q45QL4	Gnb3	Guanine nucleotide-binding protein G(I)/G(S)/G(T) subunit beta-3	GBB3_RAT	12	107403	114629	97329	112504	107966	133166	129339	132641	118289	128359	0.841129	0.00766749
P52303	AP-1 complex subunit beta-1	Ap1b1	P52303	P52303;A0A0G2K2V2;A0A8I6AM50;A6IKJ5;A6IKJ6;A6IKJ7;A0A8I6AT57;G3V9N8	Ap1b1	AP-1 complex subunit beta-1	AP1B1_RAT	18	61927.9	66502.8	66019	67685.6	65533.8	70082.1	67744.7	75588.2	71195.2	71152.6	0.921033	0.0346886
P52555	Endoplasmic reticulum resident protein 29	Erp29	P52555	P52555;A6J1E8;A6J1F0	Erp29	Endoplasmic reticulum resident protein 29	ERP29_RAT	7	109625	96993.1	106914	89614	100787	88978.4	92543.2	85293.3	81981.1	87199	1.15582	0.038453
P52631	Signal transducer and activator of transcription 3	Stat3	P52631	A0A8I6GJJ3;P52631;A6HJ64	Stat3	Signal transducer and activator of transcription 3	STAT3_RAT	37	155331	145893	137274	130417	142229	127245	114432	124598	122287	122140	1.16447	0.0161076
P54311	Guanine nucleotide-binding protein G(I)/G(S)/G(T) subunit beta-1	Gnb1	P54311	P54311;P54313;A0A8I5ZP07;A0A8I5Y9Z8;A0A8I5ZM25;A0A8I5ZPQ2;A0A8I6B5S0;A0A8I6GEG9;A6IUQ6;A6J023;Q45QL8;Q9QX35;Q9QX36	Gnb1	Guanine nucleotide-binding protein G(I)/G(S)/G(T) subunit beta-1	GBB1_RAT	14	309562	323632	294285	311306	309696	389194	337668	381312	358188	366590	0.844802	0.00491355
P55770	NHP2-like protein 1	Snu13	P55770	P55770;A6HT44;A0A8I5ZY99	Snu13	NHP2-like protein 1	NH2L1_RAT	7	98829.2	88584.3	92419.9	94248.3	93520.4	85114	86775.7	85562.8	82053.8	84876.6	1.10184	0.0103939
P59895	Serine/threonine-protein kinase Nek6	Nek6	P59895	P59895;A0A8L2R0L5;A0A8L2Q7T9;A0A8L2R1R0;B1H218	Nek6	Serine/threonine-protein kinase Nek6	NEK6_RAT	2	52312.4	57846.8	36802.5	41106.5	47017.1	68449.2	59364.6	75846.6	55647	64826.8	0.725271	0.0369447
P61354	Large ribosomal subunit protein eL27	Rpl27	P61354	P61354;A0A8I5ZSW2;A0A8I5ZVA1;A6HJB9;D3ZTK5;M0R7P0	Rpl27	Large ribosomal subunit protein eL27	RL27_RAT	8	337070	325648	332513	310771	326500	408825	358821	368563	364749	375240	0.870112	0.00870794
P62138	Serine/threonine-protein phosphatase PP1-alpha catalytic subunit	Ppp1ca	P62138	P62138;P62142;P63088;Q6AYZ4;A0A0G2JVK2;A0A0G2JYS8;A0A8I5ZJ60;A0A8I5ZJA1;A0A8I5ZSW1;A0A8I5ZX24;A0A8I6ABP0;A0A8I6ACH2;A6HA24;A6HA26;A6HA27;A6HYV5;A6J1B5;A6J1B7;A6J1B8	Ppp1ca	Serine/threonine-protein phosphatase PP1-alpha catalytic subunit	PP1A_RAT	33	466407	459025	491042	495969	478111	507967	509190	529109	495410	510419	0.936702	0.0301535
P62246	Small ribosomal subunit protein uS8	Rps15a	P62246	P62246;D3ZLL8;D3ZZC7;A0A0G2K6I0;A6I8F8;A6I8G0	Rps15a	Small ribosomal subunit protein uS8	RS15A_RAT	12	256254	248981	273037	282110	265096	319836	275685	319659	314019	307300	0.862661	0.0178433
P62255	Ubiquitin-conjugating enzyme E2 G1	Ube2g1	P62255	P62255;A0A8I6AHY2;A6HGG3;A6HGG5	Ube2g1	Ubiquitin-conjugating enzyme E2 G1	UB2G1_RAT	7	68188.5	56497.2	65755.8	60654.3	62773.9	57222.6	55450.9	51041.5	57571.9	55321.7	1.13471	0.0483675
P62260	14-3-3 protein epsilon	Ywhae	P62260	P62260;A0A8I5ZSP3;A0A8I6AKE2;A0A8I6GEP3;A6HGT4;A6HGT5;A6HGT7	Ywhae	14-3-3 protein epsilon	1433E_RAT	48	3592090	3380100	3462800	3762610	3549400	3733540	4058900	3887110	3771040	3.86265e+06	0.918903	0.0301833
P62271	Small ribosomal subunit protein uS13	Rps18	P62271	P62271;A0A8I6AK40;A6JJH6;A6JJH7;D3ZM33	Rps18	Small ribosomal subunit protein uS13	RS18_RAT	15	759093	706046	685728	680355	707806	811405	758408	788254	766875	781236	0.906008	0.0143014
P62275	Small ribosomal subunit protein uS14	Rps29	P62275	P62275;A0A8I6ACA6;A0A8I6GMA6;A6HBU3;A0A8L2ULK7	Rps29	Small ribosomal subunit protein uS14	RS29_RAT	4	152500	131468	130309	124477	134688	144438	176175	181675	169825	168028	0.801582	0.0174831
P62278	Small ribosomal subunit protein uS15	Rps13	P62278	P62278;A0A8I6ANS9;A0A8I6GIA0;M0RCY2;A6I8E2;A6I8E4	Rps13	Small ribosomal subunit protein uS15	RS13_RAT	14	319205	307386	307643	329640	315968	351893	368805	381978	349377	363013	0.870405	0.00234351
P62329	Thymosin beta-4	Tmsb4x	P62329	P62329;A0A8I6AUX5;A0A8L2QYF0	Tmsb4x	Thymosin beta-4	TYB4_RAT	5	1356840	1239540	1083620	1066860	1186715	676900	825372	841923	1096840	860259	1.37949	0.0259188
P62494	Ras-related protein Rab-11A	Rab11a	P62494	P62494;A0A8I5ZKN1;A0A8I5ZN41;A6J5C6	Rab11a	Ras-related protein Rab-11A	RB11A_RAT	2	79844.9	75072.8	78098.2	84076.3	79273.1	73039.3	57333.6	64557.5	61182.8	64028.3	1.23809	0.00735455
P62634	CCHC-type zinc finger nucleic acid binding protein	Cnbp	P62634	P62634;A0A8L2Q6G7;A0A8I5ZQB5;A6IB25;A6IB26;A6IB27	Cnbp	CCHC-type zinc finger nucleic acid binding protein	CNBP_RAT	13	147924	144701	146448	145446	146130	126445	120790	126044	129771	125762	1.16195	4.96632e-05
P62703	Small ribosomal subunit protein eS4	Rps4x	P62703	P62703;A0A0H2UHX3;A0A8L2QYQ1;A6IN57;A6IQE4;D3ZX01;X1WI37	Rps4x	Small ribosomal subunit protein eS4	RS4X_RAT	35	407431	392232	421308	435873	414211	444408	433849	479763	449029	451762	0.916878	0.0326871
P62716	Serine/threonine-protein phosphatase 2A catalytic subunit beta isoform	Ppp2cb	P62716	P62716;P63331;A0A0G2JYA4;A0A8L2R3S5;A6HE97;A6IVT2	Ppp2cb	Serine/threonine-protein phosphatase 2A catalytic subunit beta isoform	PP2AB_RAT	34	456067	458122	455093	486369	463913	495832	509127	531243	503781	509996	0.90964	0.00500927
P62850	Small ribosomal subunit protein eS24	Rps24	P62850	P62850;A0A0H2UHH9;A0A8I5ZX70;A0A8I6A7A5;A0A8L2QSZ3;A6KMF4;A6KMF5;A6KMF6;A6KMF7;A6KMF8;A6KMF9;D3ZFZ8;D4ACJ1;A0A8I5Y191	Rps24	Small ribosomal subunit protein eS24	RS24_RAT	9	210382	192377	182871	225274	202726	221184	225290	232056	248388	231730	0.874839	0.0409179
P62870	Elongin-B	Elob	P62870	P62870;A0A8I5ZLR5;A0A8I5ZTT3;A0A8I6GJ22;A0A8L2R5Z8;A0JN07;A6HCM9;A6JMF6	Elob	Elongin-B	ELOB_RAT	15	181719	184624	173476	185423	181310	162031	169576	172894	174401	169726	1.06826	0.024429
P62893	Large ribosomal subunit protein eL39	Rpl39	P62893	P62893;A0A8L2RBV8;A6JMH4	Rpl39	Large ribosomal subunit protein eL39	RL39_RAT	1	16036.2	19788.9	17494.3	17443.4	17690.7	21756.8	25727.3	21436.6	20746.6	22416.8	0.789171	0.0134618
P62898	Cytochrome c, somatic	Cycs	P62898	P62898;A0A8I5Y1A4;A6K0M2;D4A5L9	Cycs	Cytochrome c, somatic	CYC_RAT	28	27382500	26011800	27264600	26328100	26746750	17927500	17539800	16862300	21669200	18499700	1.44579	0.000339839
P62902	Large ribosomal subunit protein eL31	Rpl31	P62902	P62902;A0A8I6AI09;A6INK9;A6INL0;A6INL2;D3ZVF5;D3ZVY6;D3ZX87;A0A0G2K7E3;D3ZDE9;D3ZKU5	Rpl31	Large ribosomal subunit protein eL31	RL31_RAT	9	323415	317580	294211	332129	316834	273867	270755	293340	280822	279696	1.13278	0.00803049
P62909	Small ribosomal subunit protein uS3	Rps3	P62909	P62909;A0A8I5ZK30;A0A8L2QCG7;A6I6H7;A6I6I1;A6I6I3;A6I6I5;A6I6I6;A6I6I7;A0A8I6A8D6;A0A8I6GGS4;A6I6H9;A6I6I0;A6I6I2;A6I6I9	Rps3	Small ribosomal subunit protein uS3	RS3_RAT	32	516091	482309	498767	544360	510382	564472	560588	543896	561239	557549	0.915403	0.015264
P62912	Large ribosomal subunit protein eL32	Rpl32	P62912	P62912;A0A8I5Y5C9;A6IKZ7;D4A412	Rpl32	Large ribosomal subunit protein eL32	RL32_RAT	11	350528	344793	355365	393093	360945	430968	364828	458332	413428	416889	0.865805	0.0473539
P62944	AP-2 complex subunit beta	Ap2b1	P62944	P52303;P62944;A0A0G2K2V2;A0A8I6A4X2;A0A8I6AM50;A6IKJ5;A6IKJ6;A6IKJ7;Q3ZB97;A0A8I5ZYC5;A0A8I6AT57;A0A8L2R623;A0A8L2R7J3;A6HHH4;A6HHH5;G3V9N8	Ap2b1	AP-2 complex subunit beta	AP2B1_RAT	56	110451	109521	109636	106531	109035	117287	112634	113026	113122	114017	0.9563	0.0116617
P62961	Y-box-binding protein 1	Ybx1	P62961	P62961;Q3ZAV2;A0A8I5ZRA5;A0A8I6AJV4;A0A8I6GL75;A6HEK6;A6JZM7;A6JZM8;A6JZM9;D3ZEV0;Q76MJ6	Ybx1	Y-box-binding protein 1	YBOX1_RAT	11	137512	124965	126725	117872	126768	111362	115690	105206	102520	108694	1.16628	0.0115049
P62982	Ubiquitin-ribosomal protein eS31 fusion protein	Rps27a	P62982	P0CG51;P62982;P62986;Q63429;A0A8I6G5G7;A0A8I6A4W7;A6JQB5;Q6P7R7;Q6PED0;A0A8I5ZR71;A0A8I5ZTA8;A0A8I6A5Y3;A0A8I6AN99;A6HFA7;A6HFD8;A6J0W7;A6J0W8;A6J0W9;A6JZK9;F1LML2;Q5FWT0;Q63654	Rps27a	Ubiquitin-ribosomal protein eS31 fusion protein	RS27A_RAT	13	196481	176966	171494	192634	184394	149359	159060	158250	169235	158976	1.15988	0.0128682
P63018	Heat shock cognate 71 kDa protein	Hspa8	P63018	P63018;D4A4S3;M0RCB1;A0A8I6A278;A0A8I6A5N6;A0A8I6AQL9;A6J3Q9;A6J3R1	Hspa8	Heat shock cognate 71 kDa protein	HSP7C_RAT	77	4231960	4067130	4157660	4139150	4148975	3839390	3946320	3824180	4152400	3.94057e+06	1.05289	0.0456403
P63031	Mitochondrial pyruvate carrier 1	Mpc1	P63031	P63031;A0A8I5ZR29;A0A8I5ZRY9;A0A8I6G4P7;A0A8L2Q8K1;A6KK29;A6KK31;A6KK36	Mpc1	Mitochondrial pyruvate carrier 1	MPC1_RAT	12	1301280	1225540	1333620	1490510	1.33774e+06	1479100	1536990	1674520	1542970	1558395	0.858407	0.0190522
P63086	Mitogen-activated protein kinase 1	Mapk1	P63086	A0A8I6A252;P63086;A6JSN9	Mapk1	Mitogen-activated protein kinase 1	MK01_RAT	28	164029	151766	148379	139222	150849	164283	176326	170794	159158	167640	0.899838	0.038401
P63174	Large ribosomal subunit protein eL38	Rpl38	P63174	P63174;A0A8I6AIV1;D3ZZH2;D4A862;D4AD70;A6HKI5	Rpl38	Large ribosomal subunit protein eL38	RL38_RAT	5	156253	127804	138351	130683	138273	163802	162383	156848	146050	157271	0.879202	0.0456663
P63245	Small ribosomal subunit protein RACK1	Rack1	P63245	P63245;A0A0G2JZE6;A6HDT8;A6HDT9	Rack1	Small ribosomal subunit protein RACK1	RACK1_RAT	23	247566	240513	231748	259767	244898	281758	273910	284908	256248	274206	0.893119	0.0152824
P63322	Ras-related protein Ral-A	Rala	P63322	P36860;P63322;F1LQ62;A0A8L2Q942;A6K7W8;A6K9A1;A6K9A2	Rala	Ras-related protein Ral-A	RALA_RAT	15	457632	455539	452297	449866	453834	428068	438204	426274	413790	426584	1.06388	0.00212304
P63326	Small ribosomal subunit protein eS10	Rps10	P63326	P63326;A0A8I6AI07;A6JJM8;D3ZCN9	Rps10	Small ribosomal subunit protein eS10	RS10_RAT	16	455701	462181	445466	452171	453880	506227	485639	491622	492786	494068	0.918658	0.000359565
P67874	Casein kinase II subunit beta	Csnk2b	P67874	P67874;A0A096MKB7;A0A0G2KA61;A0A8L2UP98;A6KTU1;A6KTU4;N0E459;N0E4B7;Q68G11	Csnk2b	Casein kinase II subunit beta	CSK2B_RAT	8	213203	203927	210616	197258	206251	184198	199065	195914	168031	186802	1.10412	0.048696
P68101	Eukaryotic translation initiation factor 2 subunit 1	Eif2s1	P68101	P68101;A6HCF1	Eif2s1	Eukaryotic translation initiation factor 2 subunit 1	IF2A_RAT	24	106405	102072	105358	107477	105328	107852	112621	113439	115425	112334	0.93763	0.0123983
P70584	Short/branched chain specific acyl-CoA dehydrogenase, mitochondrial	Acadsb	P70584	P70584;A0A0A0MY00;A0A8I6G5Q8;A0A8I6GLN2;A6HWW9	Acadsb	Short/branched chain specific acyl-CoA dehydrogenase, mitochondrial	ACDSB_RAT	22	168541	171837	165817	161259	166864	179887	187375	175838	181674	181194	0.920913	0.00470601
P81155	Voltage-dependent anion-selective channel protein 2	Vdac2	P81155	P81155;A0A8I5ZYN2;A0A8I6GB84;A0A8L2URG2;A6KKT4	Vdac2	Voltage-dependent anion-selective channel protein 2	VDAC2_RAT	31	3473520	3835630	3633560	3930590	3718325	4018480	4160490	4403890	4030000	4153215	0.895288	0.0186885
P82471	Guanine nucleotide-binding protein G(q) subunit alpha	Gnaq	P82471	P82471;A0A8I6AJ23;A6I0I0;A6I0I1;D4AE68;Q45QM4;Q7M0H6	Gnaq	Guanine nucleotide-binding protein G(q) subunit alpha	GNAQ_RAT	16	114461	108383	113219	112050	112028	140270	119245	123181	124929	126906	0.882764	0.0210093
P83732	Large ribosomal subunit protein eL24	Rpl24	P83732	P83732;A0A0H2UH99;A0A8I5ZQG4;A6IQQ7	Rpl24	Large ribosomal subunit protein eL24	RL24_RAT	13	152140	146124	141541	151744	147887	137417	132760	134103	143492	136943	1.07992	0.0198604
P83953	Importin subunit alpha-5	Kpna1	P83953	P83953;A0A8I6AKK8;A0A0G2JXY5;A0A0G2K0T0;Q56R20	Kpna1	Importin subunit alpha-5	IMA5_RAT	17	55004.1	58791.1	55164.8	64468.3	58357.1	68364	76867.7	66853.8	60869	68238.6	0.855191	0.0474513
P84082	ADP-ribosylation factor 2	Arf2	P84082	P84079;P61206;P84082;A0A8I5ZKF2;A6HEZ7;A6HJT6;A6KCA5;A6HF00;A6HJT4	Arf2	ADP-ribosylation factor 2	ARF2_RAT	8	402363	410463	373441	398205	396118	457596	481495	451050	459282	462356	0.856739	0.000691696
P84083	ADP-ribosylation factor 5	Arf5	P84083	P84083;A0A8L2Q5I9;A6IEA6	Arf5	ADP-ribosylation factor 5	ARF5_RAT	15	276325	261697	246686	288222	268232	327181	287341	296732	314594	306462	0.875255	0.0235105
P84100	Large ribosomal subunit protein eL19	Rpl19	P84100	P84100;A0A8I6G776;A6HIP8	Rpl19	Large ribosomal subunit protein eL19	RL19_RAT	8	442221	366580	409672	337107	388895	302407	332475	336189	330377	325362	1.19527	0.0407605
P84817	Mitochondrial fission 1 protein	Fis1	P84817	P84817;A0A8I6A509;A0A8L2URI1;A6J062	Fis1	Mitochondrial fission 1 protein	FIS1_RAT	12	165959	167591	177793	196269	176903	220298	207026	219337	183143	207451	0.852746	0.0332488
P85970	Actin-related protein 2/3 complex subunit 2	Arpc2	P85970	P85970;A0A0H2UHL5;A0A0G2K185;A0A0G2K2J1;A0A0G2K905;A0A0G2K9A2;A6JVS9;A6JVT0	Arpc2	Actin-related protein 2/3 complex subunit 2	ARPC2_RAT	26	157391	149255	151441	157124	153803	163084	168296	171247	164108	166684	0.922722	0.00360595
P85971	6-phosphogluconolactonase	Pgls	P85971	P85971;A6K9W6;G3V8D5;A6K9W5	Pgls	6-phosphogluconolactonase	6PGL_RAT	15	299001	325824	303121	294882	305707	272868	278242	250593	278608	270078	1.13192	0.00984435
P97690	Structural maintenance of chromosomes protein 3	Smc3	P97690	P97690;F1LQB2;A6JHW2;D4A1B9;A6JHW4	Smc3	Structural maintenance of chromosomes protein 3	SMC3_RAT	28	40626.7	41498.5	40849.9	38222.7	40299.4	44690.6	42264.8	43949.5	48177.2	44770.5	0.900134	0.0207213
P97834	COP9 signalosome complex subunit 1	Gps1	P97834	P97834;A0A0G2JT06;A0A0G2JW80;A6HLJ7;A6HLJ8;A6HLJ9	Gps1	COP9 signalosome complex subunit 1	CSN1_RAT	26	128386	129154	124047	130602	128047	127986	144503	138308	150344	140285	0.912763	0.049405
Q00566	Methyl-CpG-binding protein 2	Mecp2	Q00566	Q00566;A0A0G2JWK2;A0A8I6ABA1;A6KRS9	Mecp2	Methyl-CpG-binding protein 2	MECP2_RAT	25	191013	171038	164100	179913	176516	137080	127312	150997	168390	145945	1.20947	0.0284021
Q00657	Chondroitin sulfate proteoglycan 4	Cspg4	Q00657	Q00657;F1LS79	Cspg4	Chondroitin sulfate proteoglycan 4	CSPG4_RAT	52	220910	219892	217392	208446	216660	186401	204933	190855	194566	194189	1.11572	0.00361434
Q01728	Sodium/calcium exchanger 1	Slc8a1	Q01728	Q01728;A0A8I5XVV7;A0A8I5ZXH4;A0A8I6AXH4;A0A8L2QK59;A0A8L2QKS1;A0A8L2QNY8;A6H9N7;A6H9N8;A6H9P0;A6H9P2;A6H9P3;A6H9P6;Q6AZ76;M0R3V7	Slc8a1	Sodium/calcium exchanger 1	NAC1_RAT	37	204842	236671	212108	217719	217835	235452	234015	233917	251876	238815	0.91215	0.0410262
Q03348	Receptor-type tyrosine-protein phosphatase alpha	Ptpra	Q03348	Q03348;A0A8J8YBN3;A0A0G2JVR0;Q66HJ7;A6HQ92	Ptpra	Receptor-type tyrosine-protein phosphatase alpha	PTPRA_RAT	3	8135.99	9807.04	9325.26	9764.54	9258.21	6687.41	7927.18	7946.38	7501.86	7515.71	1.23185	0.0118168
Q03626	Murinoglobulin-1	Mug1	Q03626	Q03626;A0A0G2JUP5;A0A8I5ZV18;A0A8I6AJZ9;A6ILD5;D4A6E3	Mug1	Murinoglobulin-1	MUG1_RAT	44	654012	768249	836223	914320	793201	570016	695970	456279	673009	598818	1.32461	0.0465936
Q05343	Retinoic acid receptor RXR-alpha	Rxra	Q05343	Q05343;A0A8I6AQ23;A0A8I6A846;A0A8I6GFA6;A6JTL8;F6T454;Q0VJ96	Rxra	Retinoic acid receptor RXR-alpha	RXRA_RAT	4	12967.4	22015	19698.8	19494.6	18544	21885.5	29422.1	24896.9	31367.5	26893	0.689546	0.0280639
Q05982	Nucleoside diphosphate kinase A	Nme1	Q05982	Q05982;A0A8I6AE98;A6HI35	Nme1	Nucleoside diphosphate kinase A	NDKA_RAT	20	5902120	6177200	6415550	6469270	6241035	6769870	7252320	6759960	7105990	6972035	0.895153	0.0064489
Q08850	Syntaxin-4	Stx4	Q08850	Q08850;A0A8I5XA32;A0A8I5XY59;A0A8I5ZKM3;A6I9V1	Stx4	Syntaxin-4	STX4_RAT	13	103250	95932.7	104476	90259.4	98479.5	88633.4	81710.5	84774.1	87559.6	85669.4	1.14953	0.0129717
Q0VGK4	Lysophospholipase D GDPD1	Gdpd1	Q0VGK4	Q0VGK4;A0A8I6G3R9;A0A0G2K080;A0A0G2K8E7;A0A8I5ZTI0;A6HHS4	Gdpd1	Lysophospholipase D GDPD1	GDPD1_RAT	9	48468	43580.4	43276.6	42482.4	44451.8	38406.6	33205.4	40695.2	35949.5	37064.2	1.19932	0.0127264
Q2KN99	Cytospin-A	Specc1l	Q2KN99	Q2KN99;A0A8I5ZSC5;A6JKL5	Specc1l	Cytospin-A	CYTSA_RAT	3	14277.7	10068.3	11729.3	12157.5	12058.2	8442.81	11208.6	7522.11	7629.1	8700.66	1.3859	0.0333239
Q2PQA9	Kinesin-1 heavy chain	Kif5b	Q2PQA9	P56536;Q2PQA9;Q6QLM7;A0A8L2QCP8;A0A0G2K070;A0A0G2K0Q2;A0A8I6APJ1;A6HQT6;A6K9E2;F1M8F2	Kif5b	Kinesin-1 heavy chain	KINH_RAT	69	213685	223106	211229	215192	215803	184634	206066	188145	210545	197348	1.09352	0.0372893
Q2TL32	E3 ubiquitin-protein ligase UBR4	Ubr4	Q2TL32	Q2TL32;A0A0G2JU89;F1LQI5	Ubr4	E3 ubiquitin-protein ligase UBR4	UBR4_RAT	94	65304.2	66295.1	66061	69299.6	66740	69603.7	74013.7	71631.9	69224.3	71118.4	0.938435	0.0208763
Q31257	RT1.A1(F) protein (Fragment)	RT1.A1(f)	Q31257	Q31257;Q31266;Q9QYQ2;Q31258	RT1.A1(f)	RT1.A1(F) protein (Fragment)	Q31257_RAT	15	925457	633949	758649	715084	758285	568615	491866	504220	582852	536888	1.41237	0.0148577
Q3B7D1	Ubiquitin-conjugating enzyme E2 Z	Ube2z	Q3B7D1	Q3B7D1;A6HIC8	Ube2z	Ubiquitin-conjugating enzyme E2 Z	UBE2Z_RAT	14	74904.4	71739.4	79058.7	76296.8	75499.8	66474.2	68308.8	62014.8	73923.1	67680.2	1.11554	0.0356167
Q499N5	Medium-chain acyl-CoA ligase ACSF2, mitochondrial	Acsf2	Q499N5	Q499N5;A0A8I6ANW0;A0A8I6GEJ7;A6HI56;A6HI57	Acsf2	Medium-chain acyl-CoA ligase ACSF2, mitochondrial	ACSF2_RAT	53	2467560	2393580	2472110	2230100	2.39084e+06	2090900	2079330	2037120	2224350	2107925	1.13421	0.00658333
Q499T2	Gamma-interferon-inducible lysosomal thiol reductase	Ifi30	Q499T2	Q499T2;A0A8I5Y6G3;A0A8I5ZLL2	Ifi30	Gamma-interferon-inducible lysosomal thiol reductase	GILT_RAT	3	58967.5	52174.7	45845.9	40109	49274.3	31603.7	37771.4	38411.7	35176.1	35740.7	1.37866	0.0207723
Q4FZX7	Signal recognition particle receptor subunit beta	Srprb	Q4FZX7	Q4FZX7;A6I2I7;Q7TMC7;Q7TP24;A6I2I5;A6I2I6	Srprb	Signal recognition particle receptor subunit beta	SRPRB_RAT	11	50351.6	52113.8	48932.7	52059.5	50864.4	71350.4	65658.7	69260.4	56866.4	65784	0.773204	0.00393324
Q4G005	General transcription and DNA repair factor IIH helicase subunit XPB	Ercc3	Q4G005	Q4G005;A6J2Q5	Ercc3	General transcription and DNA repair factor IIH helicase subunit XPB	ERCC3_RAT	1	300974	254264	283107	325695	291010	238617	178226	202932	258557	219583	1.32528	0.0225304
Q4G012	Protein FMC1 homolog	Fmc1	Q4G012	Q4G012;A6IES4;A6IES5	Fmc1	Protein FMC1 homolog	FMC1_RAT	7	77880.8	71839.6	88122.2	75175.3	78254.5	89825.5	89156.5	85289.2	94688.1	89739.8	0.872015	0.0285955
Q4KLG2	GTPase IMAP family member 8	Gimap8	Q4KLG2	Q4KLG2;A0A0H2UHZ9	Gimap8	GTPase IMAP family member 8	GIMA8_RAT	14	42917.3	39091.8	44589.7	37971.8	41142.7	38066.5	32731.8	35244.5	37357.7	35850.1	1.14763	0.0362138
Q4KLL0	Transcription elongation factor A protein 1	Tcea1	Q4KLL0	Q4KLL0;A0A8L2Q4Y0;A6JFJ2;A6K054	Tcea1	Transcription elongation factor A protein 1	TCEA1_RAT	13	31790.2	25745.7	28414.1	28258.4	28552.1	23340	22945.2	23048.6	24817.9	23537.9	1.21303	0.00881684
Q4KM62	Palmdelphin	Palmd	Q4KM62	Q4KM62;A0A0G2JZ34;A0A8I6ACI4;A0A8I6AER9;A6HVB3	Palmd	Palmdelphin	PALMD_RAT	39	297754	301310	345783	292184	309258	258050	240639	245343	269230	253316	1.22084	0.00693968
Q4KM64	Protein jagunal homolog 1	Jagn1	Q4KM64	Q4KM64;A0A8I5ZXA3;A6IBS0	Jagn1	Protein jagunal homolog 1	JAGN1_RAT	4	29077.2	29403.4	23715.3	31240.1	28359	47857.4	33698.7	35519.6	34543.2	37904.7	0.748165	0.0421825
Q4QQT3	CUGBP Elav-like family member 1	Celf1	Q4QQT3	Q4QQT3;A0A8I6AL51;A0A8I5ZTX3;A0A8L2Q6U8;A6HN95;A6HN97	Celf1	CUGBP Elav-like family member 1	CELF1_RAT	8	102928	95621.3	107259	99433.1	101310	111221	132313	162108	122214	131964	0.767712	0.0339846
Q4V8C3	Echinoderm microtubule-associated protein-like 1	Eml1	Q4V8C3	Q4V8C3;A0A8I6AD94;A0A8I6A157;A0A8I6ASI8;A0A8I6AVR0;A6KBG2;A6KBG3;M0RCT5;M0RDD8	Eml1	Echinoderm microtubule-associated protein-like 1	EMAL1_RAT	39	142854	133315	135561	147873	139901	149776	154762	152878	151581	152249	0.918893	0.0125323
Q4V8F9	Hydroxysteroid dehydrogenase-like protein 2	Hsdl2	Q4V8F9	Q4V8F9;A0A8I5ZUC6;A0A8I6AF67;A0A8L2QRI7;A6KDW8;A6KDW9	Hsdl2	Hydroxysteroid dehydrogenase-like protein 2	HSDL2_RAT	76	941106	957273	985636	1003660	971919	1127630	1124690	1099170	1074800	1.10657e+06	0.878315	0.000362939
Q4V8K1	Metalloreductase STEAP4	Steap4	Q4V8K1	Q4V8K1;A6K246	Steap4	Metalloreductase STEAP4	STEA4_RAT	14	84743.7	69155	74276.4	92911.4	80271.6	104086	96002.1	91745.9	104364	99049.5	0.810419	0.0225767
Q4V8K5	BRO1 domain-containing protein BROX	Brox	Q4V8K5	Q4V8K5;A0A8I6ACA4;A6JGN3	Brox	BRO1 domain-containing protein BROX	BROX_RAT	9	31193.5	31176.7	33084.4	30892.6	31586.8	36466.3	39866.6	35808.4	44937	39269.6	0.804358	0.011687
Q566E4	Heterogeneous nuclear ribonucleoprotein R	Hnrnpr	Q566E4	A0A8I6GJB1;Q566E4;A0A8I5ZQ92;A6HZP1;A6ITA9;Q811S1	Hnrnpr	Heterogeneous nuclear ribonucleoprotein R	Q566E4_RAT	18	60597.2	52636.3	55478.7	53593.9	55576.5	64667.5	66497.3	66352.7	64496.2	65503.4	0.848452	0.00173394
Q566Q8	UPF0696 protein C11orf68 homolog	Bles03	Q566Q8	Q566Q8	Bles03	UPF0696 protein C11orf68 homolog	CK068_RAT	11	32879.5	34263.2	31497.5	34147	33196.8	40154.2	37470.1	48114	38504	41060.6	0.808484	0.019943
Q569B7	RWD domain-containing protein 4	Rwdd4	Q569B7	Q569B7;A0A0G2K617;A0A8I6AT52;A6JPL3	Rwdd4	RWD domain-containing protein 4	RWDD4_RAT	2	28950.3	30622.1	35530.7	25935.8	30259.7	23859.9	23160.7	22801.6	25665.6	23872	1.26758	0.022981
Q5BK81	Prostaglandin reductase 2	Ptgr2	Q5BK81	Q5BK81;A0A8I6G545;A0A8L2QSN3;A6JDT8;A6JDU0;A6JDT9;A6JDU1;A6JDU2;A6JDU4	Ptgr2	Prostaglandin reductase 2	PTGR2_RAT	23	1018200	1011490	973345	927176	982553	906567	923075	878869	912463	905244	1.0854	0.0151008
Q5FVQ4	Malectin	Mlec	Q5FVQ4	Q5FVQ4;A6J1W6	Mlec	Malectin	MLEC_RAT	12	43269.5	37358.6	37690.6	38772.6	39272.8	49039.6	48291.3	47862.9	47265.6	48114.8	0.816231	0.000781606
Q5HZA9	Transmembrane protein 126A	Tmem126a	Q5HZA9	Q5HZA9;A0A8I5ZU95;A6I639	Tmem126a	Transmembrane protein 126A	T126A_RAT	8	211297	229733	213024	248107	225540	259926	262679	280520	276964	270022	0.835265	0.00434279
Q5I0P2	Glycine cleavage system H protein, mitochondrial	Gcsh	Q5I0P2	Q5I0P2;A0A0G2JYW6;A6IZG4;A6IZG5	Gcsh	Glycine cleavage system H protein, mitochondrial	GCSH_RAT	6	401303	401123	358512	398854	389948	292531	359483	289232	310848	313024	1.24575	0.00723826
Q5M7V7	FAST kinase domain-containing protein 2, mitochondrial	Fastkd2	Q5M7V7	Q5M7V7;A0A0H2UHK3;A6IPH0	Fastkd2	FAST kinase domain-containing protein 2, mitochondrial	FAKD2_RAT	11	30838.8	29596.6	29450.4	26204.9	29022.7	35688.9	40438.5	34285.5	29771.8	35046.2	0.828127	0.046501
Q5PPJ9	Endophilin-B2	Sh3glb2	Q5PPJ9	Q5PPJ9;A0A0G2K9P4;A0A8I5Y0M5;A0A8I5ZMU1;A0A8I5ZYB8;A0A8I5ZZ43;A0A8I6GHN4;A0A8I6GM93;A6JTX1;A6JTX3;A6JTX4;A6JTX8;A6JTX9	Sh3glb2	Endophilin-B2	SHLB2_RAT	16	110757	106143	91177.9	109667	104436	95552.5	93866.7	88540	84482.8	90610.5	1.15258	0.0372541
Q5PQN1	Probable E3 ubiquitin-protein ligase HERC4	Herc4	Q5PQN1	Q5PQN1;A0A8I5ZWE9;A6JKY6;A6JKY7;A6JKY8;A6JKY9	Herc4	Probable E3 ubiquitin-protein ligase HERC4	HERC4_RAT	31	37176.9	37403.7	38786.2	40109.4	38369.1	41751.3	44253	47340.4	43350.7	44173.8	0.868592	0.00524012
Q5PQQ7	LIX1-like protein	Lix1l	Q5PQQ7	Q5PQQ7;A6K378	Lix1l	LIX1-like protein	LIX1L_RAT	3	14455.1	16102.1	12733.6	11968.6	13814.9	17322	19469.3	20950.5	17173.2	18728.8	0.737628	0.00900376
Q5RJK8	Acyl-CoA-binding domain-containing protein 6	Acbd6	Q5RJK8	Q5RJK8;A6ICY9	Acbd6	Acyl-CoA-binding domain-containing protein 6	ACBD6_RAT	13	59718.7	58480	60833.6	58620.5	59413.2	53595.1	50034.3	48056.2	59078.2	52690.9	1.12758	0.0350432
Q5RK19	Vacuolar-sorting protein SNF8	Snf8	Q5RK19	Q5RK19;A0A8I6A7G8;A0A8I6APW2;A6HIC5;A6HIC6;A6HIC7	Snf8	Vacuolar-sorting protein SNF8	SNF8_RAT	7	308061	306052	331517	335556	320296	395956	341157	379790	383328	375058	0.853992	0.00815372
Q5RKG9	Eukaryotic translation initiation factor 4B	Eif4b	Q5RKG9	Q5RKG9	Eif4b	Eukaryotic translation initiation factor 4B	Q5RKG9_RAT	22	164233	150349	142495	137107	148546	125805	139618	121320	135149	130473	1.13852	0.0466193
Q5RKI8	Mitochondrial potassium channel ATP-binding subunit	Abcb8	Q5RKI8	Q5RKI8;A0A0H2UHH3;A0A8L2R531;A6K565;A6K566	Abcb8	Mitochondrial potassium channel ATP-binding subunit	MITOS_RAT	30	214446	211404	215189	228428	217367	239116	239218	245697	217698	235432	0.923267	0.0455673
Q5U1X1	Oligoribonuclease, mitochondrial	Rexo2	Q5U1X1	Q5U1X1;A0A0G2K038;A6J494;A6J495;A6J496	Rexo2	Oligoribonuclease, mitochondrial	ORN_RAT	8	99323.6	96755.1	97642.5	94971.9	97173.3	69799.6	85890.9	84823.3	74837	78837.7	1.23257	0.00380875
Q5U2Q7	Eukaryotic peptide chain release factor subunit 1	Etf1	Q5U2Q7	Q5U2Q7;A6J2W8	Etf1	Eukaryotic peptide chain release factor subunit 1	ERF1_RAT	16	61071.9	63906.1	61659.1	65726.8	63091	69925.2	69678.5	68625	63748.8	67994.4	0.927885	0.0342075
Q5U2V4	Phospholipase B-like 1	Plbd1	Q5U2V4	Q5U2V4;A6IMI0	Plbd1	Phospholipase B-like 1	PLBL1_RAT	20	74820.7	66153.5	76225.9	78671.9	73968	80192.5	85320.9	89373.7	81386.3	84068.4	0.879855	0.0257095
Q5U2X6	PAT complex subunit CCDC47	Ccdc47	Q5U2X6	Q5U2X6;A6HK13	Ccdc47	PAT complex subunit CCDC47	CCD47_RAT	23	221710	220260	211349	191623	211236	183155	186723	189045	182528	185363	1.13958	0.0107524
Q5U2Z3	Nucleosome assembly protein 1-like 4	Nap1l4	Q5U2Z3	Q5U2Z3;A0A0H2UHZ2;A0A8I6AK29;A0A8I6G1Z9;A0A8L2RA59;A6HYC1;A6HYC2;A6HYC3;A6HYC4	Nap1l4	Nucleosome assembly protein 1-like 4	NP1L4_RAT	14	173759	166715	158732	160003	164802	141370	149589	148563	156427	148987	1.10615	0.0142679
Q5U301	A-kinase anchor protein 2	Akap2	Q5U301	Q5U301;A0A8I5Y1X4;A0A8I6A5A3;A0A8I6AAB5;A0A8I6ACD4;A0A8I6ADB4;A0A8I6G255;A6KDT2;A6KDT4;A6KDT7;F1LPQ9	Akap2	A-kinase anchor protein 2	AKAP2_RAT	35	116039	113204	108571	104551	110591	89929.3	94898.5	96043.7	106876	96936.9	1.14086	0.0205993
Q5UAJ5	ATP synthase protein 8	ATP8	Q5UAJ5	P11608;Q5UAJ5;Q8HIC8;Q8SEZ4	ATP8	ATP synthase protein 8	Q5UAJ5_RAT	6	2973220	3527680	3428970	3689330	3404800	3978020	3779260	4245460	3852210	3.96374e+06	0.858987	0.0231645
Q5UAJ6	Cytochrome c oxidase subunit 2	COX2	Q5UAJ6	P00406;Q8SEZ5;A0A097PE04;Q37652;Q5UAJ6;S5RZM8	COX2	Cytochrome c oxidase subunit 2	Q5UAJ6_RAT	21	7587460	7918670	7936350	7961630	7.85103e+06	7991650	8289590	8298990	8536180	8.2791e+06	0.948295	0.0237136
Q5XI81	RNA-binding protein FXR1	Fxr1	Q5XI81	Q5XI81;A0A8I6AM03;A0A0G2JWD2;A0A8I5ZRV6;A0A8I6A275;A0A8I6GBZ3;A6IHT2;A6IHT3;A6IHT4	Fxr1	RNA-binding protein FXR1	FXR1_RAT	32	141553	135728	137784	131341	136602	146877	168710	162753	148352	156673	0.871889	0.0132976
Q5XIA5	Coenzyme A synthase	Coasy	Q5XIA5	Q5XIA5;A6HJ78	Coasy	Coenzyme A synthase	Q5XIA5_RAT	17	245114	239082	245735	239408	242335	258360	277847	262647	271175	267507	0.9059	0.00175178
Q5XID1	Anamorsin	Ciapin1	Q5XID1	A0A8I6ASY3;A6JY45;Q5XID1	Ciapin1	Anamorsin	CPIN1_RAT	11	104853	96944.3	99854.2	88185.9	97459.4	66983.5	79046.5	79060.1	90247.7	78834.4	1.23625	0.0196216
Q5XIE6	3-hydroxyisobutyryl-CoA hydrolase, mitochondrial	Hibch	Q5XIE6	Q5XIE6;A0A8I5ZL23;A0A8I6A0J8;A6INV5	Hibch	3-hydroxyisobutyryl-CoA hydrolase, mitochondrial	HIBCH_RAT	46	700559	688374	723305	723187	708856	790865	861657	766078	730879	787370	0.900284	0.0351406
Q5XIG0	ADP-ribose pyrophosphatase, mitochondrial	Nudt9	Q5XIG0	Q5XIG0;A6K5T5;A6K5T6	Nudt9	ADP-ribose pyrophosphatase, mitochondrial	NUDT9_RAT	13	102895	97155.9	93855.6	101782	98922.1	93920.7	93341.2	82819	75815.5	86474.1	1.14395	0.0425436
Q5XIH7	Prohibitin-2	Phb2	Q5XIH7	A0A0G2KB63;Q5XIH7;A0A8I6GK88;A0A8L2Q8H9;A6ILJ3	Phb2	Prohibitin-2	PHB2_RAT	44	1566570	1802860	1769630	1838670	1.74443e+06	1953570	1921370	2032180	1914250	1.95534e+06	0.892137	0.0194608
Q5XIM4	ATP synthase subunit s, mitochondrial	Dmac2l	Q5XIM4	Q5XIM4;A6HBX3	Dmac2l	ATP synthase subunit s, mitochondrial	ATP5S_RAT	13	382908	394312	370732	394431	385596	418618	442727	429207	393289	420960	0.915991	0.0247825
Q5XIR9	Ubiquitin-associated domain-containing protein 1	Ubac1	Q5XIR9	Q5XIR9;A0A8I6GI40;A6JTB8;A6JTB9	Ubac1	Ubiquitin-associated domain-containing protein 1	UBAC1_RAT	11	76379.1	65272.9	65298.5	63780.2	67682.7	52896.6	58241.7	52190.8	58189.4	55379.6	1.22216	0.0104393
Q5XIT9	Methylcrotonoyl-CoA carboxylase beta chain, mitochondrial	Mccc2	Q5XIT9	Q5XIT9;A0A8I5ZSP4;A0A8I6A3M2;A0A8I6G9M3	Mccc2	Methylcrotonoyl-CoA carboxylase beta chain, mitochondrial	MCCB_RAT	59	918757	999607	953448	1009400	970303	1030140	1045940	1077960	1059640	1053420	0.921098	0.0120289
Q5XIU9	Membrane-associated progesterone receptor component 2	Pgrmc2	Q5XIU9	Q5XIU9;A6II45;A6II47	Pgrmc2	Membrane-associated progesterone receptor component 2	PGRC2_RAT	14	139451	142624	135310	122907	135073	124270	126585	119663	122345	123216	1.09623	0.0408101
Q62600	Nitric oxide synthase 3	Nos3	Q62600	A0A8I6A2Y1;Q62600	Nos3	Nitric oxide synthase 3	NOS3_RAT	20	36216	35852.3	35854.2	39381.2	36825.9	46497.5	41616.8	41618.8	40722.8	42614	0.864175	0.0101418
Q62703	Reticulocalbin-2	Rcn2	Q62703	Q62703;A0A8L2QBI0;A6J4Q4	Rcn2	Reticulocalbin-2	RCN2_RAT	11	49644.7	43807.6	40396.6	46943.9	45198.2	34644.3	39626.9	35415.1	40664.4	37587.7	1.20247	0.0225713
Q62826	Heterogeneous nuclear ribonucleoprotein M	Hnrnpm	Q62826	Q62826;A0A8I5ZQ38;A0A8I6A4N0;A0A8I6GC87;A6KQH2;A6KQH3;A6KQH4;F1LV13;F1M3D3	Hnrnpm	Heterogeneous nuclear ribonucleoprotein M	HNRPM_RAT	50	300118	276570	271700	258472	276715	243449	250186	239475	250879	245997	1.12487	0.0150135
Q62835	Rab GTPase-binding effector protein 2	Rabep2	Q62835	Q62835;A0A8I6ATS4;A6I951;A6I952;A6I954;Q5EBC7;A6I955	Rabep2	Rab GTPase-binding effector protein 2	RABE2_RAT	4	280063	287259	338995	294938	300314	234637	226261	264998	248503	243600	1.23282	0.0112868
Q62844	Tyrosine-protein kinase Fyn	Fyn	Q62844	A0A8I6A612;F1LM93;Q62844;Q9WUD9;A0A096MKC1;A0A0G2K2E3;A0A0G2K2V7;A0A8J8XNH3;A6KFB6;Q6AXQ3	Fyn	Tyrosine-protein kinase Fyn	FYN_RAT	14	32319	35756	38331.3	32564.1	34742.6	43865.8	46917.4	41425.2	45059.7	44317	0.783956	0.00198047
Q62881	Nucleolar protein 3	Nol3	Q62881	Q62881;G3V7Z3;A0A8I6AN50;A6IYN0;Q62882	Nol3	Nucleolar protein 3	NOL3_RAT	7	146693	150018	125704	121280	135924	106315	116111	113099	109954	111370	1.22047	0.0175486
Q62910	Synaptojanin-1	Synj1	Q62910	Q62910;A0A8L2QTB1;A0A8I6A4X9;A0A8I6A7J7;A0A8I6AFG5;A0A8I6AHP8;A0A8L2Q1A0;A6JLD5;A6JLD6;A6JLD7;A6JLD8;A6JLD9;D4ABN3	Synj1	Synaptojanin-1	SYNJ1_RAT	6	37344.1	37838.9	32389.5	30931.3	34625.9	25387.1	31468.2	24244.1	21333.2	25608.2	1.35215	0.0168921
Q62920	PDZ and LIM domain protein 5	Pdlim5	Q62920	Q62920;A0A8I6GJC1;A0A8L2QCL7;A6HW58;A6HW60	Pdlim5	PDZ and LIM domain protein 5	PDLI5_RAT	55	8067910	8217180	8089400	7950450	8081235	7279430	7278540	7544200	7608360	7.42763e+06	1.088	0.000702091
Q63009	Protein arginine N-methyltransferase 1	Prmt1	Q63009	Q63009;A0A0G2K9I8;A0A8I5Y864;A0A8I5ZYM2;A0A8I6GM37;A0A8L2QUM0;A6JAU8;A6JAU9;A6JAV0	Prmt1	Protein arginine N-methyltransferase 1	ANM1_RAT	12	39752.9	38055.1	38449.4	33910.9	37542.1	42791.2	43114.1	39565.2	41314.2	41696.2	0.900372	0.0325718
Q63028	Alpha-adducin	Add1	Q63028	Q63028;D3ZZ99;A0A0G2JSM7;A0A8I5Y1E2;A0A8I6ALT1;A6IK25;A6IK28	Add1	Alpha-adducin	ADDA_RAT	29	132081	128858	138522	127677	131784	124138	120368	109474	126390	120092	1.09736	0.0398171
Q63207	Coagulation factor X	F10	Q63207	Q63207;A0A0H2UHR6;A6IWK2	F10	Coagulation factor X	FA10_RAT	10	67663.8	62524.6	88811	62932.8	70483.1	45174.6	52628.8	52812.1	51583.1	50549.7	1.39433	0.0217465
Q63270	Cytoplasmic aconitate hydratase	Aco1	Q63270	Q63270;A0A8I5ZLC2;A6IIQ7	Aco1	Cytoplasmic aconitate hydratase	ACOHC_RAT	61	439549	416597	416134	410466	420686	460542	481812	440428	430000	453196	0.928267	0.0481808
Q63312	Pleckstrin homology-like domain family B member 1 (Fragment)	Phldb1	Q63312	Q63312;A0A0G2JV32	Phldb1	Pleckstrin homology-like domain family B member 1 (Fragment)	PHLB1_RAT	24	61747.8	65611.1	61108.4	60900.1	62341.8	55551.2	56114	57261.5	61475.7	57600.6	1.08231	0.0341654
Q63396	Activated RNA polymerase II transcriptional coactivator p15	Sub1	Q63396	Q63396;A0A8I5ZJM1;A6KJQ6	Sub1	Activated RNA polymerase II transcriptional coactivator p15	TCP4_RAT	7	74237.8	64144.6	65123.4	60936.7	66110.6	52473.4	51720.3	60459.9	43754.8	52102.1	1.26887	0.0198395
Q63416	Inter-alpha-trypsin inhibitor heavy chain H3	Itih3	Q63416	Q63416;A0A8I5ZPG2;A0A8I6ALV3;A0A8I6GKX5;A6KG20;D3ZBS2	Itih3	Inter-alpha-trypsin inhibitor heavy chain H3	ITIH3_RAT	26	453673	446210	516962	448386	466308	382433	355984	304440	431673	368632	1.26497	0.0210557
Q63448	Peroxisomal acyl-coenzyme A oxidase 3	Acox3	Q63448	Q63448;A0A8I6AGJ0;A0A8I6G857;A6IJZ3;F1M9A7	Acox3	Peroxisomal acyl-coenzyme A oxidase 3	ACOX3_RAT	19	32927.7	39058.9	32577.2	40447.4	36252.8	67699.4	46866.7	56764.9	40323.7	52913.7	0.685131	0.0386292
Q63486	Ras-related GTP-binding protein A	Rraga	Q63486	Q63486;Q63487;A0A8L2Q4X0;A0A8I5Y9L7;A0A8I5ZR61;A0A8L2QXU5;A6J865;A6KL59;A6KL60	Rraga	Ras-related GTP-binding protein A	RRAGA_RAT	7	87612.9	75638.5	74732.5	83378.1	80340.5	100089	91984.3	95724	100394	97047.8	0.827844	0.00399162
Q63524	Transmembrane emp24 domain-containing protein 2	Tmed2	Q63524	Q63524;A0A8I5Y5Z9;A6J0Y7;A6J0Y8	Tmed2	Transmembrane emp24 domain-containing protein 2	TMED2_RAT	11	101550	109419	106351	97753.6	103768	117063	120547	110958	110662	114808	0.903847	0.0204509
Q63610	Tropomyosin alpha-3 chain	Tpm3	Q63610	Q63610;A0A8I6A144;A0A8I6B5K9;A0A8I6G322;A6J6J4;A6J6J6	Tpm3	Tropomyosin alpha-3 chain	TPM3_RAT	21	158786	137346	130018	143978	142532	118908	128601	104050	114632	116548	1.22295	0.0171622
Q63704	Carnitine O-palmitoyltransferase 1, muscle isoform	Cpt1b	Q63704	Q63704;A6K7M6;O70253;Q9QWZ9;Q9Z2G4	Cpt1b	Carnitine O-palmitoyltransferase 1, muscle isoform	CPT1B_RAT	68	2840510	3108150	3164980	3371440	3121270	3539160	3504100	3809380	3349970	3.55065e+06	0.879069	0.0253775
Q63787	Phosphatidylinositol 3-kinase regulatory subunit alpha	Pik3r1	Q63787	F1LNG5;Q63787;A6I5C4;A6I5C5;A6I5C6;M0RC47	Pik3r1	Phosphatidylinositol 3-kinase regulatory subunit alpha	P85A_RAT	7	20612.8	25317.1	21849.4	22684.2	22615.9	14515.4	21777.8	17990.3	18459.5	18185.8	1.2436	0.0480075
Q641X8	Eukaryotic translation initiation factor 3 subunit E	Eif3e	Q641X8	Q641X8;A0A0G2K273;A0A8I6A5S4;A0A8I6AJ91;A0A8L2QFS8;A6HRA3;A6HRA4	Eif3e	Eukaryotic translation initiation factor 3 subunit E	EIF3E_RAT	24	93908.7	84114.3	87915	90872.2	89202.6	100345	100742	108306	98721.9	102029	0.874289	0.00515425
Q64268	Heparin cofactor 2	Serpind1	Q64268	Q64268;A0A0G2K8K3;A6JSM3	Serpind1	Heparin cofactor 2	HEP2_RAT	18	84447.9	88841	80624	86481.8	85098.7	70203.4	74566.1	56580.1	73638.7	68747.1	1.23785	0.011045
Q66H76	Paxillin	Pxn	Q66H76	Q66H76;A0A0G2JY12;A0A8I5ZUE4;A0A8I6AAE7;A0A8I6AJT3;A0A8L2QL86;F7FID5;Q1EG89	Pxn	Paxillin	PAXI_RAT	26	77617.1	78815.4	77440.1	74898.8	77192.9	70898.3	71594.5	66719.6	71742.9	70238.8	1.09901	0.00296277
Q66HG5	Transmembrane 9 superfamily member 2	Tm9sf2	Q66HG5	Q66HG5;A0A8I6A1N3	Tm9sf2	Transmembrane 9 superfamily member 2	TM9S2_RAT	14	83035.7	84091.2	87701.1	89945	86193.2	107306	104242	107190	100476	104804	0.822427	0.000176797
Q66HG9	Mitochondrial antiviral-signaling protein	Mavs	Q66HG9	Q66HG9;A6HQD4	Mavs	Mitochondrial antiviral-signaling protein	MAVS_RAT	19	264052	285773	291922	315249	289249	238241	259030	276105	242099	253869	1.13936	0.0410425
Q68FQ5	Mitochondrial translational initiation factor 2	Mtif2	Q68FQ5	Q68FQ5;A0A8I5Y2H0	Mtif2	Mitochondrial translational initiation factor 2	Q68FQ5_RAT	22	95796	99651.8	97122.4	107874	100111	107200	118402	118590	104724	112229	0.892025	0.037301
Q68FS4	Cytosol aminopeptidase	Lap3	Q68FS4	Q68FS4;A0A8I6AG50;A6IJL5	Lap3	Cytosol aminopeptidase	AMPL_RAT	34	461206	450178	428655	424855	441224	375915	420384	366978	396241	389880	1.13169	0.0129688
Q68FT3	Pyridine nucleotide-disulfide oxidoreductase domain-containing protein 2	Pyroxd2	Q68FT3	Q68FT3;A0A8L2QB18	Pyroxd2	Pyridine nucleotide-disulfide oxidoreductase domain-containing protein 2	PYRD2_RAT	31	303499	240368	212435	286372	260668	318872	375952	315274	296990	326772	0.797708	0.0497742
Q68FU3	Electron transfer flavoprotein subunit beta	Etfb	Q68FU3	Q68FU3;A0A8I6A6U0;A6JAH9	Etfb	Electron transfer flavoprotein subunit beta	ETFB_RAT	33	4808100	4988370	5097870	5287760	5045525	5411150	5570820	5716870	5696910	5.59894e+06	0.901158	0.00405671
Q68FX9	NAD-dependent protein deacylase sirtuin-5, mitochondrial	Sirt5	Q68FX9	Q68FX9;A6J749	Sirt5	NAD-dependent protein deacylase sirtuin-5, mitochondrial	SIR5_RAT	24	182017	203338	204168	206899	199106	224935	219045	227093	207363	219609	0.906636	0.0300522
Q68G12	Lactosylceramide alpha-2,3-sialyltransferase	St3gal5	Q68G12	Q68G12;A0A0G2K3X7;A0A8I5ZTQ4;A6IA96	St3gal5	Lactosylceramide alpha-2,3-sialyltransferase	SIAT9_RAT	4	22927.8	26458.4	26784.1	31697.3	26966.9	21247	21853.2	24619.9	18833.5	21638.4	1.24625	0.0485921
Q6AXP5	Leucine rich repeat containing 1	Lrrc1	Q6AXP5	A0A8I5ZR64;A0A8I6A907;A0A8I6GGE9;A6I1G1;A6I1G2;A6I1G3;G3V6R4;Q6AXP5	Lrrc1	Leucine rich repeat containing 1	Q6AXP5_RAT	5	16877.1	17790.4	15873.8	15965	16626.6	12483.2	11656.1	13931	12938.7	12752.2	1.30382	0.00102437
Q6AY02	Splicing factor 45	Rbm17	Q6AY02	A0A8I5ZW65;A0A8I5ZX19;A6JLS1;Q6AY02	Rbm17	Splicing factor 45	Q6AY02_RAT	5	25592.5	23626.7	23028.7	24021	24067.2	16569.1	19258.6	17879	22586.3	19073.2	1.26183	0.0119921
Q6AY09	Heterogeneous nuclear ribonucleoprotein H2	Hnrnph2	Q6AY09	Q6AY09;A6IVG4	Hnrnph2	Heterogeneous nuclear ribonucleoprotein H2	HNRH2_RAT	10	164226	165649	155444	165670	162747	124026	140212	141353	152710	139575	1.16602	0.0110319
Q6AY30	Saccharopine dehydrogenase-like oxidoreductase	Sccpdh	Q6AY30	Q6AY30;A0A8L2QQT2;A6JGF6	Sccpdh	Saccharopine dehydrogenase-like oxidoreductase	SCPDL_RAT	21	314218	332295	309274	327212	320750	339409	365560	342333	337191	346123	0.926692	0.0244431
Q6AY39	UDP-GalNAc:beta-1,3-N-acetylgalactosaminyltransferase 1	B3galnt1	Q6AY39	Q6AY39;A6J5N4	B3galnt1	UDP-GalNAc:beta-1,3-N-acetylgalactosaminyltransferase 1	B3GL1_RAT	1	81508.1	94162.6	75836.4	88283.6	84947.7	102727	94226.7	95464	110085	100626	0.844195	0.0275778
Q6AY55	Dephospho-CoA kinase domain-containing protein	Dcakd	Q6AY55	Q6AY55;A6HJN9;A6HJP1	Dcakd	Dephospho-CoA kinase domain-containing protein	DCAKD_RAT	14	174367	129363	161296	170182	158802	215034	175228	200745	183537	193636	0.820106	0.0419816
Q6AY59	Molybdopterin synthase catalytic subunit	Mocs2	Q6AY59	A6I5S7;A6I5T0;Q6AY59	Mocs2	Molybdopterin synthase catalytic subunit	MOC2B_RAT	2	32547.7	38126.4	41182.4	29835.6	35423	28978.2	27491.3	27787.2	30083.6	28585.1	1.23921	0.0416879
Q6AYE7	Interferon-induced protein with tetratricopeptide repeats 3	Ifit3	Q6AYE7	Q6AYE7;A6I136	Ifit3	Interferon-induced protein with tetratricopeptide repeats 3	Q6AYE7_RAT	20	36670	34705.5	32742.6	33940.4	34514.6	26811.4	29546.4	29741.9	29428.3	28882	1.19502	0.00195713
Q6AYH5	Dynactin subunit 2	Dctn2	Q6AYH5	Q6AYH5;A0A0G2JUC7;A0A8I5ZQ44;A0A8I5ZRL5;A0A8I6AQX8;A6HQT7;A6HQT8;A6HQT9;A6HQU0	Dctn2	Dynactin subunit 2	DCTN2_RAT	31	323675	312146	289200	291124	304036	271369	287910	258970	266500	271187	1.12113	0.0193379
Q6AYQ3	Phenylalanine--tRNA ligase, mitochondrial	Fars2	Q6AYQ3	Q6AYQ3;A0A0G2JV20;A0A8I5ZNT2;A0A8I6AGZ1;A6J7D4	Fars2	Phenylalanine--tRNA ligase, mitochondrial	SYFM_RAT	22	39496.9	43409.3	45722.9	43024.1	42913.3	48352.2	46990.9	48443.9	48659.8	48111.7	0.891951	0.00817765
Q6AYS7	Aminoacylase-1A	Acy1a	Q6AYS7	Q6AYS7;Q6PTT0;A0A8I5ZU87;A0A8I5ZUM3;A0A8I5ZVF1;A0A8I6ABX8;A0A8L2Q7R2;A6I2R1	Acy1a	Aminoacylase-1A	ACY1A_RAT	33	335065	308245	356618	328705	332158	327097	278601	275715	290601	293004	1.13363	0.0444359
Q6AYT3	RNA-splicing ligase RtcB homolog	Rtcb	Q6AYT3	Q6AYT3;A0A8I6AI02;A6IFD0;A0A8I5YBA4	Rtcb	RNA-splicing ligase RtcB homolog	RTCB_RAT	31	222653	213128	221884	224998	220666	195175	202793	216839	210920	206432	1.06895	0.0386553
Q6DGG0	Peptidyl-prolyl cis-trans isomerase D	Ppid	Q6DGG0	Q6DGG0;A0A8I6AK73;A6J5S0;A0A8I6GKS0;A0A8L2QI97;A6KFB0;M0RB67	Ppid	Peptidyl-prolyl cis-trans isomerase D	PPID_RAT	28	189264	182795	180988	176913	182490	157772	151321	166740	176065	162974	1.11975	0.0170619
Q6J2U6	E3 ubiquitin-protein ligase RNF114	Rnf114	Q6J2U6	Q6J2U6;A0A8L2QZW8;A0A8I5YBW4;A6JXK5;A6JXK7	Rnf114	E3 ubiquitin-protein ligase RNF114	RN114_RAT	17	203506	193814	202282	194742	198586	168849	171736	169489	189778	174963	1.13502	0.00544538
Q6MGB5	(3R)-3-hydroxyacyl-CoA dehydrogenase	Hsd17b8	Q6MGB5	Q6MGB5;A0A0G2K6P1;A0A0G2K156;A6JJG1;A6JJG2;A6JJG3;A6JJG4	Hsd17b8	(3R)-3-hydroxyacyl-CoA dehydrogenase	DHB8_RAT	19	336311	317400	306988	349105	327451	394999	385529	377841	334648	373254	0.877287	0.0310031
Q6P0K8	Junction plakoglobin	Jup	Q6P0K8	Q6P0K8;A0A8L2R4T1;A6HJ28;A6HJ29;P70565	Jup	Junction plakoglobin	PLAK_RAT	63	470719	545911	516246	482203	503770	589229	542839	670706	674419	619298	0.813453	0.019275
Q6P4Z9	COP9 signalosome complex subunit 8	Cops8	Q6P4Z9	Q6P4Z9;A0A8L2UKC2;A6JQL8;A6JQM0	Cops8	COP9 signalosome complex subunit 8	CSN8_RAT	6	160251	158181	147439	165350	157805	130890	155928	133818	136684	139330	1.1326	0.0347536
Q6P7P5	eIF5-mimic protein 2	Bzw1	Q6P7P5	Q6P7P5;A0A8I6A479;A6IP58	Bzw1	eIF5-mimic protein 2	5MP2_RAT	12	74578.5	78192.8	75972.8	80196.4	77235.1	81895.6	94030.2	89984.2	85264.3	87793.6	0.879736	0.0113646
Q6Q0N1	Cytosolic non-specific dipeptidase	Cndp2	Q6Q0N1	Q6Q0N1;A6K5L4;A6K5L5	Cndp2	Cytosolic non-specific dipeptidase	CNDP2_RAT	37	223049	195534	182543	181086	195553	160250	177873	146816	175825	165191	1.1838	0.0465549
Q6QBQ4	Phospholipid scramblase 3	Plscr3	Q6QBQ4	Q6QBQ4;A0A8I6GL33;A0A8I5YBZ8;A0A8I5ZW99;A0A8L2QKR8	Plscr3	Phospholipid scramblase 3	PLS3_RAT	3	40288.9	41024.4	35892	34889.4	38023.7	25379.1	29227.6	23657	28600.3	26716	1.42325	0.00142336
Q75Q40	Mitochondrial import receptor subunit TOM40 homolog	Tomm40	Q75Q40	Q75Q40;G3V8F5;A6J8T5	Tomm40	Mitochondrial import receptor subunit TOM40 homolog	TOM40_RAT	14	136534	138658	163615	158967	149444	171994	190240	194784	168498	181379	0.823929	0.0153076
Q75Q41	Mitochondrial import receptor subunit TOM22 homolog	Tomm22	Q75Q41	Q75Q41;A0A8I5ZQA0;A0A8L2Q9P3	Tomm22	Mitochondrial import receptor subunit TOM22 homolog	TOM22_RAT	8	223627	198316	220496	217917	215089	234315	265874	252214	227562	244991	0.877946	0.0282159
Q7M0E7	Large ribosomal subunit protein uL14m	Mrpl14	Q7M0E7	Q7M0E7;A0A8I5Y1W9;A0A8I5ZYP8;A0A8L2QE87;A6JIW8;A6JIW9	Mrpl14	Large ribosomal subunit protein uL14m	RM14_RAT	5	131560	130841	150636	144221	139314	162693	155790	179060	154265	162952	0.854942	0.0195085
Q7TNY6	Golgi resident protein GCP60	Acbd3	Q7TNY6	Q7TNY6;A6JGH4;G3V6E4;Q5XI18	Acbd3	Golgi resident protein GCP60	GCP60_RAT	10	35857.4	30333	30808.5	36336	33333.7	41257.6	37648.4	35900.3	37783.6	38147.5	0.873812	0.0489743
Q7TP98	Interleukin enhancer-binding factor 2	Ilf2	Q7TP98	Q7TP98;A0A0H2UHX8;A0A0G2K368;A0A8I6GKM0;B2RZC6	Ilf2	Interleukin enhancer-binding factor 2	ILF2_RAT	12	58335.7	47369.2	55842.1	54783.8	54082.7	70016.6	57150	64632.6	62168.2	63491.8	0.851805	0.0386117
Q7TSU1	Brefeldin A-inhibited guanine nucleotide-exchange protein 2	Arfgef2	Q7TSU1	D4A631;Q7TSU1;A0A8I5Y4E2;A0A8I6AV44;A0A8I6GGZ4;A0A8L2Q3C5;A6JFE9;A6JXH9	Arfgef2	Brefeldin A-inhibited guanine nucleotide-exchange protein 2	BIG2_RAT	20	23217.4	22484.4	23157.1	23824.4	23170.8	20352.3	19361	22298.3	19502.4	20378.5	1.13702	0.00869377
Q80Z29	Nicotinamide phosphoribosyltransferase	Nampt	Q80Z29	Q80Z29;A0A0G2K0I3;A0A8I6ARB9;A0A8I6GMC5;A6HB68	Nampt	Nicotinamide phosphoribosyltransferase	NAMPT_RAT	36	287751	301972	294797	292150	294168	254542	281732	261141	276984	268600	1.09519	0.0112558
Q811M5	Complement component C6	C6	Q811M5	Q811M5;F1M7F7;A6KGD0	C6	Complement component C6	CO6_RAT	21	32153	30706.9	40116.9	27833.9	32702.7	28246.3	27021.5	22853.5	23948.7	25517.5	1.28158	0.0490028
Q8K3P7	Adenosine 5'-monophosphoramidase HINT3	Hint3	Q8K3P7	Q8K3P7;A0A0G2K7W8;A0A8I5Y9H6;A0A8I5ZLP8;A0A8I6GJQ3;F1M9G8	Hint3	Adenosine 5'-monophosphoramidase HINT3	HINT3_RAT	12	51751.7	50685.6	53775.7	53967.8	52545.2	60317.4	54603.2	60592.1	56786.3	58074.8	0.904786	0.0154289
Q8K4G6	ADP-ribose glycohydrolase MACROD1 (Fragment)	Macrod1	Q8K4G6	Q8K4G6;A0A0G2K5F1;A0A8I6AN55;A6HZN3;Q7TNX8	Macrod1	ADP-ribose glycohydrolase MACROD1 (Fragment)	MACD1_RAT	19	2466450	2623910	2610490	2679480	2.59508e+06	2716100	2734140	2763000	2661580	2718705	0.954529	0.0488588
Q8K4M9	Oxysterol-binding protein-related protein 1	Osbpl1a	Q8K4M9	Q8K4M9;A0A0G2K327;A0A8I6GFS2;A6KLS5;A6KLS6;A6KLS7	Osbpl1a	Oxysterol-binding protein-related protein 1	OSBL1_RAT	15	54457.6	61904	65289.6	56823.4	59618.7	66076.6	69872.2	70307.4	68472	68682.1	0.868038	0.0136
Q8K5B3	Multiple coagulation factor deficiency protein 2 homolog	Mcfd2	Q8K5B3	Q8K5B3;A0A0G2JWG5;A6H9D9;Q6GQY2	Mcfd2	Multiple coagulation factor deficiency protein 2 homolog	MCFD2_RAT	4	93677.3	73690.9	74965.4	80587.1	80730.2	65122.2	61747.8	50698	71487.4	62263.8	1.29658	0.0263978
Q8VID1	Dehydrogenase/reductase SDR family member 4	Dhrs4	Q8VID1	Q8VID1;A0A8I5ZUW8;A6KGZ7	Dhrs4	Dehydrogenase/reductase SDR family member 4	DHRS4_RAT	23	923888	1044130	1066030	1036710	1.01769e+06	1142920	1092810	1078910	1131150	1.11145e+06	0.915643	0.037849
Q91XQ2	Laforin	Epm2a	Q91XQ2	Q91XQ2	Epm2a	Laforin	EPM2A_RAT	15	257026	227397	230163	255571	242539	279736	264998	277272	263765	271443	0.893519	0.0180809
Q91XQ4	DNA-directed RNA polymerase II subunit GRINL1A	Polr2m	Q91XQ4	Q91XQ4;A6KER1;H8Y6S5	Polr2m	DNA-directed RNA polymerase II subunit GRINL1A	GRL1A_RAT	5	97932.6	112424	84260.7	110397	101254	83659.7	89092.4	55397.9	59644	71948.5	1.40731	0.0333741
Q91ZW6	Trimethyllysine dioxygenase, mitochondrial	Tmlhe	Q91ZW6	Q91ZW6;A6KR34;A0A8L2QMT7	Tmlhe	Trimethyllysine dioxygenase, mitochondrial	TMLH_RAT	23	83539.9	70780.8	82129.8	79354.6	78951.3	93948.4	92620.6	100999	82470.7	92509.7	0.853438	0.0294677
Q920F5	Malonyl-CoA decarboxylase, mitochondrial	Mlycd	Q920F5	Q920F5;A6IZI5	Mlycd	Malonyl-CoA decarboxylase, mitochondrial	DCMC_RAT	42	369064	383676	391123	400834	386174	434282	428731	472728	397922	433416	0.891002	0.0303321
Q920J4	Thioredoxin-like protein 1	Txnl1	Q920J4	Q920J4;A0A0G2K737;A0A8I5ZWH0;A0A8I5ZXD4;A0A8I5ZZI7;A0A8I6AHS3;A6IXM7;A6IXM8	Txnl1	Thioredoxin-like protein 1	TXNL1_RAT	24	243789	235649	239126	263984	245637	225815	224722	230696	226442	226919	1.08249	0.0276226
Q99ML5	Prenylcysteine oxidase 1	Pcyox1	Q99ML5	Q99ML5;A0A8L2QBX2;A0A8I6AR73;A0A8I6G3N9;A6IAW4;A6IAW5	Pcyox1	Prenylcysteine oxidase 1	PCYOX_RAT	18	61255.8	62463.3	66752.7	73757.6	66057.4	84825	78547.4	79670.6	70794.2	78459.3	0.841931	0.0220893
Q9EPB1	Dipeptidyl peptidase 2	Dpp7	Q9EPB1	Q9EPB1;A0A8I6AJ69;A6JT47;A6JT48	Dpp7	Dipeptidyl peptidase 2	DPP2_RAT	8	73809.7	80648.2	66951.7	56286.9	69424.1	51175.4	57064.6	51598.9	61171.5	55252.6	1.25649	0.0478792
Q9EPX0	Heat shock protein beta-8	Hspb8	Q9EPX0	Q9EPX0;A6J1Q6;A6J1Q5	Hspb8	Heat shock protein beta-8	HSPB8_RAT	17	698301	699072	626017	677145	675134	555541	659730	594783	602990	603261	1.11914	0.0398461
Q9EQX9	Ubiquitin-conjugating enzyme E2 N	Ube2n	Q9EQX9	Q9EQX9;A6IG42	Ube2n	Ubiquitin-conjugating enzyme E2 N	UBE2N_RAT	13	374247	367493	339118	351439	358074	334461	337009	319753	338531	332438	1.07711	0.0295043
Q9ESH6	Glutaredoxin-1	Glrx	Q9ESH6	Q9ESH6;A0A8I6GJK7;A6I4F1;Q6AY00	Glrx	Glutaredoxin-1	GLRX1_RAT	3	33376.9	36449.6	28775.7	35285.7	33472	28470.2	28910.4	22192.8	25472.7	26261.5	1.27456	0.020077
Q9ESW0	DNA damage-binding protein 1	Ddb1	Q9ESW0	G3V8T4;Q9ESW0;A0A8I6GH75;A6I047	Ddb1	DNA damage-binding protein 1	DDB1_RAT	45	119337	106155	106440	117518	112362	122558	117716	130019	122461	123188	0.912118	0.0469952
Q9JHL4	Drebrin-like protein	Dbnl	Q9JHL4	Q9JHL4;A6IKP2;A6IKP3	Dbnl	Drebrin-like protein	DBNL_RAT	22	69765.4	62234.3	60375.8	61963.6	63584.8	55567.3	62309.2	48118	51529.5	54381	1.16925	0.0474622
Q9JJ54	Heterogeneous nuclear ribonucleoprotein D0	Hnrnpd	Q9JJ54	Q9JJ54;A6K622;A6K623;A6K625;A6K626;A6K628	Hnrnpd	Heterogeneous nuclear ribonucleoprotein D0	HNRPD_RAT	16	309167	269347	273557	285090	284290	244285	250296	240035	253856	247118	1.15042	0.00768213
Q9JJW3	ATP synthase membrane subunit K, mitochondrial	Atp5mk	Q9JJW3	Q9JJW3;A0A8L2QV13;A6JHP5;A6JHP6	Atp5mk	ATP synthase membrane subunit K, mitochondrial	ATPMK_RAT	8	1456950	1559950	1629090	1731160	1.59429e+06	2045730	1868500	2024410	1889380	1957005	0.814657	0.00261529
Q9JK25	CAP-Gly domain-containing linker protein 1	Clip1	Q9JK25	Q9JK25;A0A0G2JTX8;A0A0G2K681;A0A8I5ZNR1;A0A8I6A7M2;A0A8I6AFK9;A0A8I6AJJ0;A0A8I6AKB1;A0A8I6GIN2;A0A8L2R7P7;A6J138;A6J139;F1MAH8;Q4V8P6	Clip1	CAP-Gly domain-containing linker protein 1	CLIP1_RAT	58	97070.4	99299.1	97685.1	105345	99849.9	77098.4	89776.9	92514.7	87767.5	86789.4	1.15049	0.0149125
Q9QWJ9	Neuropilin-1	Nrp1	Q9QWJ9	Q9QWJ9;A0A8I5ZTD9;A0A8L2R9S2;A0A8I6A3Y3;A6KJ62;Q9QX38	Nrp1	Neuropilin-1	NRP1_RAT	31	61971.5	56635.8	63168.1	60317.8	60523.3	70498.1	67449.7	66791.6	61824.5	66641	0.908199	0.0370276
Q9QX69	Glutathione S-transferase LANCL1	Lancl1	Q9QX69	Q9QX69;A0A8I6A0Q6;A0A8I5ZYR5;A6KFE1	Lancl1	Glutathione S-transferase LANCL1	LANC1_RAT	22	322149	329465	322396	335628	327410	379294	364513	388039	381740	378396	0.865255	0.000136372
Q9QX79	Fetuin-B	Fetub	Q9QX79	Q9QX79;A0A8A1UFB2;A0A8I5ZW28;A0A8I6AWQ8;A6JS44;A6JS45;Q6IRS6	Fetub	Fetuin-B	FETUB_RAT	22	633112	747251	827783	612415	705140	519391	454681	413567	632010	504912	1.39656	0.027902
Q9QXY4	Opioid growth factor receptor	Ogfr	Q9QXY4	Q9QXY4;A0A0G2K5D6;A0A8I6AME6;A6KM90;F7EPP7;Q3MID9	Ogfr	Opioid growth factor receptor	OGFR_RAT	8	30894.1	26780.2	37258.7	28856.8	30947.5	35801.8	48390.4	43558.3	43190.8	42735.3	0.724166	0.0141331
Q9QY17	Protein kinase C and casein kinase substrate in neurons 2 protein	Pacsin2	Q9QY17	Q9QY17;A0A8I6A2Y6;A0A8L2QT84;A6HT91;Q6IRI3;R9PXU3	Pacsin2	Protein kinase C and casein kinase substrate in neurons 2 protein	PACN2_RAT	29	210998	218480	216475	216214	215542	183102	200088	189078	205597	194466	1.10838	0.00767106
Q9QYP7	A2b (Fragment)	RT1-A2b	Q9QYP7	Q6MGB8;A6JJH0;O02949;P79602;Q31255;Q95567;Q95568;Q9QYP7;Q9QYQ1;O02938	RT1-A2b	A2b (Fragment)	Q9QYP7_RAT	22	482472	347660	400383	321725	388060	277647	244095	255743	302871	270089	1.43679	0.0204777
Q9QYP8	A1b (Fragment)	RT1-A1b	Q9QYP8	P16391;B2RYE7;O02949;O02953;P79599;Q31254;Q9QYP8;Q9QYQ0	RT1-A1b	A1b (Fragment)	Q9QYP8_RAT	5	171222	153952	123690	129857	144680	90019.5	89752.3	100386	117446	99400.9	1.45552	0.0121551
Q9QZA6	CD151 antigen	Cd151	Q9QZA6	Q9QZA6;A0A8I6AQJ7;A6HXZ8	Cd151	CD151 antigen	CD151_RAT	15	208117	213882	238273	214709	218745	262228	252132	239901	255433	252424	0.86658	0.00611783
Q9R080	G-protein-signaling modulator 1	Gpsm1	Q9R080	Q9R080;A0A8I5ZNN7;A0A8I5ZZF6;A0A8I6AC91;A0A8I6AMW5;A0A8L2R2Q0;A6JTD0;A6JTD2;A6JTD3;A6JTD4;A6JTD5;G3V9X2	Gpsm1	G-protein-signaling modulator 1	GPSM1_RAT	11	116035	112537	116437	122627	116909	92132.1	102256	86328	99428.3	95036.1	1.23015	0.00192413
Q9R0I8	Phosphatidylinositol 5-phosphate 4-kinase type-2 alpha	Pip4k2a	Q9R0I8	Q9R0I8;F1LX22;A6JM97	Pip4k2a	Phosphatidylinositol 5-phosphate 4-kinase type-2 alpha	PI42A_RAT	3	7748.93	8242.55	11156.4	10401.5	9387.34	13080.2	13959.3	17861.9	10695.4	13899.2	0.675387	0.0380462
Q9R1Z0	Voltage-dependent anion-selective channel protein 3	Vdac3	Q9R1Z0	Q9R1Z0;A0A0G2JSR0;A0A8I6AE64;A0A8I6G8C8;A6IW66	Vdac3	Voltage-dependent anion-selective channel protein 3	VDAC3_RAT	35	884484	841000	914990	967992	902116	1041130	986170	1082270	1016360	1.03148e+06	0.874582	0.00840004
Q9WTQ2	Podocalyxin	Podxl	Q9WTQ2	Q9WTQ2;A0A8I5YBT0;A0A8L2Q8D7;A6IEJ5	Podxl	Podocalyxin	PODXL_RAT	10	170258	176601	178219	157717	170699	150784	164444	152735	156904	156217	1.0927	0.0402072
Q9WUC4	Copper transport protein ATOX1	Atox1	Q9WUC4	Q9WUC4;A0A8I6ASE1;A0A8L2Q9K4;A6HEM9	Atox1	Copper transport protein ATOX1	ATOX1_RAT	11	161548	160259	144449	159965	156555	146566	137366	137315	140195	140360	1.11538	0.012477
Q9Z0G8	WAS/WASL-interacting protein family member 3	Wipf3	Q9Z0G8	Q9Z0G8;A0A8L2UNK9	Wipf3	WAS/WASL-interacting protein family member 3	WIPF3_RAT	6	53828.8	50504.9	46854.9	48342.9	49882.9	35395.1	44379.1	41092	43033.5	40974.9	1.2174	0.0117022
Q9Z1A5	NEDD8-activating enzyme E1 regulatory subunit	Nae1	Q9Z1A5	Q9Z1A5;A0A8I5ZKA7;A0A8I6A0P5;A1L122;A6JXV3;A6JXV4	Nae1	NEDD8-activating enzyme E1 regulatory subunit	ULA1_RAT	22	109953	104786	106172	102939	105962	113141	113027	107753	116692	112653	0.940608	0.030058
Q9Z244	GMP reductase 1	Gmpr	Q9Z244	F1LRV6;Q9Z244	Gmpr	GMP reductase 1	GMPR1_RAT	24	410591	410958	380196	505057	426700	544781	543826	498266	465741	513154	0.831526	0.0404099
Q9Z2L0	Voltage-dependent anion-selective channel protein 1	Vdac1	Q9Z2L0	Q9Z2L0;A0A8I6AKF7;A0A8I6G9H8;A0A8I6GGP1;A6HEA9	Vdac1	Voltage-dependent anion-selective channel protein 1	VDAC1_RAT	48	4140200	4477730	4147120	4643510	4352140	4819580	4782330	4855120	4750130	4801790	0.906358	0.0122488
Q9Z2Q7	Syntaxin-8	Stx8	Q9Z2Q7	Q9Z2Q7;A0A8L2Q1F1;A0A8I5ZP38;A6HFJ6	Stx8	Syntaxin-8	STX8_RAT	7	46571	47671.6	41573.7	49626.5	46360.7	29512	41017.2	42362.7	37737.8	37657.4	1.23112	0.0410127
A0A023IKC9	Proteasome subunit beta	Psmb9	A0A023IKC9;A0A023ILN9;A0A8I6AMP2;Q6MGA6	Q6MGA6;A0A023IKC9;A0A023ILN9;A0A8I6AMP2	Psmb9	Proteasome subunit beta	A0A023IKC9_RAT;A0A023ILN9_RAT;A0A8I6AMP2_RAT;Q6MGA6_RAT	5	71413.9	52889	45738.4	46339.4	54095.2	45237.4	47185.4	46460.4	43481.3	45591.1	1.18653	0.209456
A0A023IKI3	Proteasome subunit beta	Psmb8	A0A023IKI3	A0A023IKI3	Psmb8	Proteasome subunit beta	A0A023IKI3_RAT	2	17846.1	24586	13149.2	7979.33	15890.2	16703.4	9141.48	7085.14	5099.22	9507.31	1.67136	0.192391
A0A023ILQ2	ABC-type antigen peptide transporter	TAP2C	A0A023ILQ2;Q63521;Q63522;Q6MGA3	Q63522;Q6MGA3;A0A023ILQ2;Q63521	TAP2C;TAP2U;Tap2	ABC-type antigen peptide transporter	A0A023ILQ2_RAT;Q63521_RAT;Q63522_RAT;Q6MGA3_RAT	2	13668.8	15605.9	10193.9		13156.2	16422.9	8860.14	8667.82		11317	1.16252	0.573522
A0A023IM54	TAP binding protein	Tapbp	A0A023IM54;A0A8I5ZLY7;A6JJI5;Q99JC6	Q99JC6;A0A023IM54;A0A8I5ZLY7;A6JJI4;A6JJI5	Tapbp	TAP binding protein	A0A023IM54_RAT;A0A8I5ZLY7_RAT;A6JJI5_RAT;Q99JC6_RAT	16	115380	85635.1	95078.7	96926.2	98255	87696.6	83421.2	81149.4	90720.2	85746.9	1.14587	0.106007
A0A096MIV5	ATP binding cassette subfamily F member 2	Abcf2	A0A096MIV5	A0A096MIV5;A0A0G2K762;A2VD14;A6K537;A6K538	Abcf2	ATP binding cassette subfamily F member 2	A0A096MIV5_RAT	24	97562.1	89303.2	87335.8	94189	92097.5	104595	86329.1	104001	105982	100227	0.918891	0.168915
A0A096MIX0	MORC family CW-type zinc finger 3	Morc3	A0A096MIX0	A0A096MIX0	Morc3	MORC family CW-type zinc finger 3	A0A096MIX0_RAT	2	63865.1	79543.9	77511.4	74872.8	73948.3	77704.6	58060.2	79589.8	55851.7	67801.6	1.09066	0.42574
A0A096MIX2	RNA helicase	Ddx17	A0A096MIX2;A6HSS3;E9PT29	A0A096MIX2;E9PT29;Q568Z8;A6HSS3;A6HSS4;A6HSS5	Ddx17	RNA helicase	A0A096MIX2_RAT;A6HSS3_RAT;E9PT29_RAT	19	77802.6	68538.3	56710.6	56257.3	64827.2	63260	61240.5	56001.5	60361.6	60215.9	1.07658	0.425681
A0A096MJ01	LIM domain binding 3	Ldb3	A0A096MJ01;A0A8I5Y5H4	A0A096MJ01;A0A0G2JXR0;A0A8I5Y5H4	Ldb3	LIM domain binding 3	A0A096MJ01_RAT;A0A8I5Y5H4_RAT	67	4847790	4957430	5427410	5509220	5.18546e+06	4960720	4544920	5407930	5013810	4981845	1.04087	0.43254
A0A096MJ11	Gasdermin D	Gsdmd	A0A096MJ11;A6HS22;A6HS23	A0A096MJ11;A0A8I6B2B6;A6HS22;A6HS23	Gsdmd;Gsdmdc1_predicted	Gasdermin D	A0A096MJ11_RAT;A6HS22_RAT;A6HS23_RAT	7	14409.2	11535	15868.3	10861.1	13168.4	14946.8	9372.37	9289.91	16652.8	12565.5	1.04798	0.796674
A0A096MJ31	Magnesium transporter 1	Magt1	A0A096MJ31;A0A0G2K5G6;A6IV36;G3V9X8	A0A096MJ31;A0A0G2K5G6;A6IV36;G3V9X8	Magt1;rCG_38031	Magnesium transporter 1	A0A096MJ31_RAT;A0A0G2K5G6_RAT;A6IV36_RAT;G3V9X8_RAT	1	30775.4	28783.9		32390.8	30650	28665.1	27133.3	36427.2	31545.2	30942.7	0.990542	0.913809
A0A096MJ37	Upregulator of cell proliferation	Urgcp	A0A096MJ37;A0A8I6AE57;A6IKN3	A0A096MJ37;A0A096MJH4;A0A8I6AE57;A6IKN3;A6IKN4;F1M5F4	Urgcp;rCG_35712	Upregulator of cell proliferation	A0A096MJ37_RAT;A0A8I6AE57_RAT;A6IKN3_RAT	3	15554.8	9609.34	10220.6	12644.4	12007.3	11943.3	16194.6	10841.2	6218.4	11299.4	1.06265	0.782797
A0A096MJ84	Protein-serine/threonine kinase	Pdk3	A0A096MJ84;A6IPZ9;F7EQX3	A0A096MJ84;A6IPZ9;F7EQX3	Pdk3;Pdk3_mapped	Protein-serine/threonine kinase	A0A096MJ84_RAT;A6IPZ9_RAT;F7EQX3_RAT	4	14591.4	13147.9	20626	11085	14862.6	23185.5	13996.8	30613.9	16499.4	21073.9	0.70526	0.194398
A0A096MJ99	Vesicle-associated membrane protein 4	Vamp4	A0A096MJ99;A6ID94;A6ID95	A0A096MJ99;A6ID94;A6ID95	Vamp4;Vamp4_predicted	Vesicle-associated membrane protein 4	A0A096MJ99_RAT;A6ID94_RAT;A6ID95_RAT	3	10570.1	9939.96	16870	6384.17	10941.1	7134.15	4640.67	15278.6	9750.25	9200.92	1.18913	0.601054
A0A096MJA1	Tyrosine-protein phosphatase non-receptor type	Ptpn3	A0A096MJA1;A0A8I5YBL2;A0A8I5ZUL2;A6KDS9;F1LQQ5	A0A096MJA1;A0A8I5YBL2;A0A8I5ZUL2;F1LQQ5;A6KDS9;Q562B7	Ptpn3;rCG_32009	Tyrosine-protein phosphatase non-receptor type	A0A096MJA1_RAT;A0A8I5YBL2_RAT;A0A8I5ZUL2_RAT;A6KDS9_RAT;F1LQQ5_RAT	12	34250.7	32742.4	50903.6	50332.6	42057.3	44717.9	48916.7	40688.6	42966	44322.3	0.948898	0.681234
A0A096MJB3	WD repeat domain 82	Wdr82	A0A096MJB3;A0A8I6AN51;A6I2P5;M0R565	A0A096MJB3;A0A8I6AN51;M0R565;A6I2P5	Wdr82;rCG_25772	WD repeat domain 82	A0A096MJB3_RAT;A0A8I6AN51_RAT;A6I2P5_RAT;M0R565_RAT	8	70287.3	56273	72819.9	67031.3	66602.9	69717.3	62825.8	71909.7	75490.2	69985.8	0.951663	0.481891
A0A096MJE3	G1 to S phase transition 2	Gspt2	A0A096MJE3;A6IQ16	A0A096MJE3;A6IQ16	Gspt2;rCG_36424	G1 to S phase transition 2	A0A096MJE3_RAT;A6IQ16_RAT	3	10365.7	10982.8	9075.76	7208.1	9408.09	8341.35	14364.7	12348.9	8129.02	10796	0.871443	0.457246
A0A096MJF1	Dermatopontin (Predicted), isoform CRA_a	Dpt	A0A096MJF1;B2RZ77	A0A096MJF1;A6IDF2;B2RZ77;D4A9H2	Dpt	Dermatopontin (Predicted), isoform CRA_a	A0A096MJF1_RAT;B2RZ77_RAT	9	370953	315895	198476	220003	276332	219688	310929	202751	170528	225974	1.22285	0.357325
A0A096MJM8	LAS1-like (S. cerevisiae)	Las1l	A0A096MJM8	A0A096MJM8	Las1l	LAS1-like (S. cerevisiae)	A0A096MJM8_RAT	1	6896.86	4532.82		5052.32	5494		5442.45	9059.88	4558.52	6353.62	0.864704	0.6093
A0A096MJN4	Septin-4	Septin4	A0A096MJN4	A0A096MJN4;E9PST0;Q6XUZ7;A0A096MJT3;A0A096MJW0;A0A0G2JVC7;A0JN02;A6HHU0;A6HHU1;A6HHU2;A6HHU3;A6HHU4;Q5I0G8;Q6XUZ6	Septin4	Septin-4	SEPT4_RAT	11	29201.3	24313.7	29382.1	25120.1	27004.3	27279.5	28740.5	26357.5	30321.8	28174.8	0.958455	0.489164
A0A096MJV9	Phosphorylase b kinase regulatory subunit	Phka1	A0A096MJV9	A0A096MJF7;A0A096MJV9;A0A8I6A560;A0A8I6GHN6;A0A8I6GK35;A6IQF1;F1LLZ7	Phka1	Phosphorylase b kinase regulatory subunit	A0A096MJV9_RAT	4	7985.86	7028.97	10057.1	18077	10787.2	12789.4	9272.3	12972.1	14443.6	12369.4	0.872094	0.584637
A0A096MJY1	Glypican 6	Gpc6	A0A096MJY1;A0A8I6A609;A6HUF3	A0A8I6A609;A0A096MJY1;A6HUF3	Gpc6;RGD1563063_predicted	Glypican 6	A0A096MJY1_RAT;A0A8I6A609_RAT;A6HUF3_RAT	3	14250.3	7296.99		20177	13908.1	16632.2	16843.8	14466.5	8758.88	14175.3	0.981147	0.947069
A0A096MJY7	LSM14A mRNA processing body assembly factor	Lsm14a	A0A096MJY7;A0A0G2JUK2;B2GV58	A0A096MJY7;A0A0G2JUK2;B2GV58;A6JA92	Lsm14a	LSM14A mRNA processing body assembly factor	A0A096MJY7_RAT;A0A0G2JUK2_RAT;B2GV58_RAT	2	11958.5	14622.5	10429.1	11008.4	12004.6	18243.3	8535.98	2997.07	14641.9	11104.6	1.08105	0.805086
A0A096MK15	Nebulin	Neb	A0A096MK15;A0A8I5Y690;A0A8I5Y9I7;A0A8I5ZQE8;A0A8I5ZRN3;A0A8I6A1J2;A0A8I6A8Q0;A0A8I6ASW0;A0A8I6G5A2;A6JF20;F1M1J2	A0A096MK15;A0A8I5Y690;A0A8I5Y9I7;A0A8I5ZQE8;A0A8I5ZRN3;A0A8I6A1J2;A0A8I6A8Q0;A0A8I6ASW0;A0A8I6G5A2;F1M1J2;A6JF20	Neb;Neb_predicted	Nebulin	A0A096MK15_RAT;A0A8I5Y690_RAT;A0A8I5Y9I7_RAT;A0A8I5ZQE8_RAT;A0A8I5ZRN3_RAT;A0A8I6A1J2_RAT;A0A8I6A8Q0_RAT;A0A8I6ASW0_RAT;A0A8I6G5A2_RAT;A6JF20_RAT;F1M1J2_RAT	3	4196.58	5365.58		8733.4	6098.52	15815		5652.72	14570.6	12012.8	0.50767	0.164191
A0A096MK18	Inositol hexakisphosphate and diphosphoinositol-pentakisphosphate kinase	Ppip5k2	A0A096MK18;A0A8I5XWD7;A6JR82;A6JR83;F1LPI7	A0A096MK18;A0A096MKF1;A0A8I5XWD7;F1LPI7;Q4V8J1;A6JR82;A6JR83	Ppip5k2;rCG_55411	Inositol hexakisphosphate and diphosphoinositol-pentakisphosphate kinase	A0A096MK18_RAT;A0A8I5XWD7_RAT;A6JR82_RAT;A6JR83_RAT;F1LPI7_RAT	10	51698.6	34561.7	42922.1	43255.5	43109.5	47376.8	45435.4	48458.6	42814	46021.2	0.936731	0.462577
A0A096MK27	Ankyrin repeat and SOCS box-containing 12	Asb12	A0A096MK27;A6IQ26;F6RJR3;Q32Q00	A0A096MK27;A6IQ26;F6RJR3;Q32Q00	Asb12;rCG_36279	Ankyrin repeat and SOCS box-containing 12	A0A096MK27_RAT;A6IQ26_RAT;F6RJR3_RAT;Q32Q00_RAT	1	10647.1	6290.58		6242.25	7726.64	4578.3		5290.36	6871.03	5579.9	1.38473	0.253225
A0A096MK38	Cadherin 13	Cdh13	A0A096MK38;A0A8I6G502;Q8R490	A0A8I5XWM0;A0A8I5ZKP7;A0A8I6G502;F1M7X3;Q8R490;A0A096MK38	Cdh13	Cadherin 13	A0A096MK38_RAT;A0A8I6G502_RAT;Q8R490_RAT	37	291221	272971	254641	233226	263015	243925	244827	205934	257221	237977	1.10521	0.183611
A0A096MK47	Muscular LMNA-interacting protein	Mlip	A0A096MK47	A0A096MK47;A0A8I5ZL83	Mlip	Muscular LMNA-interacting protein	MLIP_RAT	52	365762	347069	309898	347269	342500	308957	348115	320841	299042	319239	1.07286	0.191513
A0A096MK48	Small EDRK-rich factor 1	RGD1565105_predicted	A0A096MK48;A6I581	A0A096MK48;A6I581	RGD1565105_predicted;Serf1	Small EDRK-rich factor 1	A0A096MK48_RAT;A6I581_RAT	1	47335.1	51585.6	49414.5	45812.4	48536.9	47592.9	50458.3	48576.7	53519.6	50036.9	0.970023	0.439151
A0A096MK60	Schlafen family member 5	Slfn5	A0A096MK60	A0A096MK60;F1LX81	Slfn5	Schlafen family member 5	A0A096MK60_RAT	9	16709.6	21592.9	24442.9	26979.1	22431.1	24936.4	25218.5	17362.2	25690.4	23301.9	0.962632	0.778904
A0A096MK99	Poly [ADP-ribose] polymerase	Parp4	A0A096MK99	A0A096MK99;A6KHA0	Parp4	Poly [ADP-ribose] polymerase	A0A096MK99_RAT	9	14291.5	19837.9	15531.4	17028.1	16672.2	15282.1	15865.6	16323.1	12870.2	15085.2	1.1052	0.306549
A0A096MKC0	GRB10 interacting GYF protein 2	Gigyf2	A0A096MKC0;A0A8I5ZS67;A6JWM3	A0A096MJI4;A0A096MKC0;A0A8I5ZS67;A0A8I6A2R6;F7F795;B2RYE6;A6JWM3;A6JWM4	Gigyf2;rCG_23949	GRB10 interacting GYF protein 2	A0A096MKC0_RAT;A0A8I5ZS67_RAT;A6JWM3_RAT	4	25222.8	16319.9	21489.4	18824.7	20464.2	14098.4	20786.8	17265.2	26475.9	19656.6	1.04109	0.812898
A0A096MKE5	Zinc finger protein 326	Zfp326	A0A096MKE5;A6K5P8	A0A096MKE5;A0A0G2K9Y9;M0R440;A6K5P8	Zfp326;rCG_37964	Zinc finger protein 326	A0A096MKE5_RAT;A6K5P8_RAT	9	9895.89	8593.14	9588.25	9197	9318.57	10538.3	9375.51	12573.8	6237.63	9681.31	0.962532	0.797749
A0A096MKF9	Complement C2	Cfb	A0A096MKF9	Q6MG73;A0A096MKF9;A0A8J8XKZ6;A0A8J8YKQ8;A0A0U1RRP9;A6KTM3;A6KTM4;A6KTM5;A6KTM6;Q8CIP8;Q7TP05	Cfb	Complement C2	A0A096MKF9_RAT	16	51734.7	56678.3	58797.8	73077.1	60072	62301.5	60754.1	57522.3	47165.9	56935.9	1.05508	0.602546
A0A096MKG5	NAD kinase 2, mitochondrial	Nadk2	A0A096MKG5;A0A8I5ZN07	A0A096MKG5;A0A8I5ZN07	Nadk2	NAD kinase 2, mitochondrial	A0A096MKG5_RAT;A0A8I5ZN07_RAT	2	10688.5	16317.2	20874.9	9923.64	14451.1	9389.24	12786.6	8143.2	13761.1	11020	1.31134	0.281627
A0A096MKH2	Vesicle trafficking 1	RGD1305031	A0A096MKH2;A0A8I6A5Y0;A6JP73	A0A096MKH2;A0A8I6A5Y0;A6JP73	RGD1305031;Vta1	Vesicle trafficking 1	A0A096MKH2_RAT;A0A8I6A5Y0_RAT;A6JP73_RAT	8	32614.5	35688.9	41132.5	36891.7	36581.9	33910.1	43570.6	34780.6	35770	37007.8	0.988491	0.885532
A0A096MKH4	Ubiquitin-conjugating enzyme E2, J1	Ube2j1	A0A096MKH4;A0A8I6A9S4;A6IIK5	A0A096MKH4;A0A8I6A9S4;A6IIK5;A6IIK6	Ube2j1;Ube2j1_predicted	Ubiquitin-conjugating enzyme E2, J1	A0A096MKH4_RAT;A0A8I6A9S4_RAT;A6IIK5_RAT	6	27141.8	23511.2	20318.4	21697.2	23167.2	26461.3	20157.7	19466.5	30378.3	24116	0.960657	0.76272
A0A097BW25	Periostin isoform R1	Postn	A0A097BW25;A0A0G2K692;A0A8I5Y6L2;A6JVB6	A0A097BW25;A0A0G2K692;A0A8I5Y5Q6;A0A8I5Y6L2;A0A8I6AHK0;A0A8I6AK89;D3ZAF5;A6JVB5;A6JVB6;A6JVB8;A6JVB9	Postn;Postn_predicted	Periostin isoform R1	A0A097BW25_RAT;A0A0G2K692_RAT;A0A8I5Y6L2_RAT;A6JVB6_RAT	34	72568.9	50648.4	23844.2	34831.5	45473.2	22840.7	42403.6	18427.3	21340.2	26253	1.73212	0.157463
A0A0A0MP82	Hemoglobin alpha, adult chain 1	Hba-a1	A0A0A0MP82	P01946;A0A0A0MP82;A0A8I6GMB4;A0A8L2QLW7;A0A1K0FUB4;B1H216	Hba-a1	Hemoglobin alpha, adult chain 1	A0A0A0MP82_RAT	36	24909300	27519100	38708500	42816400	33488325	29606800	30449900	22851600	27535200	27610875	1.21287	0.252083
A0A0F7CRZ7	Dystrophin Dp71ec	Dmd	A0A0F7CRZ7;A0A8J8Y3R2;F5CC78;Q7TPH2;Q7TPH3;Q7TPH4;Q9Z147;T2F9K4	A0A0F7CRZ7;A0A8J8Y3R2;F5CC78;Q05485;Q63031;Q7TPH2;Q7TPH3;Q7TPH4;Q9Z147;T2F9K4	Dmd	Dystrophin Dp71ec	A0A0F7CRZ7_RAT;A0A8J8Y3R2_RAT;F5CC78_RAT;Q7TPH2_RAT;Q7TPH3_RAT;Q7TPH4_RAT;Q9Z147_RAT;T2F9K4_RAT	2	22515	28591	24608.7	9529.28	21311	18988.3	12908.4	20633.9	15898.2	17107.2	1.24573	0.38276
A0A0G2JSG6	Adenylate kinase 2, mitochondrial	AK2	A0A0G2JSG6;A0A8I5ZQQ9;A0A8I6ASX2;A6ISG7;A6ISG8	A0A0G2JSG6;A0A8I5ZQQ9;A6ISG7;A6ISG8;A0A8I6ASX2	AK2;Ak2;RGD1562178	Adenylate kinase 2, mitochondrial	A0A0G2JSG6_RAT;A0A8I5ZQQ9_RAT;A0A8I6ASX2_RAT;A6ISG7_RAT;A6ISG8_RAT	2	702769	655920	696152	685756	685149	672133	684094	697136	634184	671887	1.01974	0.466567
A0A0G2JSH9	Peroxiredoxin 2	Prdx2	A0A0G2JSH9;A0A8I6G2K0;A6IY45;A6IY46;A6IY47	A0A0G2JSH9;A0A8I6G2K0;A6IY45;A6IY46;A6IY47	Prdx2;rCG_51106	Peroxiredoxin 2	A0A0G2JSH9_RAT;A0A8I6G2K0_RAT;A6IY45_RAT;A6IY46_RAT;A6IY47_RAT	3	106025	88757.8	134354	107466	109151	114956	110098	129577	138272	123226	0.885778	0.264705
A0A0G2JSK1	Serine (or cysteine) proteinase inhibitor, clade A, member 3C	Serpina3c	A0A0G2JSK1;A6JEQ6	A0A0G2JSK1;A6JEQ6	Serpina3c;rCG_20603	Serine (or cysteine) proteinase inhibitor, clade A, member 3C	A0A0G2JSK1_RAT;A6JEQ6_RAT	1	149013	178539	246052	367194	235200	351594	251787	201034	97857.7	225568	1.0427	0.897511
A0A0G2JSL8	Adenosine kinase	Adk	A0A0G2JSL8;A0A0G2K6X9;A6KKR8;A6KKR9;A6KKS1	A0A0G2JSL8;A0A0G2K6X9;A6KKR8;A6KKR9;A6KKS1	Adk	Adenosine kinase	A0A0G2JSL8_RAT;A0A0G2K6X9_RAT;A6KKR8_RAT;A6KKR9_RAT;A6KKS1_RAT	1	18998.2	16397.5	17265.4	23906.2	19141.8	13607.2	9801.47	21018.7	15343	14942.6	1.28102	0.194189
A0A0G2JSM3	PDZ and LIM domain 3	Pdlim3	A0A0G2JSM3;A6JPQ8	A0A0G2JSM3;A0A0G2K9W2;A6JPQ7;A6JPQ8;D3ZFR7	Pdlim3	PDZ and LIM domain 3	A0A0G2JSM3_RAT;A6JPQ8_RAT	5	100055	99686.3	92885.6	62158	88696.2	92140.9	77045.4	92581.5	75309.4	84269.3	1.05253	0.677848
A0A0G2JSM8	Cell division control protein 42 homolog	Cdc42	A0A0G2JSM8;A6ITD4	A0A0G2JSM8;A6ITD4	Cdc42	Cell division control protein 42 homolog	A0A0G2JSM8_RAT;A6ITD4_RAT	2	20985.2	29132.5	17687.2	14883.5	20672.1	15875.1	26200.4	25263.5	24678.9	23004.5	0.898612	0.572212
A0A0G2JSP8	creatine kinase	Ckm	A0A0G2JSP8;A6J8N1	A0A0G2JSP8;A6J8N1	Ckm	creatine kinase	A0A0G2JSP8_RAT;A6J8N1_RAT	7	6022210	5281840	5299280	5179480	5.4457e+06	3565720	5758190	4497390	4888950	4.67756e+06	1.16422	0.171219
A0A0G2JSQ0	Serine/threonine-protein phosphatase 2A 55 kDa regulatory subunit B	Ppp2r2d	A0A0G2JSQ0;A0A8I6ADC2;A0A8I6AVG4;A0A8I6GIT0;A0A8I6GJZ8;A6HX96;A6HX98	A0A0G2JSQ0;A0A8I6ADC2;A0A8I6AVG4;A0A8I6GIT0;A0A8I6GJZ8;A6HX96;A6HX98	Ppp2r2d	Serine/threonine-protein phosphatase 2A 55 kDa regulatory subunit B	A0A0G2JSQ0_RAT;A0A8I6ADC2_RAT;A0A8I6AVG4_RAT;A0A8I6GIT0_RAT;A0A8I6GJZ8_RAT;A6HX96_RAT;A6HX98_RAT	2	7900.93	7685.43	6930.01		7505.46	8691.68	7101.13		6077.6	7290.14	1.02954	0.804798
A0A0G2JSR7	Matrin 3	AABR07004112.1	A0A0G2JSR7;A0A8I5ZWP0;A0A8I6GHY8;A6J2X6;A6J2Y0	A0A0G2JSR7;A0A8I5ZWP0;A0A8I6GHY8;A6J2X6;A6J2Y0	AABR07004112.1;ENSRNOG00000067762;Matr3;rCG_49469	Matrin 3	A0A0G2JSR7_RAT;A0A8I5ZWP0_RAT;A0A8I6GHY8_RAT;A6J2X6_RAT;A6J2Y0_RAT	1	5889.06	11579.4		7874.37	8447.61	8256.6	3223.36	8904.76	6507.37	6723.02	1.25652	0.438973
A0A0G2JSS9	Atlastin GTPase 3	Atl3	A0A0G2JSS9;A0A8I6AEN1;A0A8I6AV77;A6HZQ2	A0A8I6AEN1;A0A0G2JSS9;A0A8I6AV77;A6HZQ2	Atl3;RGD1309871_predicted	Atlastin GTPase 3	A0A0G2JSS9_RAT;A0A8I6AEN1_RAT;A0A8I6AV77_RAT;A6HZQ2_RAT	1		7552.14	3156.95	3010.87	4573.32	11947	7724.18	3446.98	3183.18	6575.34	0.695527	0.499156
A0A0G2JSU4	Protein NDRG2	Ndrg2	A0A0G2JSU4;A0A8I5ZS65;A6KEE4	A0A0G2JSU4;A0A8I5ZS65;A6KEE4	Ndrg2	Protein NDRG2	A0A0G2JSU4_RAT;A0A8I5ZS65_RAT;A6KEE4_RAT	3	192826	216801	173290	223371	201572	142572	157632	187818	176943	166241	1.21253	0.0599559
A0A0G2JSW3	Hemoglobin, beta adult major chain	Hbb	A0A0G2JSW3	P11517;A0A0G2JTW9;A0A0G2JSW3;A0A1K0FUA6;A0A1K0GGD1;A0A8L2R1Q6	Hbb	Hemoglobin, beta adult major chain	A0A0G2JSW3_RAT	19	6596800	7216820	9606380	11025500	8611375	7614960	8234180	6258610	7660290	7442010	1.15713	0.334807
A0A0G2JT23	Nuclear receptor binding protein 2	Nrbp2	A0A0G2JT23;A6HS58;D3ZA69	A0A0G2JT23;D3ZA69;A6HS58;A6HS60	Nrbp2;rCG_60152	Nuclear receptor binding protein 2	A0A0G2JT23_RAT;A6HS58_RAT;D3ZA69_RAT	7	36594.9	26780.9	19643.1	22820.6	26459.9	24511.4	25841.2	26091.7	28973.5	26354.5	1.004	0.978757
A0A0G2JT64	Aldose reductase-related protein 1-like	Akr1b8	A0A0G2JT64;A0A8I5ZY17;A0A8I6ADG6;A6IEL7;G3V786;Q91W30	A0A0G2JT64;A0A8I5ZY17;A0A8I6ADG6;G3V786;Q91W30;A6IEL7	Akr1b8;rCG_27994	Aldose reductase-related protein 1-like	A0A0G2JT64_RAT;A0A8I5ZY17_RAT;A0A8I6ADG6_RAT;A6IEL7_RAT;G3V786_RAT;Q91W30_RAT	6	47662.8	54448.5	39797.8	25281.9	41797.8	29210.9	52202.9	36661.3	36505.8	38645.2	1.08158	0.704341
A0A0G2JT68	Uveal autoantigen with coiled-coil domains and ankyrin repeats	Uaca	A0A0G2JT68;A6J551;D3ZGS5	A0A0G2JT68;A0A8I5Y6J1;D3ZGS5;A6J551;A6J552	Uaca;rCG_57880	Uveal autoantigen with coiled-coil domains and ankyrin repeats	A0A0G2JT68_RAT;A6J551_RAT;D3ZGS5_RAT	24	26745.5	16606.2	23094.8	23411.8	22464.6	21840.8	20192.2	19830.5	17288.4	19788	1.13526	0.292429
A0A0G2JT88	Cell division cycle 16	Cdc16	A0A0G2JT88;A0A8I6AE10;Q4V884	A0A0G2JT88;A0A8I6AE10;Q4V884;A6IWG0	Cdc16	Cell division cycle 16	A0A0G2JT88_RAT;A0A8I6AE10_RAT;Q4V884_RAT	4	9121.78	11782.5	13015.8	8287.75	10552	10603.6	10260.4	7592.17		9485.39	1.11244	0.518078
A0A0G2JT89	Prominin 1	Prom1	A0A0G2JT89;A0A0G2JWD0;A0A8I5ZQT1;A0A8I6GLV7;A6IJN0;A6IJN1;A6IJN4;A6IJN5;Q09LS9;Q7TSL4;Q91XN5	A0A0G2JT89;A0A0G2JWD0;A0A8I5ZQT1;A0A8I6GLV7;Q09LS9;Q7TSL4;Q91XN5;A6IJN0;A6IJN1;A6IJN4;A6IJN5	Prom1	Prominin 1	A0A0G2JT89_RAT;A0A0G2JWD0_RAT;A0A8I5ZQT1_RAT;A0A8I6GLV7_RAT;A6IJN0_RAT;A6IJN1_RAT;A6IJN4_RAT;A6IJN5_RAT;Q09LS9_RAT;Q7TSL4_RAT;Q91XN5_RAT	2	29335.2	18131.8	22902.3	13271.9	20910.3	15316	18432	20667	25590.2	20001.3	1.04545	0.829976
A0A0G2JTB5	Actin binding LIM protein family, member 2	Ablim2	A0A0G2JTB5	A0A0G2JTB5;A0A0H2UHF9	Ablim2	Actin binding LIM protein family, member 2	A0A0G2JTB5_RAT	2	50083.2	64780	51872.7	54505.2	55310.3	42191	46791.6	55125.1	54493.5	49650.3	1.114	0.258427
A0A0G2JTC5	Lamin A/C	Lmna	A0A0G2JTC5;A0A0G2K3R2;A0A1B0GWU9;A6J680;A6J681;A6J682;G3V8L3;Q6P6U3	G3V8L3;A0A0G2K3R2;A6J680;A6J682;P70482;Q6P6U3;A0A0G2JTC5;A0A1B0GWU9;A6J681	Lmna	Lamin A/C	A0A0G2JTC5_RAT;A0A0G2K3R2_RAT;A0A1B0GWU9_RAT;A6J680_RAT;A6J681_RAT;A6J682_RAT;G3V8L3_RAT;Q6P6U3_RAT	3	271419	282135	260999	259089	268410	284177	273537	245388	266426	267382	1.00385	0.919536
A0A0G2JTD1	Regulation of nuclear pre-mRNA domain containing 2	Rprd2	A0A0G2JTD1;A0A8I5ZS80;A0A8I6AHR3	A0A0G2JTD1;A0A8I5ZS80;A0A8I6AHR3;A6K314	Rprd2	Regulation of nuclear pre-mRNA domain containing 2	A0A0G2JTD1_RAT;A0A8I5ZS80_RAT;A0A8I6AHR3_RAT	3	7052.24	8104.36	6872.79	5926.51	6988.98	3606.54	8189.65	8981.93	9799.88	7644.5	0.914249	0.668287
A0A0G2JTE1	Uncharacterized protein RGD1305961_predicted	Cyria	A0A0G2JTE1;A6HAQ2	A0A0G2JTE1;A6HAQ2	Cyria;RGD1305961_predicted	Uncharacterized protein RGD1305961_predicted	A0A0G2JTE1_RAT;A6HAQ2_RAT	11	42388.9	42955.4	43464.2	37384.5	41548.2	43290.9	48702.6	45209.2	42092.5	44823.8	0.926924	0.155075
A0A0G2JTE7	Myosin XVA	Myo15a	A0A0G2JTE7;A0A0G2K1F7;A6HF47	A0A0G2JTE7;A0A0G2K1F7;A6HF47	Myo15a;rCG_33546	Myosin XVA	A0A0G2JTE7_RAT;A0A0G2K1F7_RAT;A6HF47_RAT	1	16749.8	33326.3	28219.8	17600.6	23974.1	19588.7	22374.6	27394.3	17935.7	21823.3	1.09856	0.653971
A0A0G2JTH0	Spectrin, alpha, non-erythrocytic 1	Sptan1	A0A0G2JTH0	A0A0G2JTH0;A0A0G2K1Y8;A0A8I6GKA3;C9EH87	Sptan1	Spectrin, alpha, non-erythrocytic 1	A0A0G2JTH0_RAT	8	370559	408594	371477	330247	370219	327623	368741	318990	347401	340689	1.08668	0.17999
A0A0G2JTI7	U4/U6 small nuclear ribonucleoprotein Prp3	Prpf3	A0A0G2JTI7;A6K320;D3ZI99	A0A0G2JTI7;A0A8I6GK69;A6K320;D3ZI99	Prpf3;Prpf3_predicted	U4/U6 small nuclear ribonucleoprotein Prp3	A0A0G2JTI7_RAT;A6K320_RAT;D3ZI99_RAT	2	17686.4	14398.1	11451.8	10236.9	13443.3	12360.2	10435.2	13880.9	15295.4	12992.9	1.03466	0.82607
A0A0G2JTJ9	Transcription factor CP2	Tfcp2	A0A0G2JTJ9;A0A8I6AB07;A6KCK2;G3V969	A0A0G2JTJ9;A0A8I6AB07;A0A8I6GFC7;D4A030;G3V969;A6KCK2	Tfcp2;rCG_50655	Transcription factor CP2	A0A0G2JTJ9_RAT;A0A8I6AB07_RAT;A6KCK2_RAT;G3V969_RAT	3	18889.2	14121.2	20444.3	6328.65	14945.8	9747.88	24845.9	15754.3	29245.1	19898.3	0.751111	0.396243
A0A0G2JTP0	DnaJ heat shock protein family (Hsp40) member C4	Dnajc4	A0A0G2JTP0;A0A8I6A600;A6HZM2;A6HZM3;A6HZM4;Q5M867	A0A0G2JTP0;A0A8I6A600;A6HZM2;A6HZM3;A6HZM4;Q5M867	Dnajc4;rCG_47924	DnaJ heat shock protein family (Hsp40) member C4	A0A0G2JTP0_RAT;A0A8I6A600_RAT;A6HZM2_RAT;A6HZM3_RAT;A6HZM4_RAT;Q5M867_RAT	2	12742.6	21843.4	10825.5	14642.8	15013.6	11806.6	9560.59	7916.66	16570.8	11463.7	1.30967	0.289145
A0A0G2JTR4	Active breakpoint cluster region-related protein	Abr	A0A0G2JTR4	A0A0G2JTR4;A0A0G2JZZ7;A0A4X0W8E9;A0A8I6A171;A0A8I6A3Q6;A6HGV7	Abr	Active breakpoint cluster region-related protein	ABR_RAT	9	21944.9	16702	26386.9	23985.3	22254.8	18576.9	20394.7	27446.5	24511.1	22732.3	0.978994	0.873493
A0A0G2JTT2	Phosphatidylinositol binding clathrin assembly protein	Picalm	A0A0G2JTT2;A0A1B0GWY4;A0A8I6G718;A6I622;A6I624;A6I625;Q498N4;Q66SY1;Q66WT9	A0A0G2JTT2;A0A1B0GWY4;A0A8I6G718;A6I622;A6I624;A6I625;Q498N4;Q66WT9;Q66SY1	Picalm	Phosphatidylinositol binding clathrin assembly protein	A0A0G2JTT2_RAT;A0A1B0GWY4_RAT;A0A8I6G718_RAT;A6I622_RAT;A6I624_RAT;A6I625_RAT;Q498N4_RAT;Q66SY1_RAT;Q66WT9_RAT	1	44107.6	47561.6	44406.8	27669	40936.2	31449.7	40051.8	32754.5	33453.2	34427.3	1.18906	0.23102
A0A0G2JTT5	Signal transducing adaptor molecule	Stam	A0A0G2JTT5;A0A0G2K9W6;A0A8I6A2K6;B5DF55	A0A0G2JTT5;A0A0G2K9W6;A0A8I6A2K6;B5DF55	Stam	Signal transducing adaptor molecule	A0A0G2JTT5_RAT;A0A0G2K9W6_RAT;A0A8I6A2K6_RAT;B5DF55_RAT	12	47201.1	37630	42376.7	27830.3	38759.5	35670.1	34144.8	31589.9	31468.3	33218.3	1.16681	0.240946
A0A0G2JTT6	HECT and RLD domain containing E3 ubiquitin protein ligase family member 1	Herc1	A0A0G2JTT6;A0A8I5ZV70	A0A0G2JTT6;A0A8I5ZV70;A6J5I1	Herc1	HECT and RLD domain containing E3 ubiquitin protein ligase family member 1	A0A0G2JTT6_RAT;A0A8I5ZV70_RAT	3	31676.9	28257.9	39247.7	16448.9	28907.8	26848.9	41610	30454.2	43304.3	35554.3	0.813061	0.328501
A0A0G2JTU0	Rho guanine nucleotide exchange factor 15	Arhgef15	A0A0G2JTU0	A0A0G2JTU0;D3ZPJ8;A6HFL8	Arhgef15	Rho guanine nucleotide exchange factor 15	A0A0G2JTU0_RAT	7	19061.7	19870.4	19237	24784.5	20738.4	21367.8	29982.2	23835.4	23229.7	24603.8	0.842895	0.14538
A0A0G2JTW1	Ras-related protein Rap-2	Rap2a	A0A0G2JTW1;A6HUI7	A0A0G2JTW1;A6HUI7	Rap2a;rCG_36946	Ras-related protein Rap-2	A0A0G2JTW1_RAT;A6HUI7_RAT	1	6570.01	7536.31	12409.4	12460.6	9744.08	6187.88	4972.72	9043.05	9361.62	7391.32	1.31831	0.261958
A0A0G2JTW5	26S proteasome non-ATPase regulatory subunit 1	Psmd1	A0A0G2JTW5;A0A8I6A6S3;A1A5N2;A6JWF9;G3V8B6;Q3KR62;Q5PPJ7	A0A0G2JTW5;A0A8I6A6S3;A1A5N2;A6JWF9;G3V8B6;Q3KR62;Q5PPJ7	Psmd1	26S proteasome non-ATPase regulatory subunit 1	A0A0G2JTW5_RAT;A0A8I6A6S3_RAT;A1A5N2_RAT;A6JWF9_RAT;G3V8B6_RAT;Q3KR62_RAT;Q5PPJ7_RAT	1	49947.4	46218	32493.9	52210.2	45217.4	62211.7	50795.2	64923.6	54422.6	58088.3	0.778425	0.0582164
A0A0G2JTX2	PRA1 family protein	Praf2	A0A0G2JTX2;A6KP85	A0A0G2JTX2;A6KP85	Praf2;Praf2_predicted	PRA1 family protein	A0A0G2JTX2_RAT;A6KP85_RAT	2	68395.2	79083.4	80707.2	87636.8	78955.6	80597.1	100039	69944.6	71259.3	80460	0.981303	0.857092
A0A0G2JTX5	Dipeptidyl peptidase 4	Dpp4	A0A0G2JTX5;A0A0G2K238;A6HLV4;A6HLV5;F1M7X5	A0A0G2JTX5;A0A0G2K238;A6HLV4;A6HLV5;F1M7X5	Dpp4	Dipeptidyl peptidase 4	A0A0G2JTX5_RAT;A0A0G2K238_RAT;A6HLV4_RAT;A6HLV5_RAT;F1M7X5_RAT	3	63126.7	59790.8	94788.5	75446.4	73288.1	81991.2	76527.9	68767.4	38104.6	66347.8	1.10461	0.601567
A0A0G2JTY3	Solute carrier family 37 member 4	Slc37a4	A0A0G2JTY3;F7EWB7;Q6IRK4	A0A0G2JTY3;F7EWB7;Q6IRK4;Q9Z296	Slc37a4	Solute carrier family 37 member 4	A0A0G2JTY3_RAT;F7EWB7_RAT;Q6IRK4_RAT	2	19013.4	27695.5	29818.6		25509.2	22780.7	27419.2	17968.9	31031.9	24800.2	1.02859	0.876833
A0A0G2JU01	Rho guanine nucleotide exchange factor 1	Arhgef1	A0A0G2JU01;E9PTJ8	A0A0G2JU01;E9PTJ8	Arhgef1	Rho guanine nucleotide exchange factor 1	A0A0G2JU01_RAT;E9PTJ8_RAT	1	7526.88	1466.72	2252.83		3748.81	3978.64	3317.13	1805.02		3033.6	1.23576	0.739749
A0A0G2JU05	LLGL scribble cell polarity complex component 2	Llgl2	A0A0G2JU05;A0A8I5Y153;A0A8I6ACA1;B2GV09;F7F3E6	A0A0G2JU05;A0A8I5Y153;A0A8I6ACA1;B2GV09;F7F3E6	Llgl2	LLGL scribble cell polarity complex component 2	A0A0G2JU05_RAT;A0A8I5Y153_RAT;A0A8I6ACA1_RAT;B2GV09_RAT;F7F3E6_RAT	15	23909.2	31683.7	28191.6	41732	31379.1	35079.1	39039.2	30230.5	32894.4	34310.8	0.914555	0.514302
A0A0G2JU14	RNA ligase 1	Rlig1	A0A0G2JU14;A0A0G2K1U3;A0A8I5ZTG3;A0A8I5ZWI4;A0A8I5ZXY6;A0A8I6AF89;A0A8L2QG66;A6IG96	A0A0G2JU14;A0A0G2K1U3;A0A8I5ZTG3;A0A8I5ZWI4;A0A8I5ZXY6;A0A8I6AF89;A0A8L2QG66;A6IG96;Q6AXM9	Rlig1;rCG_48689	RNA ligase 1	A0A0G2JU14_RAT;A0A0G2K1U3_RAT;A0A8I5ZTG3_RAT;A0A8I5ZWI4_RAT;A0A8I5ZXY6_RAT;A0A8I6AF89_RAT;A0A8L2QG66_RAT;A6IG96_RAT	1	23996.9	38393.9	28954.6	39948.7	32823.5	34094.4	35257.4	23319.9	34993.5	31916.3	1.02843	0.855667
A0A0G2JU40	C2 calcium-dependent domain containing 2	C2cd2	A0A0G2JU40;A0A8I5ZML0;A0A8I6A9G0;A6IQH6;A6IQH7;A6IQH8;F7F9E0	A0A0G2JU40;A0A8I5ZML0;A0A8I6A9G0;A6IQH5;A6IQH6;A6IQH7;A6IQH8;F7F9E0	C2cd2;RGD735112	C2 calcium-dependent domain containing 2	A0A0G2JU40_RAT;A0A8I5ZML0_RAT;A0A8I6A9G0_RAT;A6IQH6_RAT;A6IQH7_RAT;A6IQH8_RAT;F7F9E0_RAT	1		3498.46	4421.22	4328.08	4082.59	7147.02	7620.08	1120.18		5295.76	0.770916	0.596562
A0A0G2JU63	Budding uninhibited by benzimidazoles 3 homolog (S. cerevisiae)	Bub3	A0A0G2JU63;A0A8I5ZYB5;Q4FZS2	A0A0G2JU63;A0A8I5ZYB5;Q4FZS2	Bub3	Budding uninhibited by benzimidazoles 3 homolog (S. cerevisiae)	A0A0G2JU63_RAT;A0A8I5ZYB5_RAT;Q4FZS2_RAT	10	50949	38265.5	36414	44555.6	42546	55708.7	37823.2	42614.6	40180.3	44081.7	0.965163	0.776976
A0A0G2JU77	Eukaryotic translation initiation factor 3 subunit K	Eif3k	A0A0G2JU77;A0A8I5ZX76;A0A8I6AFY5;A0A8I6AIB7;A6J9M3	A0A0G2JU77;A0A8I5ZX76;A0A8I6AFY5;A0A8I6AIB7;A6J9M3	Eif3k;Eif3s12_predicted	Eukaryotic translation initiation factor 3 subunit K	A0A0G2JU77_RAT;A0A8I5ZX76_RAT;A0A8I6AFY5_RAT;A0A8I6AIB7_RAT;A6J9M3_RAT	11	116610	86758.6	117837	94041.9	103812	111153	107414	105515	107276	107840	0.962652	0.631642
A0A0G2JU96	AHNAK nucleoprotein	Ahnak	A0A0G2JU96	A0A0G2JU96;A0A8I6AI04	Ahnak	AHNAK nucleoprotein	A0A0G2JU96_RAT	15	244197	241222	207502	230867	230947	210565	215813	187705	221126	208802	1.10606	0.0931982
A0A0G2JUC8	Ring-box 1	Rbx1	A0A0G2JUC8;Q498D8	A0A0G2JUC8;Q498D8	Rbx1	Ring-box 1	A0A0G2JUC8_RAT;Q498D8_RAT	1	106349	133496	112050	131022	120729	103528	141477	124474	125675	123788	0.975286	0.776924
A0A0G2JUC9	HECT-type E3 ubiquitin transferase	Herc2	A0A0G2JUC9;A0A8I5ZVG1;A6KD34;D4ACN3	A0A0G2JUC9;A0A8I5ZVG1;D4ACN3;A6KD34	Herc2;Herc2_predicted	HECT-type E3 ubiquitin transferase	A0A0G2JUC9_RAT;A0A8I5ZVG1_RAT;A6KD34_RAT;D4ACN3_RAT	3	42367.8		44417.1	47697.2	44827.4	43091.2	50893.9		38805.1	44263.4	1.01274	0.891018
A0A0G2JUE7	asparagine--tRNA ligase	Nars1	A0A0G2JUE7;F1LPV0	A0A0G2JUE7;A0A8I6AHG3;A6IXP1;A6IXP3;F1LML0;F1LPV0;Q4KLM9;Q6TUD1	Nars1	asparagine--tRNA ligase	A0A0G2JUE7_RAT;F1LPV0_RAT	21	164249	137646	141414	144200	146877	138614	127418	137314	142240	136396	1.07684	0.170741
A0A0G2JUF3	Protein phosphatase 2 (Formerly 2A), regulatory subunit B'', alpha	Ppp2r3a	A0A0G2JUF3;Q5PQN8	A0A0G2JUF3;A0A0G2K6D1;A6I2G5;D3ZLD7;Q5PQN8	Ppp2r3a	Protein phosphatase 2 (Formerly 2A), regulatory subunit B'', alpha	A0A0G2JUF3_RAT;Q5PQN8_RAT	22	80551.4	87604.6	87129.7	85295.3	85145.2	80751.5	88815.3	85241.9	71650.2	81614.7	1.04326	0.41611
A0A0G2JUG7	IQ motif and SEC7 domain-containing protein 1	Iqsec1	A0A0G2JUG7	A0A0G2JUG7;A0A8I5YC35;A0A8I5ZSW3;A0A8I6ANF6;A0A8I6G7L1;A0A8I6GBT6;A0A8L2R061;A6IB89	Iqsec1	IQ motif and SEC7 domain-containing protein 1	IQEC1_RAT	4	7755.91	12562.4	12514.5	7128.54	9990.34	9612.04	7147.28	7932.5	8296.13	8246.99	1.21139	0.307565
A0A0G2JUJ9	SEC63 homolog, protein translocation regulator	Sec63	A0A0G2JUJ9	A0A0G2JUJ9;D4A2Z6;A6K6Y0	Sec63	SEC63 homolog, protein translocation regulator	A0A0G2JUJ9_RAT	14	27473.4	26895.6	23102.5	21373.6	24711.3	27895.5	24234.2	22945.9	29666	26185.4	0.943704	0.518538
A0A0G2JUS4	SWI/SNF related, matrix associated, actin dependent regulator of chromatin, subfamily a, member 2	Smarca2	A0A0G2JUS4;A0A8I6ARN7;E9PTG1	A0A0G2JUS4;A0A8I6ARN7;E9PTG1;Q6DUH4;A6I0S5	Smarca2	SWI/SNF related, matrix associated, actin dependent regulator of chromatin, subfamily a, member 2	A0A0G2JUS4_RAT;A0A8I6ARN7_RAT;E9PTG1_RAT	7	20394.9	19891.8	12735	9105.26	15531.7	20079.7	10904.9	10537.4	12963.4	13621.4	1.14025	0.609368
A0A0G2JUT7	Beta 3-glucosyltransferase	B3glct	A0A0G2JUT7;A0A8I6GBW9	A0A0G2JUT7;A0A8I6GBW9;A0A8I6GKE1	B3glct	Beta 3-glucosyltransferase	A0A0G2JUT7_RAT;A0A8I6GBW9_RAT	2	20677.4	43122.9	38703.3	32224.8	33682.1	57462.1	27304.9	35792.2	34989.3	38887.1	0.86615	0.544792
A0A0G2JUV7	Centrosomal protein 85	Ccdc21	A0A0G2JUV7;A6IT07	A0A0G2JUV7;A1L1K5;A6IT07	Ccdc21;Cep85	Centrosomal protein 85	A0A0G2JUV7_RAT;A6IT07_RAT	2	4730.58	2187.9	3069.59		3329.36	2431.26	3880.92	3702.23	2242.43	3064.21	1.08653	0.753718
A0A0G2JUX2	ArfGAP with RhoGAP domain, ankyrin repeat and PH domain 3	Arap3	A0A0G2JUX2;A0A0G2JVX3;A6J3E4	A0A0G2JUX2;A0A0G2JVX3;A6J3E4	Arap3;rCG_49428	ArfGAP with RhoGAP domain, ankyrin repeat and PH domain 3	A0A0G2JUX2_RAT;A0A0G2JVX3_RAT;A6J3E4_RAT	2	6606.05	8012.63	4899.52	9184.7	7175.73	6596.64	12323.7	11019.6	7362.84	9325.69	0.769457	0.24496
A0A0G2JUZ0	Phosphatidylinositol-3,5-bisphosphate 3-phosphatase	Mtmr1	A0A0G2JUZ0;D3ZKK5	A0A8I5Y1D5;A0A0G2JUZ0;D3ZKK5	Mtmr1	Phosphatidylinositol-3,5-bisphosphate 3-phosphatase	A0A0G2JUZ0_RAT;D3ZKK5_RAT	9	25369.7	23078.9	20769.3	25871.3	23772.3	19577.6	19614.3	25424	22451.9	21767	1.09213	0.312633
A0A0G2JV04	ADP-ribosylation factor-binding protein GGA3	Gga3	A0A0G2JV04	A0A0G2JV04;A0A8I6APK2;A0A8L2R2B7;A6HKP0;D3ZHG8	Gga3	ADP-ribosylation factor-binding protein GGA3	GGA3_RAT	4	36840.9	44954.2	27727.7	30628.2	35037.8	79109.3	37093.6	44002.2	29612.5	47454.4	0.738346	0.325511
A0A0G2JV05	Maestro heat-like repeat family member 1	Mroh1	A0A0G2JV05;A0A8I5Y774;A6HS97	A0A0G2JV05;A0A8I5Y774;A6HS97	Mroh1;rCG_59505	Maestro heat-like repeat family member 1	A0A0G2JV05_RAT;A0A8I5Y774_RAT;A6HS97_RAT	32	59755.6	58134.1	64007	67094.3	62247.8	66533.5	60176.1	71159.1	56748.2	63654.2	0.977904	0.724636
A0A0G2JV12	Collagen type XV alpha 1 chain	Col15a1	A0A0G2JV12;A6IJD5;A6IJD6;F1LPD0	A0A8I6A527;F1LPD0;A0A0G2JV12;A6IJD5;A6IJD6;Q4G024	Col15a1	Collagen type XV alpha 1 chain	A0A0G2JV12_RAT;A6IJD5_RAT;A6IJD6_RAT;F1LPD0_RAT	26	367400	289247	265762	276677	299772	314195	385852	334860	309177	336021	0.892121	0.257086
A0A0G2JV14	Peroxisomal membrane protein PEX16	Pex16	A0A0G2JV14;A0A0G2JWT6;A0A8I6A5Q8;A6HNG5	A0A0G2JV14;A0A8I6A5Q8;D3ZGV2;Q5FVJ9;A0A0G2JWT6;A6HNG6;A6HNG5	Pex16;rCG_27216	Peroxisomal membrane protein PEX16	A0A0G2JV14_RAT;A0A0G2JWT6_RAT;A0A8I6A5Q8_RAT;A6HNG5_RAT	4	12250.4	19740.6	12340.2	14649	14745	22875.4	16586.3	16488.9	8694.55	16161.3	0.912369	0.690849
A0A0G2JV24	Thrombospondin 1	Thbs1	A0A0G2JV24;Q71SA3	A0A0G2JV24;Q71SA3;A6HP99	Thbs1	Thrombospondin 1	A0A0G2JV24_RAT;Q71SA3_RAT	28	36133.8	32469.4	36275.9	44500.8	37345	33835	38656.6	31227.9	34452.4	34543	1.08112	0.38221
A0A0G2JV31	X-prolyl aminopeptidase 1	Xpnpep1	A0A0G2JV31;A0A8I6G2V2;A0A8L2QGG3;A6JHT5;A6JHT6	A0A0G2JV31;A0A8I6G2V2;A0A8L2QGG3;A6JHT5;A6JHT6	Xpnpep1	X-prolyl aminopeptidase 1	A0A0G2JV31_RAT;A0A8I6G2V2_RAT;A0A8L2QGG3_RAT;A6JHT5_RAT;A6JHT6_RAT	2	47034	40286.8	36301.4	61914	46384.1	48523.4	51794.7	47294.2	63250.3	52715.7	0.879891	0.381363
A0A0G2JV32	Pleckstrin homology-like domain, family B, member 1	Phldb1	A0A0G2JV32;A0A8I6A9F1;A0A8I6AMV1;A0A8I6GJD6;D3ZNS1	A0A8I6A9F1;A0A0G2JV32;A0A8I6AMV1;A0A8I6GJD6;A6J408;D3ZNS1	Phldb1	Pleckstrin homology-like domain, family B, member 1	A0A0G2JV32_RAT;A0A8I6A9F1_RAT;A0A8I6AMV1_RAT;A0A8I6GJD6_RAT;D3ZNS1_RAT	19	78232.6	75267.1	77813	83555.3	78717	66493	80081.9	67951.9	71719.3	71561.5	1.09999	0.0874996
A0A0G2JV35	N(alpha)-acetyltransferase 80, NatH catalytic subunit	Hyal3	A0A0G2JV35;A6I2Y5;Q3KR83	A0A0G2JV35;A6I2Y5;Q3KR83	Hyal3;Naa80	N(alpha)-acetyltransferase 80, NatH catalytic subunit	A0A0G2JV35_RAT;A6I2Y5_RAT;Q3KR83_RAT	2	10484	9025.12	9180.11	4835.41	8381.16	8285.59	12721	13921.8	9265.85	11048.6	0.758575	0.193897
A0A0G2JV49	Protein phosphatase 6, regulatory subunit 2	Ppp6r2	A0A0G2JV49;A6K7L0;F1M6T6	A0A0G2JV49;A6K7L0;F1M6T6	Ppp6r2;rCG_59251	Protein phosphatase 6, regulatory subunit 2	A0A0G2JV49_RAT;A6K7L0_RAT;F1M6T6_RAT	24	89928	85327.2	75495.9	70759.4	80377.6	85870.5	83470	79485.7	68467.6	79323.4	1.01329	0.862814
A0A0G2JV51	RNA cytidine acetyltransferase	NAT10	A0A0G2JV51;A6HNS0;B5DFI0;G3V752	A0A0G2JV51;D4AEB4;G3V752;A6HNS0;A6HNS1;B5DFI0	NAT10;Nat10;RGD1306717	RNA cytidine acetyltransferase	A0A0G2JV51_RAT;A6HNS0_RAT;B5DFI0_RAT;G3V752_RAT	2	16019.2	5341.02	11208.7		10856.3	12610.4	20092.5	14911.7	14406.5	15505.3	0.700169	0.2069
A0A0G2JV63	SEC24 homolog A, COPII coat complex component	Sec24a	A0A0G2JV63;A6HE75;D3ZZA8	A0A0G2JV63;A6HE75;D3ZZA8	Sec24a;Sec24a_predicted	SEC24 homolog A, COPII coat complex component	A0A0G2JV63_RAT;A6HE75_RAT;D3ZZA8_RAT	9	23045.5	26730.4	29123.7	19108.9	24502.1	20719	25512.4	25361.8	16263	21964	1.11556	0.444982
A0A0G2JVA2	Heterogeneous nuclear ribonucleoprotein H3	Hnrnph3	A0A0G2JVA2;A6JKZ7;A6JKZ9;D4ABK7	A0A0G2JVA2;A0A8I5YBW9;A6JKZ7;A6JKZ8;A6JKZ9;D4ABK7	Hnrnph3;Hnrph3_predicted	Heterogeneous nuclear ribonucleoprotein H3	A0A0G2JVA2_RAT;A6JKZ7_RAT;A6JKZ9_RAT;D4ABK7_RAT	9	53309.1	56485.9	43817.1	54982.7	52148.7	46169	55640.1	55374.2	61836.7	54755	0.952401	0.567291
A0A0G2JVB8	Patched 1	Ptch1	A0A0G2JVB8;Q6UY90	A0A0G2JVB8;Q6UY90	Ptch1	Patched 1	A0A0G2JVB8_RAT;Q6UY90_RAT	1	1289970	1327910	1448090	1282680	1.33716e+06	1402710	1269640	1479710	1413890	1.39149e+06	0.960959	0.387701
A0A0G2JVC2	SCY1 like pseudokinase 2	Scyl2	A0A0G2JVC2;D4A1Y0	A0A0G2JVC2;D4A1Y0;A6IFR6	Scyl2	SCY1 like pseudokinase 2	A0A0G2JVC2_RAT;D4A1Y0_RAT	11	31141	21882.6	30517.4	25009.3	27137.6	15294.9	20275.2	28587.1	25954	22527.8	1.20463	0.260746
A0A0G2JVF4	Similar to CG16812-PA	RGD1307554	A0A0G2JVF4;A0A8L2QDC8;A6J9D7	A0JPQ7;A0A0G2JVF4;A0A8L2QDC8;A6J9D7;A6J9D8	RGD1307554;RGD1307554_predicted	Similar to CG16812-PA	A0A0G2JVF4_RAT;A0A8L2QDC8_RAT;A6J9D7_RAT	1	2114.99		1950.24	3546.71	2537.31		2204.55	2515.63	793.126	1837.77	1.38065	0.394176
A0A0G2JVF5	High mobility group box 3	Hmgb3	A0A0G2JVF5;B0BN99;F7EWK1;M0R9D4	B0BN99;A0A0G2JVF5;A0A8I6ACD7;F7EWK1;M0R9D4	Hmgb3	High mobility group box 3	A0A0G2JVF5_RAT;B0BN99_RAT;F7EWK1_RAT;M0R9D4_RAT	10	83748.4	78065.5	61465.8	65361.7	72160.4	68338.8	68103	67639.5	67964.4	68011.4	1.061	0.458972
A0A0G2JVL5	Similar to expressed sequence AW549877	Rimoc1	A0A0G2JVL5;A0A8I5ZKP0	A0A0G2JVL5;A0A8I5ZKP0	Rimoc1	Similar to expressed sequence AW549877	A0A0G2JVL5_RAT;A0A8I5ZKP0_RAT	2	8708.56	6838.15	3999.9	4210.69	5939.32	6519.81	5323.83	6584.06	7244.42	6418.03	0.925412	0.702661
A0A0G2JVL6	NADH dehydrogenase [ubiquinone] 1 alpha subcomplex subunit 8	Ndufa8	A0A0G2JVL6;A6JUG4	A0A0G2JVL6;A6JUG4;F7EXQ7;Q7TP78	Ndufa8	NADH dehydrogenase [ubiquinone] 1 alpha subcomplex subunit 8	A0A0G2JVL6_RAT;A6JUG4_RAT	21	10246200	10013000	10744000	9492550	1.01239e+07	10231600	9085280	10226500	11018000	10140345	0.998382	0.973575
A0A0G2JVL8	isoleucine--tRNA ligase	Iars1	A0A0G2JVL8;A0A1W2Q6K1;A0A8I6A413;A6J6V4;F1LS86	A0A0G2JVL8;A0A0G2JZH2;A0A1W2Q6K1;A0A8I6A413;A6J6V4;F1LS86	Iars1;Iars_predicted	isoleucine--tRNA ligase	A0A0G2JVL8_RAT;A0A1W2Q6K1_RAT;A0A8I6A413_RAT;A6J6V4_RAT;F1LS86_RAT	57	152728	141849	144940	144453	145992	140754	163875	152713	167544	156222	0.934522	0.165679
A0A0G2JVM2	MIA SH3 domain ER export factor 3	Mia3	A0A0G2JVM2	A0A0G2JVM2;A0A8I6AGK4;A6JGN6	Mia3	MIA SH3 domain ER export factor 3	A0A0G2JVM2_RAT	44	48087.2	38458.4	49684.4	42746.9	44744.2	43992.4	41736	43344.5	45848.5	43730.3	1.02318	0.720627
A0A0G2JVP5	Poly(A) binding protein interacting protein 1	Paip1	A0A0G2JVP5	A0A0G2JVP5;B2RZ22;D3ZZF8;A6I5V5	Paip1	Poly(A) binding protein interacting protein 1	A0A0G2JVP5_RAT	11	55664.4	59134.4	49800.6	56158.9	55189.6	53123.2	49541.8	53196.2	44040.5	49975.4	1.10433	0.123109
A0A0G2JVR0	Receptor-type tyrosine-protein phosphatase alpha	Ptpra	A0A0G2JVR0;A0A8J8YBN3;Q66HJ7	A0A8J8YBN3;A0A0G2JVR0;Q66HJ7;A6HQ92	Ptpra	Receptor-type tyrosine-protein phosphatase alpha	A0A0G2JVR0_RAT;A0A8J8YBN3_RAT;Q66HJ7_RAT	2	13033.1	13478.3	5947.19		10819.5	12479.9	12061.6	4176.84	7956.75	9168.77	1.18004	0.615208
A0A0G2JVR7	Coiled-coil domain containing 28A	Ccdc28a	A0A0G2JVR7;A0A8I5ZQU5;A0A8I6AU21;A6JP98;Q498D0	A0A0G2JVR7;A0A8I5ZQU5;A0A8I5ZYH0;A0A8I6AU21;A6JP98;Q498D0	Ccdc28a;rCG_57368	Coiled-coil domain containing 28A	A0A0G2JVR7_RAT;A0A8I5ZQU5_RAT;A0A8I6AU21_RAT;A6JP98_RAT;Q498D0_RAT	2	4371.71	8066.11	11519.5	10430.4	8596.93	7789.84	15462.6	6589.15	8321.02	9540.65	0.901084	0.7246
A0A0G2JVT8	Sterile alpha motif domain-containing protein 9-like	Samd9l1	A0A0G2JVT8	A0A0G2JVT8	Samd9l1	Sterile alpha motif domain-containing protein 9-like	A0A0G2JVT8_RAT	2	7286.07	8904.39	10249.1	9930.61	9092.54	6307.81	6443.76	10922.5	13537.5	9302.89	0.977389	0.915182
A0A0G2JVW3	Ankyrin repeat domain 17	Ankrd17	A0A0G2JVW3;A0A8I6AAR9;A0A8I6AL58	A0A0G2JVW3;A0A8I6AAR9;A0A8I6AL58;A0A0G2K916;A0A8I6A9N7;D4A0B4;E9PTK9;A0A8I6A225;A6J315;A6J316;A6KKG2;A6KKG3	Ankrd17	Ankyrin repeat domain 17	A0A0G2JVW3_RAT;A0A8I6AAR9_RAT;A0A8I6AL58_RAT	7	21807.9	21851	22134.1	17663.8	20864.2	23580.7	21986.9	18875.7	23687	22032.6	0.946971	0.479437
A0A0G2JVY2	CD163 molecule	Cd163	A0A0G2JVY2;A0A8I5ZQF0;A6ILI0;D3Z9U2	A0A0G2JVY2;A0A8I5ZQF0;A6ILI0;D3Z9U2	Cd163;Cd163_predicted	CD163 molecule	A0A0G2JVY2_RAT;A0A8I5ZQF0_RAT;A6ILI0_RAT;D3Z9U2_RAT	25	65061.8	66999.9	51016.3	47021.1	57524.8	67110.1	54891.4	47049.3	38976.5	52006.8	1.1061	0.505831
A0A0G2JVY6	Septin	Sept8_predicted	A0A0G2JVY6;A0A0G2K7G7;A0A8I6G6V9;A6HED2;G3V9Z6	A0A0G2JVY6;A0A0G2K7G7;A0A8I6G6V9;A6HED2;G3V9Z6	Sept8_predicted;Septin8	Septin	A0A0G2JVY6_RAT;A0A0G2K7G7_RAT;A0A8I6G6V9_RAT;A6HED2_RAT;G3V9Z6_RAT	1	45168.2	33331	16987.1	29257.6	31186	31126.6	19145.9	17600	17340.4	21303.2	1.46391	0.189698
A0A0G2JVZ6	Integrin subunit alpha V	Itgav	A0A0G2JVZ6	A0A0G2JVZ6;A6HMP4	Itgav	Integrin subunit alpha V	A0A0G2JVZ6_RAT	1	11858.2	11733.9	15812.3	10987.5	12598	10647.2	18134.5	13867.4	20600	15812.3	0.796721	0.240261
A0A0G2JW03	phosphatidate phosphatase	Lpin1	A0A0G2JW03;A0A8I5ZPU6;A6HAS6;A6HAS7;F7FDH2;Q5XIM8	A0A0G2JW03;A0A8I5ZPU6;F7FDH2;Q5XIM8;A6HAS6;A6HAS7	Lpin1;rCG_61514	phosphatidate phosphatase	A0A0G2JW03_RAT;A0A8I5ZPU6_RAT;A6HAS6_RAT;A6HAS7_RAT;F7FDH2_RAT;Q5XIM8_RAT	14	21627.8	27156.7	28077.5	22778.7	24910.2	35157.8	25046.9	25357	24687.5	27562.3	0.903777	0.40976
A0A0G2JW29	alpha-1,2-Mannosidase	Man1a1	A0A0G2JW29;A0A8I5ZJA7;A6K4A2;G3V9N9	A0A0G2JW29;A0A8I5ZJA7;G3V9N9;A6K4A2;Q5D005	Man1a1;Man1a_predicted	alpha-1,2-Mannosidase	A0A0G2JW29_RAT;A0A8I5ZJA7_RAT;A6K4A2_RAT;G3V9N9_RAT	2	4659.87	2156.07	1817.99	1844.6	2619.63	1912.89		7138.38	5234.14	4761.8	0.550135	0.215856
A0A0G2JW34	CDGSH iron sulfur domain 3	Cisd3	A0A0G2JW34;A0A8I5XVB0;A0A8I6A7A0;A0A8I6AGH3;A6HIL3	A0A0G2JW34;A0A8I5XVB0;A0A8I6A7A0;A0A8I6AGH3;A0A8I6ATZ3;A6HIL3	Cisd3;rCG_33529	CDGSH iron sulfur domain 3	A0A0G2JW34_RAT;A0A8I5XVB0_RAT;A0A8I6A7A0_RAT;A0A8I6AGH3_RAT;A6HIL3_RAT	11	485979	519782	502909	496622	501323	525449	541105	564797	498468	532455	0.941532	0.0932303
A0A0G2JW41	Ig-like domain-containing protein	ENSRNOG00000065855	A0A0G2JW41	A0A0G2JW41	ENSRNOG00000065855	Ig-like domain-containing protein	A0A0G2JW41_RAT	4	31650.2	31130.7	33894.8	36361	33259.2	19222.9	28220.4	20121.4	35762.7	25831.8	1.28753	0.117054
A0A0G2JW88	Microtubule-associated protein	Map4	A0A0G2JW88;A0A8I6ART8	A0A0G2JW88;A0A8I5ZSY4;A0A8I5ZTS3;A0A8I6ART8	Map4	Microtubule-associated protein	A0A0G2JW88_RAT;A0A8I6ART8_RAT	55	119609	115715	122398	91738	112365	86060.3	111914	117890	106369	105558	1.06448	0.515177
A0A0G2JW90	Pyruvate dehydrogenase E1 component subunit alpha	Pdha1	A0A0G2JW90;A0A8I6GKV6;F7FKI5;Q4FZZ4	A0A0G2JW90;A0A8I6GKV6;D4A5G8;F7FKI5;Q4FZZ4	Pdha1	Pyruvate dehydrogenase E1 component subunit alpha	A0A0G2JW90_RAT;A0A8I6GKV6_RAT;F7FKI5_RAT;Q4FZZ4_RAT	2	1861630	2755770	2143280	2743290	2.37599e+06	1995990	2398150	2752920	1797690	2.23619e+06	1.06252	0.666216
A0A0G2JW97	Scaffold attachment factor B	Safb	A0A0G2JW97;A0A0G2JZI0;A0A8I5XWF1;A6KQX0;M0RBF0	A0A0G2JW97;A0A0G2JZI0;A0A8I5XWF1;A6KQX0;M0RBF0	Safb	Scaffold attachment factor B	A0A0G2JW97_RAT;A0A0G2JZI0_RAT;A0A8I5XWF1_RAT;A6KQX0_RAT;M0RBF0_RAT	2	53063.2	41519	38643.5	32989.6	41553.8	41090.7	32955	39267	35651	37240.9	1.11581	0.384808
A0A0G2JWA5	Sarcolemma associated protein	Slmap	A0A0G2JWA5;A0A8I5ZPF2;A0A8I6AWK8;A0A8I6GJV3;D3ZKE6	A0A0G2JWA5;A0A8I5ZPF2;A0A8I6AWK8;A0A8I6GJV3;A6KMJ1;D3ZKE6	Slmap	Sarcolemma associated protein	A0A0G2JWA5_RAT;A0A8I5ZPF2_RAT;A0A8I6AWK8_RAT;A0A8I6GJV3_RAT;D3ZKE6_RAT	2	15523.6	7080.69	15425.3	9785.12	11953.7		13746.4	7882.09	22701	14776.5	0.808966	0.547895
A0A0G2JWB6	Peroxidasin	Pxdn	A0A0G2JWB6	A0A0G2JWB6;A6HB27	Pxdn	Peroxidasin	A0A0G2JWB6_RAT	1	16866.9		15666.2	11974.9	14836	21472.4	12378.8	6545.08	13128.1	13381.1	1.10873	0.720204
A0A0G2JWE0	Pyruvate dehydrogenase phosphatase catalytic subunit 1	Pdp1	A0A0G2JWE0;A0A0G2JY56;A0A0G2QC17;A1L1J4;A6II74;A6II75	A0A0G2JWE0;A0A0G2JY56;A0A0G2QC17;A1L1J4;A6II74;A6II75	Pdp1;Ppm2c	Pyruvate dehydrogenase phosphatase catalytic subunit 1	A0A0G2JWE0_RAT;A0A0G2JY56_RAT;A0A0G2QC17_RAT;A1L1J4_RAT;A6II74_RAT;A6II75_RAT	4	123093	137760	117927	148169	131737	139085	173926	152770	126579	148090	0.889576	0.230798
A0A0G2JWE9	ETS transcription factor ERG	Erg	A0A0G2JWE9;A0A0G2JYF1;A0A8I5ZKZ6;A0A8I5ZMT0;A0A8I6A9N1;A6KPU4;A6KPU5;A6KPU6;A6KPU7;D4A3D6;Q6IMZ7;Q91XV5	A0A0G2JWE9;A0A0G2JYF1;A0A8I5ZKZ6;A0A8I5ZMT0;A0A8I6A9N1;A6KPU4;A6KPU5;A6KPU6;A6KPU7;D4A3D6;Q6IMZ7;Q91XV5	Erg	ETS transcription factor ERG	A0A0G2JWE9_RAT;A0A0G2JYF1_RAT;A0A8I5ZKZ6_RAT;A0A8I5ZMT0_RAT;A0A8I6A9N1_RAT;A6KPU4_RAT;A6KPU5_RAT;A6KPU6_RAT;A6KPU7_RAT;D4A3D6_RAT;Q6IMZ7_RAT;Q91XV5_RAT	4	15834.8	19557.6	17229.9	17703.8	17581.5	22298	14210.4	16869.6	16263.5	17410.4	1.00983	0.930766
A0A0G2JWG1	Alpha-mannosidase	Man2a2	A0A0G2JWG1;D4A4J3	A0A0G2JWG1;A6JCB0;D4A4J3	Man2a2	Alpha-mannosidase	A0A0G2JWG1_RAT;D4A4J3_RAT	4	18036.2	14076.7	13961.9	13845.4	14980	7809.43	15611.3	14613.5	22872	15226.6	0.983811	0.941942
A0A0G2JWL2	Hermansky-Pudlak syndrome 5 protein homolog	Hps5	A0A0G2JWL2;Q7TMC3	A0A0G2JWL2;Q7TMC3;Q5M878	Hps5;Saa4	Hermansky-Pudlak syndrome 5 protein homolog	A0A0G2JWL2_RAT;Q7TMC3_RAT	11	72518	102895	108325	89858.7	93399.2	79538.6	88649.5	61055.4	75099.5	76085.8	1.22755	0.128479
A0A0G2JWS4	Protein phosphatase 1, regulatory (Inhibitor) subunit 8 (Predicted)	Ppp1r8	A0A0G2JWS4;A6ISV1	A6ISV1;A0A0G2JWS4	Ppp1r8;Ppp1r8_predicted	Protein phosphatase 1, regulatory (Inhibitor) subunit 8 (Predicted)	A0A0G2JWS4_RAT;A6ISV1_RAT	6	24672.8	40460.1	34099	39207.2	34609.8	45697.3	37089.3	42241.3	62511.4	46884.8	0.738187	0.110795
A0A0G2JWT2	alpha-mannosidase	Man2c1	A0A0G2JWT2;A6J4S7;F1LPQ3;Q5M9I2	A0A0G2JWT2;F1LPQ3;Q5M9I2;A6J4S7	Man2c1	alpha-mannosidase	A0A0G2JWT2_RAT;A6J4S7_RAT;F1LPQ3_RAT;Q5M9I2_RAT	1	34231.2	27255.2	40694.4	33337.2	33879.5	29421.9	27668.7	32476	25300.6	28716.8	1.17978	0.150991
A0A0G2JWX2	Laminin subunit alpha 2	Lama2	A0A0G2JWX2	A0A0G2JWX2;A0A8I5ZPP7;F1M614;A6JPF2;A6JPF3	Lama2	Laminin subunit alpha 2	A0A0G2JWX2_RAT	234	906774	784005	935085	867336	873300	1075160	883831	1018560	904112	970416	0.899924	0.135687
A0A0G2JWZ7	GTP:AMP phosphotransferase AK3, mitochondrial	Ak3	A0A0G2JWZ7;A0A8I6G902;Q6P2A5	Q6P2A5;A0A0G2JWZ7;A0A8I6G902	Ak3	GTP:AMP phosphotransferase AK3, mitochondrial	A0A0G2JWZ7_RAT;A0A8I6G902_RAT;Q6P2A5_RAT	9	482719	501079	471921	462469	479547	457486	541848	482176	447687	482299	0.994293	0.907454
A0A0G2JX43	Striatin 4	Strn4	A0A0G2JX43;A0A8I6AK86;A6J8D0;B5DF70;F1M6V8	A0A0G2JX43;A0A8I6AK86;B5DF70;F1M6V8;A6J8D0	Strn4;Strn4_predicted	Striatin 4	A0A0G2JX43_RAT;A0A8I6AK86_RAT;A6J8D0_RAT;B5DF70_RAT;F1M6V8_RAT	11	79348.8	58641	66082.4	71108.6	68795.2	89017.1	64879.6	72331	72931.3	74789.8	0.919848	0.404845
A0A0G2JX62	SRSF protein kinase 2	Srpk2	A0A0G2JX62;A0A8I5ZPE5;A0A8I6GM61;B1WBT4;F7FC44	A0A0G2JX62;A0A8I5ZPE5;A0A8I6GM61;B1WBT4;F7FC44	Srpk2	SRSF protein kinase 2	A0A0G2JX62_RAT;A0A8I5ZPE5_RAT;A0A8I6GM61_RAT;B1WBT4_RAT;F7FC44_RAT	6	25595.9	20489	34810.5	32478	28343.3	36010.4	26450.3	40875.1	35959.7	34823.9	0.813906	0.195532
A0A0G2JX81	Catenin alpha 3	Ctnna3	A0A0G2JX81;A6JKY1	A0A0G2JX81;A6JKY1;B2RYN9	Ctnna3;rCG_61001	Catenin alpha 3	A0A0G2JX81_RAT;A6JKY1_RAT	46	203888	201910	195088	198769	199914	205917	203516	239387	223106	217982	0.917113	0.0798667
A0A0G2JXA1	Rab3 GTPase-activating protein catalytic subunit	Rab3gap1	A0A0G2JXA1;A0A8I6A7Y5;F1LP59	A0A8I6A7Y5;F1LP59;A0A0G2JXA1;A6IBW4	Rab3gap1	Rab3 GTPase-activating protein catalytic subunit	A0A0G2JXA1_RAT;A0A8I6A7Y5_RAT;F1LP59_RAT	5	20273.1	14876.1	17863.9	15802.6	17203.9	17333.5	22693.4	19877.5	23946.6	20962.8	0.82069	0.0957434
A0A0G2JXC0	Golgi transport 1B	Golt1b	A0A0G2JXC0;A0A8I5ZME6;A6IMT9;B0BNB0	A0A0G2JXC0;A0A8I5ZME6;A6IMT9;B0BNB0	Golt1b;Golt1b_predicted	Golgi transport 1B	A0A0G2JXC0_RAT;A0A8I5ZME6_RAT;A6IMT9_RAT;B0BNB0_RAT	2	5520.19	7944.76	2552.4	2501.87	4629.81	5972.24	5080.48	9137.33	5885.84	6518.97	0.710205	0.279043
A0A0G2JXC1	Lectin, mannose-binding, 1	Lman1	A0A0G2JXC1;A6IXS2	A0A0G2JXC1;A6IXS2	Lman1	Lectin, mannose-binding, 1	A0A0G2JXC1_RAT;A6IXS2_RAT	2	178283	182866	171057	168456	175166	177738	173010	150142	152971	163465	1.07158	0.179934
A0A0G2JXC2	Formin-like 3	Fmnl3	A0A0G2JXC2;A0A8I5ZLE1;A0A8I6ART4	A0A8I6A3S6;A0A0G2JXC2;A0A8I5ZLE1;A0A8I6ART4;A6KCF0	Fmnl3	Formin-like 3	A0A0G2JXC2_RAT;A0A8I5ZLE1_RAT;A0A8I6ART4_RAT	11	79031.2	82075.9	86394.5	81397.4	82224.8	69026.9	85870.4	74164.8	103990	83263	0.98753	0.899815
A0A0G2JXC5	Myocardin related transcription factor A	MELODY	A0A0G2JXC5;T2HRH7	A0A0G2JXC5;T2HRH7	MELODY;Mrtfa	Myocardin related transcription factor A	A0A0G2JXC5_RAT;T2HRH7_RAT	1	45164	86629.3	38627.1	121925	73086.4	130157	69639.3	106566	70119.6	94120.5	0.776519	0.422391
A0A0G2JXI0	Serpin H1	Serpinh1	A0A0G2JXI0;A6I6G7;A6I6G9	A0A0G2JXI0;A6I6G9;A6I6G7	Serpinh1	Serpin H1	A0A0G2JXI0_RAT;A6I6G7_RAT;A6I6G9_RAT	7	470486	364066	290017	391312	378970	420105	399050	341255	377005	384354	0.985993	0.899569
A0A0G2JXI6	CYFIP related Rac1 interactor B	Cyrib	A0A0G2JXI6;A0A0G2K4V6;A6HRP7;B2GUZ9	A0A0G2JXI6;A0A0G2K4V6;B2GUZ9;A6HRP7	Cyrib;RGD1307697_predicted	CYFIP related Rac1 interactor B	A0A0G2JXI6_RAT;A0A0G2K4V6_RAT;A6HRP7_RAT;B2GUZ9_RAT	18	148728	131549	145566	140630	141618	140989	129639	128363	147217	136552	1.0371	0.422991
A0A0G2JXJ6	Tetratricopeptide repeat domain 7B	Ttc7b	A0A0G2JXJ6	A0A0G2JXJ6;A0A8I6A7F1;A0A8I6AFJ5;B5DFB4;F1LUY5	Ttc7b	Tetratricopeptide repeat domain 7B	A0A0G2JXJ6_RAT	19	55898.1	70083.2	62092.3	59347	61855.2	68867.1	61464.2	62366.7	73885.4	66645.9	0.928117	0.297866
A0A0G2JXK2	B-cell receptor-associated protein	Bcap31	A0A0G2JXK2;A0A8I5ZTY8;A0A8I5ZWB7;Q6AY58	A0A0G2JXK2;A0A8I5ZWB7;A0A8I5ZX74;Q6AY58;A0A8I5ZTY8;A6KRW2;A6KRW6	Bcap31	B-cell receptor-associated protein	A0A0G2JXK2_RAT;A0A8I5ZTY8_RAT;A0A8I5ZWB7_RAT;Q6AY58_RAT	24	367582	394858	401398	401977	391454	395226	352724	387716	365987	375413	1.04273	0.253785
A0A0G2JXM5	DNA polymerase delta interacting protein 3	Poldip3	A0A0G2JXM5;A6HT84	A0A0G2JXM5;A6HT83;A6HT84;D4A2B0	Poldip3;Poldip3_predicted	DNA polymerase delta interacting protein 3	A0A0G2JXM5_RAT;A6HT84_RAT	3	11094.1	8949.6	7005.49		9016.4		21918	8564.78	15620.1	15367.6	0.586714	0.190462
A0A0G2JXN8	Oxysterol-binding protein	Osbpl8	A0A0G2JXN8;A0A8I5ZMZ6;A0A8I6A2N1;A6IGF8;A6IGG0	A0A0G2JXN8;A0A8I5ZMZ6;A0A8I6A2N1;A0A8I6ADC9;A0A8I6GDH8;A6IGF8;A6IGG0	Osbpl8;RGD1561474_predicted	Oxysterol-binding protein	A0A0G2JXN8_RAT;A0A8I5ZMZ6_RAT;A0A8I6A2N1_RAT;A6IGF8_RAT;A6IGG0_RAT	10	125074	109647	121788	122056	119641	103781	142249	141644	133580	130314	0.918103	0.312665
A0A0G2JXP4	Transport and golgi organization 2 homolog	RGD1310348_predicted	A0A0G2JXP4;A6JSH0;D3ZY86	A0A0G2JXP4;A0A8I6G5G3;A6JSG9;A6JSH0;A6JSH2;A6JSH4;D3ZY86	RGD1310348_predicted;Tango2	Transport and golgi organization 2 homolog	A0A0G2JXP4_RAT;A6JSH0_RAT;D3ZY86_RAT	15	148890	167666	156581	168063	160300	137217	177992	153854	136728	151448	1.05845	0.44195
A0A0G2JXT8	Filamin B	Flnb	A0A0G2JXT8;A6K0C4;D4A8D5	A0A0G2JXT8;A0A8I6GK95;D4A8D5;A6K0C4	Flnb;Flnb_predicted	Filamin B	A0A0G2JXT8_RAT;A6K0C4_RAT;D4A8D5_RAT	117	345839	350498	317591	326066	334998	312064	344111	298609	341201	323996	1.03396	0.45023
A0A0G2JXT9	Rho guanine nucleotide exchange factor 17	Arhgef17	A0A0G2JXT9	A0A0G2JXT9;A6I6S1	Arhgef17	Rho guanine nucleotide exchange factor 17	A0A0G2JXT9_RAT	10	30949.7	22878.1	28519.1	34499.5	29211.6	21186.2	28327.1	24438.6	30399.3	26087.8	1.11974	0.364931
A0A0G2JXW4	Heterogeneous nuclear ribonucleoprotein C	Hnrnpc	A0A0G2JXW4;A0A0G2K7B3;A0A140TAH9;A0A140TAI3;A0A8I6G2H2;A0A8I6GAF8;A6KEG2;A6KEG3	A0A0G2JXW4;A0A0G2K7B3;A0A140TAH9;A0A140TAI3;A0A8I6G2H2;A0A8I6GAF8;A6KEG2;A6KEG3	Hnrnpc;Hnrpc	Heterogeneous nuclear ribonucleoprotein C	A0A0G2JXW4_RAT;A0A0G2K7B3_RAT;A0A140TAH9_RAT;A0A140TAI3_RAT;A0A8I6G2H2_RAT;A0A8I6GAF8_RAT;A6KEG2_RAT;A6KEG3_RAT	1	87175.7	66707.7	68034	64218.8	71534.1	63509.9	49829.8	65425	66821.8	61396.6	1.16511	0.173656
A0A0G2JXX4	Protein kinase C and casein kinase substrate in neurons 3	Pacsin3	A0A0G2JXX4;A0A8I6AS02;A6HNC1;G3V9N7;Q5I2Z0	Q5I2Z0;A0A0G2JXX4;A0A8I6AS02;G3V9N7;A6HNC1	Pacsin3;rCG_27172	Protein kinase C and casein kinase substrate in neurons 3	A0A0G2JXX4_RAT;A0A8I6AS02_RAT;A6HNC1_RAT;G3V9N7_RAT;Q5I2Z0_RAT	23	220132	207951	177459	197349	200723	197573	224262	234813	202556	214801	0.934459	0.30811
A0A0G2JXY0	Coiled-coil domain containing 9B	Ccdc9b	A0A0G2JXY0	A0A0G2JXY0;A0A8I5ZNP2;A6HPC2;D3ZKN0	Ccdc9b	Coiled-coil domain containing 9B	A0A0G2JXY0_RAT	13	25681.3	28185.7	25300.2	27816.7	26746	24609.4	24437.2	26004.9	25355.9	25101.8	1.0655	0.0908133
A0A0G2JXZ1	Ceramide synthase 5	Cers5	A0A0G2JXZ1;A0A8I6AV69;A6KCH5;B2RYI9;D4AA91	A0A0G2JXZ1;A0A8I6AV69;B2RYI9;A6KCH5;D4AA91	Cers5;Lass5_predicted	Ceramide synthase 5	A0A0G2JXZ1_RAT;A0A8I6AV69_RAT;A6KCH5_RAT;B2RYI9_RAT;D4AA91_RAT	2	5985.14	2748.7	11312.8	4983.51	6257.54	8775.91	7798.54	15696.7	8412.43	10170.9	0.61524	0.182174
A0A0G2JXZ3	DNA helicase	Atrx	A0A0G2JXZ3;A0A8I6A4N1;A0A8I6GFB1	A0A8I6GFB1;A0A0G2JXZ3;A0A8I6A4N1;A6IV35	Atrx	DNA helicase	A0A0G2JXZ3_RAT;A0A8I6A4N1_RAT;A0A8I6GFB1_RAT	6	8004.12	7394.27	8624.63	7139.52	7790.64	6280.09	5247.78	7472.14	7769.21	6692.31	1.16412	0.15098
A0A0G2JY00	Phosphoacetylglucosamine mutase	Pgm3	A0A0G2JY00;A0A9K3Y705;A6I1U6;A6I1U8;B2RYN0	A0A0G2JY00;A0A9K3Y705;A6I1U8;B2RYN0;A6I1U6;A6I1U9	Pgm3;Pgm3_predicted	Phosphoacetylglucosamine mutase	A0A0G2JY00_RAT;A0A9K3Y705_RAT;A6I1U6_RAT;A6I1U8_RAT;B2RYN0_RAT	17	80939.8	89580	74404.4	79740.1	81166.1	82083.4	83926.5	66659.5	74380.5	76762.5	1.05737	0.416696
A0A0G2JY03	Catenin alpha 2	Ctnna2	A0A0G2JY03;A0A0G2JYF7;A6IAF0;A6IAF1;A6IAF4;D4A6H8	A0A0G2JY03;A0A0G2JYF7;D4A6H8;A6IAF0;A6IAF1;A6IAF4	Ctnna2;Ctnna2_predicted	Catenin alpha 2	A0A0G2JY03_RAT;A0A0G2JYF7_RAT;A6IAF0_RAT;A6IAF1_RAT;A6IAF4_RAT;D4A6H8_RAT	1	72986.3	81136.4	85730.8	68841.6	77173.8	84055.7	64254.4	74495.9	79654.4	75615.1	1.02061	0.794666
A0A0G2JY21	RNA helicase	Ddx19a	A0A0G2JY21;A0A0G2K7X6;A0A8J8Y6U2;Q68FX3	A0A0G2K7X6;A0A0G2JUH2;A0A0G2JY21;A0A8I6ADW1;A0A8I6GAE6;A0A8J8Y6U2;Q5XLP8;Q64LD0;Q68FX3;A6IZ77;A6IZ78	Ddx19a;Ddx19b	RNA helicase	A0A0G2JY21_RAT;A0A0G2K7X6_RAT;A0A8J8Y6U2_RAT;Q68FX3_RAT	12	87361.8	71873.3	69346.8	67373.3	73988.8	84518	76288.9	72416.2	82037.2	78815.1	0.938765	0.398768
A0A0G2JY22	Disco-interacting protein 2 homolog B	Dip2b	A0A0G2JY22	A0A0G2JY22;A0A8I6ABD0;A0A8I6ARX7;A6KCI1	Dip2b	Disco-interacting protein 2 homolog B	A0A0G2JY22_RAT	11	33182.2	32987.1	38318.4	40787.9	36318.9	25643.5	37122.9	26073.3	37725.2	31641.2	1.14783	0.271313
A0A0G2JY38	ATP-dependent 6-phosphofructokinase	Pfkm	A0A0G2JY38;A0A0G2KBC7;A0A8I6ADR0;Q52KS1	A0A0G2KBC7;Q52KS1;A0A0G2JY38;A0A8I6ADR0	Pfkm	ATP-dependent 6-phosphofructokinase	A0A0G2JY38_RAT;A0A0G2KBC7_RAT;A0A8I6ADR0_RAT;Q52KS1_RAT	16	651687	662391	664662	700438	669794	688329	657967	742571	688260	694282	0.96473	0.27853
A0A0G2JY40	COMM domain containing 9	Commd9	A0A0G2JY40;F7F1B8;Q3MIE7	A0A0G2JY40;A6HNM9;B3SVE6;F7F1B8;Q3MIE7	Commd9	COMM domain containing 9	A0A0G2JY40_RAT;F7F1B8_RAT;Q3MIE7_RAT	12	84374.6	76545	57030	50280.1	67057.4	61212.8	60417.4	54837.5	61874.9	59585.7	1.1254	0.39627
A0A0G2JY53	Myosin, heavy chain 15	Myh15	A0A0G2JY53	P02563;G3V885;G3V8B0;A0A0G2JY53;A0A8I6A2T6;A0A8I6GHT6;A6KGX9;A6KGY0;A6KGY1;A6KGY2	Myh15	Myosin, heavy chain 15	A0A0G2JY53_RAT	3	21817300	20203000	24800100	24582700	22850775	23903800	21461000	20271400	20835100	21617825	1.05703	0.403119
A0A0G2JY63	Plectin	Plec	A0A0G2JY63;A0A0G2JYZ5;A0A0G2K5T2;F7F9U6	A0A0G2K5T2;A0A0G2JY63;A0A0G2JYZ5;F7F9U6;Q6S395;Q6S396;Q6S399;Q6S3A0;Q6S3A3;Q6S3A4;Q6S3A5;A6HS66;A6HS67;A6HS68;Q6S398;Q6S3A1	Plec	Plectin	A0A0G2JY63_RAT;A0A0G2JYZ5_RAT;A0A0G2K5T2_RAT;F7F9U6_RAT	7	149235	160326	165591	174953	162526	182697	177009	156631	161537	169468	0.959035	0.429134
A0A0G2JY66	Carboxylic ester hydrolase	Ces1d	A0A0G2JY66;A0A0G2K3Z4;A6KD48	A0A0G2JY66;A0A0G2K3Z4;A6KD48	Ces1d;rCG_44263	Carboxylic ester hydrolase	A0A0G2JY66_RAT;A0A0G2K3Z4_RAT;A6KD48_RAT	2	36448.9	17196.3	10275.1	36980.5	25225.2	123908	30230.2	19659.4	14561.6	47089.8	0.535683	0.443974
A0A0G2JY98	Ig-like domain-containing protein	ENSRNOG00000067883	A0A0G2JY98	A0A0G2JY98	ENSRNOG00000067883	Ig-like domain-containing protein	A0A0G2JY98_RAT	4	17330.2	5917.72	19605.6	8713.7	12891.8	14173.4	18649.8		12872.8	15232	0.846363	0.599106
A0A0G2JYA2	ADP-ribosylation factor interacting protein 1	Arfip1	A0A0G2JYA2;A0A8I6ACN3	A0A0G2JYA2;A0A8I6ACN3	Arfip1	ADP-ribosylation factor interacting protein 1	A0A0G2JYA2_RAT;A0A8I6ACN3_RAT	1	12786.7	11782.6	7970.42	13820.3	11590	12616.3	14775.7	15264.5	12795.6	13863	0.836037	0.166627
A0A0G2JYA3	Signal peptide peptidase-like 2A	RGD1563001_predicted	A0A0G2JYA3;A6HPZ6;D3ZNG3	A0A0G2JYA3;A6HPZ6;D3ZNG3	RGD1563001_predicted;Sppl2a	Signal peptide peptidase-like 2A	A0A0G2JYA3_RAT;A6HPZ6_RAT;D3ZNG3_RAT	2	11170.8	8636.06	11142.3	9080.13	10007.3	6629.46	9820.13	12326.3	9822.47	9649.59	1.03707	0.799247
A0A0G2JYD1	Ubiquitin-associated protein 2	Ubap2	A0A0G2JYD1;A0A0U1RRQ3;A6IIU0	A0A0G2JYD1;A0A0G2JYI7;A0A0U1RRQ3;A6IIU0	Ubap2;Ubap2_predicted	Ubiquitin-associated protein 2	A0A0G2JYD1_RAT;A0A0U1RRQ3_RAT;A6IIU0_RAT	13	31356.6	32464.4	33720.3	25982.3	30880.9	27816.8	37560.3	26089.8	24343	28952.5	1.06661	0.592328
A0A0G2JYD4	Vacuolar protein sorting 13 homolog D	Vps13d	A0A0G2JYD4;A0A8I6GHP9	A0A0G2JYD4;A0A8I6G572;A0A8I6GHP9;A6IU13;A6IU14;D3ZKC6	Vps13d	Vacuolar protein sorting 13 homolog D	A0A0G2JYD4_RAT;A0A8I6GHP9_RAT	18	27793	27831.7	26944.7	28501.9	27767.8	26561.7	25929	28306	29242.6	27509.8	1.00938	0.766281
A0A0G2JYJ7	RNA binding motif, single stranded interacting protein 2	Rbms2	A0A0G2JYJ7;A0A8I6A6C0;F7EVG9;Q4QR81	A0A0G2JYJ7;F7EVG9;Q4QR81;A0A8I6A6C0	Rbms2	RNA binding motif, single stranded interacting protein 2	A0A0G2JYJ7_RAT;A0A8I6A6C0_RAT;F7EVG9_RAT;Q4QR81_RAT	3	16140.3	18177.7	16503.3	21652.9	18118.5	12525.9	18966.2	11746.9	13748.3	14246.8	1.27176	0.108749
A0A0G2JYL6	Filamin, alpha (Predicted), isoform CRA_a	Flna	A0A0G2JYL6;A0A8I5ZV49;A6KRS3;A6KRS4	A0A8I5Y6H8;A0A8I5Y7V6;A0A8I5ZV49;A6KRS3;A0A0G2JYL6;A6KRS4	Flna;Flna_predicted	Filamin, alpha (Predicted), isoform CRA_a	A0A0G2JYL6_RAT;A0A8I5ZV49_RAT;A6KRS3_RAT;A6KRS4_RAT	154	466854	345767	497059	315631	406328	371214	342816	236950	373698	331170	1.22695	0.220292
A0A0G2JYN4	Endoplasmic reticulum-Golgi intermediate compartment protein	Ergic2	A0A0G2JYN4;A6IN52	A0A0G2JYN4;A6IN52	Ergic2;rCG_29652	Endoplasmic reticulum-Golgi intermediate compartment protein	A0A0G2JYN4_RAT;A6IN52_RAT	1	14996.6	7209.38	16418.5	17711.6	14084	12135.6	23120.8	10778.3	17330.4	15841.3	0.889071	0.648671
A0A0G2JYR1	Exocyst complex component	Exoc6b	A0A0G2JYR1;A0A8I6A6E0;A0A8I6APB7;A6IAR0	A0A0G2JYR1;A0A8I6A6E0;A0A8I6APB7;A6IAR0	Exoc6b;rCG_56008	Exocyst complex component	A0A0G2JYR1_RAT;A0A8I6A6E0_RAT;A0A8I6APB7_RAT;A6IAR0_RAT	4	11534.6	8010	13922	6083.31	9887.48	8160.35	9506.86	7483.22	27406.1	13139.1	0.752521	0.546284
A0A0G2JYR4	LPS responsive beige-like anchor protein	Lrba	A0A0G2JYR4	A0A0G2JYI0;A0A0G2JYR4;A6J5Z5	Lrba	LPS responsive beige-like anchor protein	A0A0G2JYR4_RAT	34	136463	110152	105132	128097	119961	106799	121337	109781	124218	115534	1.03832	0.622322
A0A0G2JYR5	Rho GTPase activating protein 1	Arhgap1	A0A0G2JYR5	A0A0G2JYR5;A0A8I6A7T6;D4A6C5	Arhgap1	Rho GTPase activating protein 1	A0A0G2JYR5_RAT	27	101423	147953	137777	154940	135523	174040	149743	93722	153530	142759	0.949317	0.741145
A0A0G2JYS0	Defective in cullin neddylation 1 domain containing 2	Dcun1d2	A0A0G2JYS0;A6IWI1;A6IWI3;D4AD48	A0A0G2JYS0;A0A0U1RRP2;A0A8I6AWN0;D4AD48;A6IWI1;A6IWI2;A6IWI3	Dcun1d2;rCG_43133	Defective in cullin neddylation 1 domain containing 2	A0A0G2JYS0_RAT;A6IWI1_RAT;A6IWI3_RAT;D4AD48_RAT	8	45257.6	49281.9	56314	50068.4	50230.5	54307.1	51897.3	53613.9	46887.1	51676.3	0.972021	0.628046
A0A0G2JYT1	ELKS/RAB6-interacting/CAST family member 1	Erc1	A0A0G2JYT1;A0A8I6GKZ4	A0A8I6GKZ4;A0A0G2JYT1;A0A8I6A0L5;A6IL87	Erc1	ELKS/RAB6-interacting/CAST family member 1	A0A0G2JYT1_RAT;A0A8I6GKZ4_RAT	8	32377.9	35421.8	34412.2	38583.5	35198.8	32578.5	34455.9	30107.2	35158	33074.9	1.06422	0.262331
A0A0G2JYU2	Mitochondrial ribosomal protein L11	mrpl11	A0A0G2JYU2;A6HZ10	Q5XIE3;A0A0G2JYU2;A6HZ10	mrpl11	Mitochondrial ribosomal protein L11	A0A0G2JYU2_RAT;A6HZ10_RAT	14	154194	149878	153095	174308	157869	158801	146748	153239	137950	149184	1.05821	0.269447
A0A0G2JYU6	Formin-like 1	Fmnl1	A0A0G2JYU6	A0A0G2JYU6;A0A8I5ZYX6;A0A8I6A0N3;A6HJQ3;A6HJQ4;D3ZAZ1	Fmnl1	Formin-like 1	A0A0G2JYU6_RAT	3	19708.5	10741.4	10429.9	13581.2	13615.2	13356.5	9214.39	11209.1	12950.2	11682.5	1.16544	0.442249
A0A0G2JYV5	Solute carrier family 25 member 3	Slc25a3	A0A0G2JYV5;A6IFV2	A6IFV2;A0A0G2JYV5	Slc25a3	Solute carrier family 25 member 3	A0A0G2JYV5_RAT;A6IFV2_RAT	1	18220.6	37754.7	31234.3	21777.1	27246.7	30559.8	44269.4	34348.8	20228.7	32351.7	0.842203	0.473089
A0A0G2JYX9	Interleukin-1 receptor-associated kinase 1	Irak1	A0A0G2JYX9;A0A8I5ZRN5;A0A8I6AR42;B2RYH5	A0A0G2JYX9;A0A8I5ZRN5;A0A8I6AR42;B2RYH5	Irak1	Interleukin-1 receptor-associated kinase 1	A0A0G2JYX9_RAT;A0A8I5ZRN5_RAT;A0A8I6AR42_RAT;B2RYH5_RAT	4	8053.78	7738.74	3665.64	8733.95	7048.03	8361.65	5666.09	8432.55	8831.13	7822.85	0.900953	0.588777
A0A0G2JYY6	Coenzyme Q10A	Coq10a	A0A0G2JYY6;A6KSC5;A6KSC6;D3ZX74	A0A0G2JYY6;D3ZX74;A6KSC5;A6KSC6	Coq10a;Coq10a_predicted	Coenzyme Q10A	A0A0G2JYY6_RAT;A6KSC5_RAT;A6KSC6_RAT;D3ZX74_RAT	15	266175	346695	336195	364357	328356	331235	281346	335096	315668	315836	1.03964	0.631183
A0A0G2JYZ9	Thioesterase superfamily member 7	Them7	A0A0G2JYZ9;A6HNW4;D4AEL0	A0A0G2JYZ9;A6HNW4;D4AEL0	Them7;rCG_26816	Thioesterase superfamily member 7	A0A0G2JYZ9_RAT;A6HNW4_RAT;D4AEL0_RAT	2	72574.3	56677.6	50263.1	80243.3	64939.6	63347.1	67692.3	74687.1	67682.4	68352.2	0.950073	0.657322
A0A0G2JZ38	Formin homology 2 domain containing 1	Fhod1	A0A0G2JZ38	A0A0G2JZ38;A6IYP4	Fhod1	Formin homology 2 domain containing 1	A0A0G2JZ38_RAT	6	11252.7	12145	8777.44	8456.66	10158	11734.3	8650.02	10737.8	5996.07	9279.55	1.09466	0.594236
A0A0G2JZ48	TATA element modulatory factor 1	Tmf1	A0A0G2JZ48;A6IBF4	A0A0G2JYB3;A0A0G2JZ48;Q9QYA5;A6IBF4;A6IBF5	Tmf1;rCG_56136	TATA element modulatory factor 1	A0A0G2JZ48_RAT;A6IBF4_RAT	3	38945.6	31165.8	16608.9	51734.1	34613.6	36626.8	33020.7		25878.3	31841.9	1.08704	0.772645
A0A0G2JZ53	Baculoviral IAP repeat-containing 6	Birc6	A0A0G2JZ53;A6H9X7	A0A0G2JZ53;F1LY70;A6H9X7	Birc6;rCG_62043	Baculoviral IAP repeat-containing 6	A0A0G2JZ53_RAT;A6H9X7_RAT	29	27586.7	24794.5	25994.7	24266.2	25660.5	27545.3	26235.8	23847.2	27922.9	26387.8	0.972439	0.560101
A0A0G2JZ56	Ankyrin 2	Ank2	A0A0G2JZ56	A0A0G2JZ56;A0A0G2K6R9;A0A0G2KAS9;A0A0G2KBB9;F1LM42;F1M5N3;F1M9N9	Ank2	Ankyrin 2	A0A0G2JZ56_RAT	76	175322	141014	150389	161814	157135	182130	176832	181915	167272	177037	0.88758	0.0509743
A0A0G2JZ60	Fibronectin type III and SPRY domain containing 1-like	Fsd1l	A0A0G2JZ60;A0A8I6AAF2	A0A0G2JZ60;A0A8I6AAF2;A6KDP4	Fsd1l	Fibronectin type III and SPRY domain containing 1-like	A0A0G2JZ60_RAT;A0A8I6AAF2_RAT	11	28008.6	28691.2	28135.7	30831.1	28916.7	29768.9	29183.5	33884.1	29773.8	30652.6	0.943368	0.220137
A0A0G2JZF6	NADH:ubiquinone oxidoreductase complex assembly factor 2	Ndufaf2	A0A0G2JZF6;A6I5J8	A0A0G2JZF6;A0A8I6G9G1;A6I5J8	Ndufaf2;RGD1560158_predicted	NADH:ubiquinone oxidoreductase complex assembly factor 2	A0A0G2JZF6_RAT;A6I5J8_RAT	13	103323	112277	99988.7	108751	106085	115629	125389	107254	105029	113325	0.93611	0.226664
A0A0G2JZH0	Calcium binding protein 39	Cab39	A0A0G2JZH0	A0A0G2JZH0;D3ZJ77;A0A8I5Y8Z7;A0A0G2JT45;A0A8I6ACT7;A0A8I6AF07;A0A8I6AS34;A6JWF3;A6K678;A6K680;F7FIZ4;Q5XIJ7	Cab39	Calcium binding protein 39	A0A0G2JZH0_RAT	21	92072.1	87563.5	86087.4	90050.7	88943.4	88697.6	93974.3	90136.8	91479.8	91072.1	0.976626	0.266136
A0A0G2JZH8	Dihydrolipoamide acetyltransferase component of pyruvate dehydrogenase complex	Pdhx	A0A0G2JZH8;A0A8I6ATI8	A0A0G2JZH8;A0A8I6ATI8;A6HNQ4;Q5BJX2;Q7TQ85	Pdhx	Dihydrolipoamide acetyltransferase component of pyruvate dehydrogenase complex	A0A0G2JZH8_RAT;A0A8I6ATI8_RAT	36	683637	796732	752564	916970	787476	749125	800065	782485	804388	784016	1.00441	0.947726
A0A0G2JZI9	A-kinase anchoring protein 11	Akap11	A0A0G2JZI9;A6HTX6;D3ZS99	A0A0G2JZI9;A0A8I6GLR8;A6HTX6;D3ZS99;F1LR81	Akap11;LOC498549	A-kinase anchoring protein 11	A0A0G2JZI9_RAT;A6HTX6_RAT;D3ZS99_RAT	3	11397.9	8112.9	5271.35	10974.2	8939.09	6515.91	2968.57	8813.28	5752.22	6012.49	1.48675	0.167711
A0A0G2JZL4	NHS-like 1	Nhsl1	A0A0G2JZL4;A0A8I5Y5X6;A0A8I6ASC1;A0A8I6GKL0;A6JPA2	A0A0G2JZL4;A0A8I5Y5X6;A0A8I6ASC1;A0A8I6GKL0;A6JPA2	Nhsl1;rCG_57359	NHS-like 1	A0A0G2JZL4_RAT;A0A8I5Y5X6_RAT;A0A8I6ASC1_RAT;A0A8I6GKL0_RAT;A6JPA2_RAT	4	12573.2	13370.5	13024.1	6242.32	11302.5	6480.92	5536.52	9023.8	11782	8205.81	1.37738	0.208681
A0A0G2JZM2	Protein transport protein SEC23	Sec23a	A0A0G2JZM2;B5DFC3;F7F6X6	A0A0G2JZM2;B5DFC3;F7F6X6	Sec23a	Protein transport protein SEC23	A0A0G2JZM2_RAT;B5DFC3_RAT;F7F6X6_RAT	31	197587	177254	179053	188623	185629	187943	189122	186714	184177	186989	0.992728	0.787339
A0A0G2JZR1	Oxysterol-binding protein	Osbpl6	A0A0G2JZR1;A0A8I6AMZ3;A6HMH4;A6HMH5	A0A0G2JZR1;A0A8I5ZY24;A0A8I6A0D2;A0A8I6AMZ3;A6HMH4;A6HMH5;D4A0F3	Osbpl6;Osbpl6_predicted	Oxysterol-binding protein	A0A0G2JZR1_RAT;A0A8I6AMZ3_RAT;A6HMH4_RAT;A6HMH5_RAT	24	83553	63313.3	91483.5	75770.8	78530.1	74787.3	81345.1	78458	76972.6	77890.8	1.00821	0.920674
A0A0G2JZS1	Importin subunit alpha	Kpna6	A0A0G2JZS1;A0A8I5ZNJ2;F1LT58;Q3KR98;Q56R15	A0A0G2JZS1;A0A8I5ZNJ2;F1LT58;Q3KR98;Q56R15	Kpna6	Importin subunit alpha	A0A0G2JZS1_RAT;A0A8I5ZNJ2_RAT;F1LT58_RAT;Q3KR98_RAT;Q56R15_RAT	4	40150.3	38467	25645.1	42589.6	36713	34868.2	38854.9	29829	35894.2	34861.6	1.05311	0.676612
A0A0G2JZV3	tubulin-glutamate carboxypeptidase	Agtpbp1	A0A0G2JZV3;A6KAI4;G3V8G1	A0A0G2JZV3;G3V8G1;B0BN26;A6KAI4	Agtpbp1;Agtpbp1_predicted	tubulin-glutamate carboxypeptidase	A0A0G2JZV3_RAT;A6KAI4_RAT;G3V8G1_RAT	12	50293.1	59177.2	66287.2	61613.5	59342.8	52516.7	48523.9	54834.6	50377.8	51563.2	1.15087	0.0754238
A0A0G2JZY0	LSM family member 14B	Lsm14b	A0A0G2JZY0;A6KMC9	A0A0G2JZY0;A0A8I5Y947;A0A8I5ZN03;A0A8I6A557;A6KMC8;A6KMC9;A6KMD0	Lsm14b;rCG_38480	LSM family member 14B	A0A0G2JZY0_RAT;A6KMC9_RAT	4	23970.2	11858.7	20443.6	20384.2	19164.2	17219.2	25174	14693.5	22638	19931.2	0.961518	0.835008
A0A0G2JZY3	RALBP1 associated Eps domain containing 1	Reps1	A0A0G2JZY3;A0A8I6GJC5	A0A0G2JZY3;A0A0G2KB70;A0A8I6GJC5;A6JP94	Reps1	RALBP1 associated Eps domain containing 1	A0A0G2JZY3_RAT;A0A8I6GJC5_RAT	8	14575.7	17689.9	16275	18980.9	16880.4	17245.3	19213.9	15163.1	14820.4	16610.7	1.01624	0.852682
A0A0G2JZY6	Spectrin beta chain	Sptbn1	A0A0G2JZY6	A0A0G2JZY6;A6JQC6;Q8VI65	Sptbn1	Spectrin beta chain	A0A0G2JZY6_RAT	4	39066.6	41328.8	40713.5	33247.7	38589.2	30672.6	36028.2	44722.3	33006.3	36107.3	1.06873	0.514555
A0A0G2JZZ4	Selenoprotein M	Selenom	A0A0G2JZZ4;A6IKB8	A0A0G2JZZ4;A6IKB8;A6IKB9	Selenom;rCG_36108	Selenoprotein M	A0A0G2JZZ4_RAT;A6IKB8_RAT	3	18746.9	25314.1	17647	19168.6	20219.2	18545.8	27978.9	15772	18700.3	20249.2	0.998514	0.992742
A0A0G2K012	UBX domain protein 6	LOC363332	A0A0G2K012;A6KR06	A0A0G2K012;M0RAE4;A6KR06;A6KR07	LOC363332;Ubxn6	UBX domain protein 6	A0A0G2K012_RAT;A6KR06_RAT	11	37377.1	32291.4	31008.5	31753.6	33107.7	36587.2	43704	38566.1	33179.9	38009.3	0.871041	0.112019
A0A0G2K014	Lymphocyte cytosolic protein 1	Lcp1	A0A0G2K014;A0A8I6G984;Q5XI38	A0A0G2K014;A0A8I6AGS0;A0A8I6G984;Q5XI38;A6HTS5	Lcp1	Lymphocyte cytosolic protein 1	A0A0G2K014_RAT;A0A8I6G984_RAT;Q5XI38_RAT	30	174618	100439	89491.5	121550	121525	97558.3	88460.5	69385.6	75319.9	82681.1	1.4698	0.0994457
A0A0G2K023	Laminin subunit gamma 3	Lamc3	A0A0G2K023;A6JU33	A0A0G2K023;A6JU33	Lamc3;Lamc3_predicted	Laminin subunit gamma 3	A0A0G2K023_RAT;A6JU33_RAT	11	23609.8	19226.3	19512	16378.9	19681.8	24372.4	14781.7	17093	20420.6	19166.9	1.02686	0.847387
A0A0G2K046	Myopalladin	Mypn	A0A0G2K046;A6JKZ0;D4A7X7	A0A0G2K046;D4A7X7;A6JKZ0	Mypn;Mypn_predicted	Myopalladin	A0A0G2K046_RAT;A6JKZ0_RAT;D4A7X7_RAT	47	124662	116773	120619	118801	120214	122463	110898	125678	109662	117175	1.02593	0.513524
A0A0G2K047	Acyl-CoA synthetase short-chain family member 3, mitochondrial	Acss3	A0A0G2K047	A0A0G2K047;A6IGC2;D3ZGU2	Acss3	Acyl-CoA synthetase short-chain family member 3, mitochondrial	ACSS3_RAT	8	32291.3	20673.2	27095.8	33053.9	28278.5	23696.3	31383.1	32349.3	23916	27836.2	1.01589	0.908546
A0A0G2K050	Protein YIF1	Yif1a	A0A0G2K050;A0A8I6AB51;A0A8I6GJ16;B0BMV4;F7F3S4	A0A0G2K050;A0A8I6AB51;A0A8I6GJ16;A6HZ25;B0BMV4;F7F3S4	Yif1a	Protein YIF1	A0A0G2K050_RAT;A0A8I6AB51_RAT;A0A8I6GJ16_RAT;B0BMV4_RAT;F7F3S4_RAT	3	31277.2	45649.2	38340.9	37976.5	38310.9	51368.4	43649.2	41440.6	35147.4	42901.4	0.893	0.342348
A0A0G2K051	Early endosome antigen 1	Eea1	A0A0G2K051;A0A8I5ZV67;A0A8I6AIN6;A6IG51;F1LUA1	A0A0G2K051;A0A8I5ZV67;A0A8I6A8E0;A0A8I6AIH5;A0A8I6AIN6;F1LUA1;A6IG51	Eea1;Eea1_predicted	Early endosome antigen 1	A0A0G2K051_RAT;A0A8I5ZV67_RAT;A0A8I6AIN6_RAT;A6IG51_RAT;F1LUA1_RAT	74	79062.6	66643.3	67174.4	67992.6	70218.2	65536.1	66324.9	63927.1	63654.7	64860.7	1.0826	0.127415
A0A0G2K089	DENN domain containing 4C	Dennd4c	A0A0G2K089	A0A0G2K089	Dennd4c	DENN domain containing 4C	A0A0G2K089_RAT	24	51786.2	44901.1	42189.8	41213.2	45022.6	41670.7	46136.2	43836.9	46107.2	44437.8	1.01316	0.830383
A0A0G2K095	Radixin	Rdx	A0A0G2K095;A0A8I5Y0V6;A0A8I5ZR70;Q5PQK5	A0A0G2K095;A0A8I5ZR70;A0A8I6AIS5;E9PT65;Q5PQK5;A0A8I5Y0V6;Q5WQV5	Rdx	Radixin	A0A0G2K095_RAT;A0A8I5Y0V6_RAT;A0A8I5ZR70_RAT;Q5PQK5_RAT	30	138772	138323	140324	138288	138927	144860	131579	134155	123937	133633	1.03962	0.269509
A0A0G2K0B2	Erythrocyte membrane protein band 4.1-like 1	Epb4.1l1	A0A0G2K0B2;A6KIB1	A0A0G2K0B2;A6KIB1	Epb4.1l1;Epb41l1	Erythrocyte membrane protein band 4.1-like 1	A0A0G2K0B2_RAT;A6KIB1_RAT	1	18414.9	11620.6	18730.4	11227	14998.2	16613.5	17425.9	6717.77	10165.2	12730.6	1.17812	0.51828
A0A0G2K0B5	ATP-dependent zinc metalloprotease YME1L1	Yme1l1	A0A0G2K0B5;A0A8I5ZQI4;A6KRZ1;G3V886;Q66HP7	A0A0G2K0B5;A0A8I5ZQI4;A6KRZ1;G3V886;Q66HP7	Yme1l1	ATP-dependent zinc metalloprotease YME1L1	A0A0G2K0B5_RAT;A0A8I5ZQI4_RAT;A6KRZ1_RAT;G3V886_RAT;Q66HP7_RAT	4	53827	34894.9	50902.5	54588.6	48553.2	43762.2	36353.7	46224.3	39029.2	41342.3	1.17442	0.209715
A0A0G2K0D3	Leiomodin-1	Lmod1	A0A0G2K0D3	A0A0G2K0D3;A0A8L2R3Z2;A6ICE9	Lmod1	Leiomodin-1	LMOD1_RAT	2	13113.8	26226.3	14937	9439.09	15929	13896	5414.03	17083.2	15542.2	12983.9	1.22683	0.533415
A0A0G2K0E7	Ubiquitin protein ligase E3B	Ube3b	A0A0G2K0E7;A0A8I5ZKY8;A6J202;A6J203;M0R8Z5	A0A0G2K0E7;A0A8I5ZKY8;A0A8I5ZXL3;A6J202;A6J203;M0R8Z5	Ube3b;rCG_21212	Ubiquitin protein ligase E3B	A0A0G2K0E7_RAT;A0A8I5ZKY8_RAT;A6J202_RAT;A6J203_RAT;M0R8Z5_RAT	2	10038.4	6922.73	14996.8	16216.4	12043.6	13771.5	11393	11882.8		12349.1	0.97526	0.912222
A0A0G2K0F5	Myosin heavy chain 2	Myh2	A0A0G2K0F5;A6HFI0;G3V6E1	A0A0G2K0F5;G3V6E1;A6HFI0;Q07443	Myh2;rCG_35174	Myosin heavy chain 2	A0A0G2K0F5_RAT;A6HFI0_RAT;G3V6E1_RAT	3	37883.5	28838	24940.8	44723.2	34096.4	40099	37569.4	27064.1	14393.2	29781.4	1.14489	0.579065
A0A0G2K0I1	Spermatogenesis associated 5	Afg2a	A0A0G2K0I1;A0A8I6A2A6;A6II14;D4A6T1	A0A0G2K0I1;A0A8I6A2A6;D4A6T1;A6II14;A6II15	Afg2a;Spata5_predicted	Spermatogenesis associated 5	A0A0G2K0I1_RAT;A0A8I6A2A6_RAT;A6II14_RAT;D4A6T1_RAT	6	414947	371531	302296	454912	385922	257030	330094	310760	372542	317606	1.21509	0.142698
A0A0G2K0I6	Cadherin 5	Cdh5	A0A0G2K0I6;A6JXX3	A0A0G2K0I6;F1M7E5;A6JXX3	Cdh5;Cdh5_predicted	Cadherin 5	A0A0G2K0I6_RAT;A6JXX3_RAT	18	40779	37334.9	41123.9	41880.6	40279.6	40980.3	35294.2	42033.8	42832.5	40285.2	0.999861	0.997837
A0A0G2K0J0	Transcription elongation factor spt6	Supt6h	A0A0G2K0J0;F1LR36	A0A0G2K0J0;A0A8I6AFN6;F1LR36;A6HH23	Supt6h	Transcription elongation factor spt6	A0A0G2K0J0_RAT;F1LR36_RAT	15	17656.2	15693.2	14395.5	21239.4	17246.1	15472.9	20649.2	17231.8	16517.8	17467.9	0.9873	0.909164
A0A0G2K0J2	Calcium voltage-gated channel auxiliary subunit alpha2delta 2	Cacna2d2	A0A0G2K0J2	A0A0G2K0J2	Cacna2d2	Calcium voltage-gated channel auxiliary subunit alpha2delta 2	A0A0G2K0J2_RAT	1	18834	44307.2	22721.9	29001	28716	46423.7	54275.6	32605.7	38626	42982.8	0.668083	0.0991526
A0A0G2K0J7	protein-serine/threonine phosphatase	Ctdp1	A0A0G2K0J7;A0A8I6G995;A6K5H7	A0A0G2K0J7;A0A8I6G995;A6K5H7	Ctdp1;Ctdp1_predicted	protein-serine/threonine phosphatase	A0A0G2K0J7_RAT;A0A8I6G995_RAT;A6K5H7_RAT	3	6399.99	11452.4	9243.36	10120	9303.94	9852.91	7861.1	11364.3		9692.77	0.959884	0.808709
A0A0G2K0P0	A-kinase anchoring protein 8 like	Akap8l	A0A0G2K0P0;A0A8I6AV30;A0A9K3Y6N0;Q5U306	A0A0G2K0P0;A0A8I6AV30;Q5U306;A0A9K3Y6N0;A6K946	Akap8l	A-kinase anchoring protein 8 like	A0A0G2K0P0_RAT;A0A8I6AV30_RAT;A0A9K3Y6N0_RAT;Q5U306_RAT	6	25839.6	29871.2	27797.2	18391.2	25474.8	25519.8	23641.8	15351.2	30766.9	23819.9	1.06947	0.697802
A0A0G2K0P7	Protein AAR2 homolog	Aar2	A0A0G2K0P7;A6KIB2;F7F4I3	A6KIB2;A0A0G2K0P7;F7F4I3	Aar2;RGD1311066	Protein AAR2 homolog	A0A0G2K0P7_RAT;A6KIB2_RAT;F7F4I3_RAT	2	6265.03	4810.39	6344.49		5806.64		3863.81	3592.1	6600.58	4685.5	1.23928	0.358827
A0A0G2K0Q8	Sushi domain containing 2	Susd2	A0A0G2K0Q8	A0A0G2K0Q8;A6JKH9;D3ZEV8	Susd2	Sushi domain containing 2	A0A0G2K0Q8_RAT	23	76551.4	71690.3	85591	66159.1	74997.9	78601.6	67895	55578.2	60275.9	65587.7	1.14348	0.197766
A0A0G2K0T6	Gamma-synuclein	Sncg	A0A0G2K0T6;A6KFR9;A6KFS0;A6KFS2;F1LQ96	A6KFR9;A6KFS0;A6KFS2;F1LQ96;A0A0G2K0T6	Sncg	Gamma-synuclein	A0A0G2K0T6_RAT;A6KFR9_RAT;A6KFS0_RAT;A6KFS2_RAT;F1LQ96_RAT	1	33157.1	43991.9	50074.6	32421.2	39911.2	34294.5	34291.5	22560.8	54749.5	36474.1	1.09423	0.680661
A0A0G2K0W3	Protein tweety homolog	Ttyh3	A0A0G2K0W3	A0A0G2K0W3;A0A8I5ZKP5;A6K1R8;D4A383	Ttyh3	Protein tweety homolog	A0A0G2K0W3_RAT	1	1351.51	1871.65	562.348	1051.33	1209.21	3709.18	3445.54	1047.55	2052.37	2563.66	0.471673	0.0935605
A0A0G2K0X0	Tafazzin family protein	Tafazzin	A0A0G2K0X0;Q4KLG6	A0A0G2K0X0;A0A8I5ZU36;A0A8I6A188;A0A8I6AB32;A0A8I6ABG2;A0A8I6ACA3;Q4KLG6;A6KRR5	Tafazzin	Tafazzin family protein	A0A0G2K0X0_RAT;Q4KLG6_RAT	8	27186.5	22823.3	22802	22529.8	23835.4	28911.9	18851.6	32443.8	23114.8	25830.5	0.922761	0.55817
A0A0G2K113	Eukaryotic translation initiation factor 4E binding protein 2	Eif4ebp2	A0A0G2K113;Q497A9	A0A8I6A0I3;Q497A9;A0A0G2K113	Eif4ebp2	Eukaryotic translation initiation factor 4E binding protein 2	A0A0G2K113_RAT;Q497A9_RAT	2	10889.9	5474.52	5550.96	9929.95	7961.33	8185.93	7161.72	3519.16	3495.84	5590.66	1.42404	0.253705
A0A0G2K146	LysM domain containing 2	Lysmd2	A0A0G2K146;A0A8I6A707	A0A0G2K146;A0A8I6A707	Lysmd2	LysM domain containing 2	A0A0G2K146_RAT;A0A8I6A707_RAT	1	6095.35	9542.68	12864.4		9500.81	9936.53		11735.4	11827.7	11166.5	0.850828	0.461829
A0A0G2K162	Erythrocyte membrane protein band 4.1-like 2	Epb41l2	A0A0G2K162	A0A0G2K162;D3ZAY2;D3ZAY7;D3ZDT1;D3ZM69;A6KU04;A6KU05;A6KU06	Epb41l2	Erythrocyte membrane protein band 4.1-like 2	A0A0G2K162_RAT	49	115291	102347	94407.1	105422	104367	114896	109037	102231	106300	108116	0.965322	0.487531
A0A0G2K189	Secernin 3	Scrn3	A0A0G2K189;A6HM88	A0A0G2K189;A6HM88;A6HM89	Scrn3	Secernin 3	A0A0G2K189_RAT;A6HM88_RAT	23	220325	230355	241472	238523	232669	223952	232247	224302	227328	226957	1.02517	0.30668
A0A0G2K1A2	Myeloperoxidase	Mpo	A0A0G2K1A2	A0A0G2K1A2;D3ZGE2;A6HHV7	Mpo	Myeloperoxidase	A0A0G2K1A2_RAT	7	28919.3	14568.5	22012.5	17109	20652.3	23769.5	13520.8		13833.7	17041.3	1.2119	0.475204
A0A0G2K1B0	Ribosome binding factor A	Rbfa	A0A0G2K1B0;A6K5G3	A0A0G2K1B0;A6K5G3	Rbfa;rCG_20569	Ribosome binding factor A	A0A0G2K1B0_RAT;A6K5G3_RAT	6	21987.7	29276.6	28598.7	24652.6	26128.9	21942	28424.4	27840.3	24216	25605.7	1.02043	0.827796
A0A0G2K1D2	Rap1 GTPase-GDP dissociation stimulator 1	Rap1gds1	A0A0G2K1D2	A0A0G2K1D2;F1M7Y3;A6HW43;A6HW44	Rap1gds1	Rap1 GTPase-GDP dissociation stimulator 1	A0A0G2K1D2_RAT	20	55764.7	48892.2	46782.5	46162.8	49400.6	40343.7	46491.1	39638.9	50159.7	44158.3	1.11871	0.168473
A0A0G2K1E5	Symplekin	Sympk	A0A0G2K1E5;A0A8I6ALH1;F1LSH0	F1LSH0;A0A0G2K1E5;A0A8I6ALH1;A6J8J1;Q561R4	Sympk	Symplekin	A0A0G2K1E5_RAT;A0A8I6ALH1_RAT;F1LSH0_RAT	1	4636.01	7258.94		4663.18	5519.38	8775.39	5111.51	5240.25		6375.72	0.865687	0.59445
A0A0G2K1F2	acetyl-CoA carboxylase	Acacb	A0A0G2K1F2	A0A0G2K1F2;E9PSQ0;A0A0G2K5L6;A0A8I6ART3;D3ZBE2;A6J207;A6J208;Q1HEC0	Acacb	acetyl-CoA carboxylase	A0A0G2K1F2_RAT	100	101636	104577	108470	114326	107252	115710	104154	114357	123432	114413	0.937411	0.187708
A0A0G2K1J8	Spermidine/spermine N1-acetyltransferase family member 2	Sat2	A0A0G2K1J8;A6HFS3	A0A0G2K1J8;A6HFS2;A6HFS3	Sat2;Sat2_predicted	Spermidine/spermine N1-acetyltransferase family member 2	A0A0G2K1J8_RAT;A6HFS3_RAT	4	36725.9	27627.4	32245.8	22952.6	29887.9	30594.2	22173.2	25646.2	30363.1	27194.2	1.09906	0.481528
A0A0G2K1K5	Trafficking protein particle complex subunit 11	Trappc11	A0A0G2K1K5;D3ZHI8	A0A0G2K1K5;D3ZHI8;A6JPL4	Trappc11	Trafficking protein particle complex subunit 11	A0A0G2K1K5_RAT;D3ZHI8_RAT	15	68086.1	52293.6	53910	54819.7	57277.3	62367.2	58881.7	65393.7	61146.3	61947.2	0.924615	0.274662
A0A0G2K1L4	RALBP1 associated Eps domain containing protein 2	RGD1561642_predicted	A0A0G2K1L4;A0A8I5ZKT6;A0A8I6AED1;A6K2P2	A0A0G2K1L4;A0A8I5ZKT6;A0A8I6AED1;A6K2P2	RGD1561642_predicted;Reps2	RALBP1 associated Eps domain containing protein 2	A0A0G2K1L4_RAT;A0A8I5ZKT6_RAT;A0A8I6AED1_RAT;A6K2P2_RAT	1	5878.94	3446.73	3859.84	12440	6406.38	16783.1	7161.96	11362.1	5736.66	10261	0.624345	0.278729
A0A0G2K1M2	Discs large MAGUK scaffold protein 1	Dlg1	A0A0G2K1M2;A0A8I6A0H6;A0A8I6A5M7;A6IRV5;A6IRV8	A0A0G2K1M2;A0A8I6A5M7;A0A8I6AG51;A6IRV5;A6IRV6;A6IRV7;A6IRV8;F1LNM0;A0A8I5ZVT1;A0A8I6A0H6;A0A8I6GMS2;A6IRV4	Dlg1;Dlgh1	Discs large MAGUK scaffold protein 1	A0A0G2K1M2_RAT;A0A8I6A0H6_RAT;A0A8I6A5M7_RAT;A6IRV5_RAT;A6IRV8_RAT	2	12258.9	6514.43	11707.6	10471.1	10238	10751	11741.5	14008.4	11823.2	12081	0.847445	0.255729
A0A0G2K1M7	Anoctamin	Ano6	A0A0G2K1M7;A0A8I5Y1S2;A0A8I5ZRU7;A0A8I6AA94;A0A8I6AHD2;A0A8I6ASC3;A0A8I6G530	A0A0G2K1M7;A0A8I5Y1S2;A0A8I5ZRU7;A0A8I5ZT68;A0A8I6AA94;A0A8I6AHD2;A0A8I6ASC3;A0A8I6G530;F1M5Z5;A6KC11	Ano6	Anoctamin	A0A0G2K1M7_RAT;A0A8I5Y1S2_RAT;A0A8I5ZRU7_RAT;A0A8I6AA94_RAT;A0A8I6AHD2_RAT;A0A8I6ASC3_RAT;A0A8I6G530_RAT	6	49972.2	58362	64570.4	72350.7	61313.8	48676.9	57717.7	63234.1	51202.3	55207.8	1.1106	0.33049
A0A0G2K1N9	Selenoprotein O	RGD1311907_predicted	A0A0G2K1N9;A6K7J1;B2GVA1	A0A0G2K1N9;B2GVA1;A6K7J1;A6K7J2	RGD1311907_predicted;Selenoo	Selenoprotein O	A0A0G2K1N9_RAT;A6K7J1_RAT;B2GVA1_RAT	14	55943.9	50905.2	52077.6	51828.4	52688.8	52745.2	55577.1	58372.6	51075.7	54442.7	0.967785	0.404094
A0A0G2K1P8	TRIO and F-actin binding protein	Triobp	A0A0G2K1P8;A0A0G2K6B2;A0A8I6AHC8;A0A8I6G2J5;A2TIS7;A6HSN6;B5DFF5	A0A0G2K1P8;A0A8I6AHC8;A0A8I6G2J5;A2TIS7;B5DFF5;A0A0G2K6B2;A6HSN6	Triobp;rCG_60109	TRIO and F-actin binding protein	A0A0G2K1P8_RAT;A0A0G2K6B2_RAT;A0A8I6AHC8_RAT;A0A8I6G2J5_RAT;A2TIS7_RAT;A6HSN6_RAT;B5DFF5_RAT	17	47738.7	48188.1	40955.7	41445.1	44581.9	45702.7	44590	38264.8	38221	41694.6	1.06925	0.342594
A0A0G2K1Q7	Ankyrin-3	Ank3	A0A0G2K1Q7	A0A0G2K1Q7;A6JKR6;A6JKR7;A6JKR8;A6JKS0;A6JKS1;A6JKS4;A0A0G2JUJ5;A0A8I6APX6;A6JKS7	Ank3	Ankyrin-3	A0A0G2K1Q7_RAT	4	30505.4	46453	46766.7	28527.5	38063.2	40423.3	49009	54743.1	42351.1	46631.6	0.816252	0.198843
A0A0G2K1R0	Axonemal dynein light chain domain containing 1	Axdnd1	A0A0G2K1R0	A0A0G2K1R0;A0A8I5ZXK6;A6ID10	Axdnd1	Axonemal dynein light chain domain containing 1	A0A0G2K1R0_RAT	1	22831.2	19937.7	25148.3	24204.3	23030.4	24359.4		27854.2	11537.6	21250.4	1.08376	0.700108
A0A0G2K1S6	Malic enzyme	Me1	A0A0G2K1S6	A0A0G2K1S6	Me1	Malic enzyme	A0A0G2K1S6_RAT	1	42773.3	44946.4	54526.7	65036	51820.6	65609.4	76257.6	67746.7	58463.1	67019.2	0.77322	0.0516515
A0A0G2K1S8	Tubulointerstitial nephritis antigen-like 1	Lcn7	A0A0G2K1S8;A0A8I6AM28;A6ISN5;F7F528	A0A0G2K1S8;A0A8I6AM28;A6ISN5;F7F528	Lcn7;Tinagl1	Tubulointerstitial nephritis antigen-like 1	A0A0G2K1S8_RAT;A0A8I6AM28_RAT;A6ISN5_RAT;F7F528_RAT	2	179107	187437	175065	199895	185376	182496	165154	189359	139201	169052	1.09656	0.237759
A0A0G2K1V3	tRNA splicing endonuclease subunit 15	RGD1308584_predicted	A0A0G2K1V3;A6ICT3;A6ICT4;D3ZFW1	A0A0G2K1V3;A6ICT3;A6ICT4;D3ZFW1	RGD1308584_predicted;Tsen15	tRNA splicing endonuclease subunit 15	A0A0G2K1V3_RAT;A6ICT3_RAT;A6ICT4_RAT;D3ZFW1_RAT	1	19241.9	18815.2	22152.8	22336.6	20636.6	22095.4	20699	24123.1	19273.8	21547.8	0.957713	0.537193
A0A0G2K1V4	Myosin heavy chain 4	Myh1	A0A0G2K1V4;F1LRV9	A0A0G2K1V4;F1LRV9;A0A0G2K0F5;G3V6E1;A6HFI0;A6HFI1	Myh1	Myosin heavy chain 4	A0A0G2K1V4_RAT;F1LRV9_RAT	11	84007.8	55757.6	77551.4	63643.8	70240.1	97096.3	116639	68517.6	95571.7	94456.1	0.743627	0.0858683
A0A0G2K1W1	RAB11 family interacting protein 5	Rab11fip5	A0A0G2K1W1	A0A0G2K1W1;A0A0G2K4A0;A6IAR5	Rab11fip5	RAB11 family interacting protein 5	A0A0G2K1W1_RAT	43	334463	368115	294054	272784	317354	268018	321243	275546	275025	284958	1.11369	0.233857
A0A0G2K1W9	Lactate dehydrogenase D	Ldhd	A0A0G2K1W9;A6IZ97	A0A0G2K1W9;A0A8I5Y6D8;Q7TPJ4;A6IZ97	Ldhd	Lactate dehydrogenase D	A0A0G2K1W9_RAT;A6IZ97_RAT	31	381883	467104	454108	398304	425350	387365	397136	376906	493167	413644	1.0283	0.741975
A0A0G2K1X3	Dynein 2 intermediate chain 1	Dync2i1	A0A0G2K1X3;A0A8I5YCM7;A0A8I5ZSL7;A0A8I5ZWP7;D3ZYV1	A0A0G2K1X3;A0A8I5YCM7;A0A8I5ZSL7;A0A8I5ZWP7;D3ZYV1	Dync2i1	Dynein 2 intermediate chain 1	A0A0G2K1X3_RAT;A0A8I5YCM7_RAT;A0A8I5ZSL7_RAT;A0A8I5ZWP7_RAT;D3ZYV1_RAT	1	99104.6	82758.6	75007.9	102662	89883.3	68568.2	85006.8	90306.3	89559.3	83360.1	1.07825	0.462299
A0A0G2K1Z5	Aldehyde oxidase 4	Aox3	A0A0G2K1Z5;A0A1B0GWV6;A0A8I5YBF0;A0A8I5ZQJ3	A0A1B0GWV6;A0A8I5YBF0;A0A8I5ZQJ3;A0A0G2K1Z5	Aox3	Aldehyde oxidase 4	A0A0G2K1Z5_RAT;A0A1B0GWV6_RAT;A0A8I5YBF0_RAT;A0A8I5ZQJ3_RAT	2	25038.2	22487.9	10791.7	8998.52	16829.1	29640.3	22519.1	19421.3	14056.5	21409.3	0.786064	0.412102
A0A0G2K200	Ribosomal protein S5	Rps5	A0A0G2K200;B0BN81;F7FP79	A0A0G2K200;B0BN81;F7FP79	Rps5	Ribosomal protein S5	A0A0G2K200_RAT;B0BN81_RAT;F7FP79_RAT	2	63923.5	67135.8	80660.8	65005.7	69181.4	58189.9	59665.9	64832.4	70189.1	63219.3	1.09431	0.255609
A0A0G2K214	Zinc finger CCCH-type containing 7B	Zc3h7b	A0A0G2K214;A0A8I5ZUE7;A6HT16	A0A0G2K214;A0A8I5ZUE7;A6HT16	Zc3h7b;Zc3h7b_predicted	Zinc finger CCCH-type containing 7B	A0A0G2K214_RAT;A0A8I5ZUE7_RAT;A6HT16_RAT	3	12886	16082.6	12635.5	7017.01	12155.3	13491	17011.1	15173.8	8592.79	13567.2	0.895933	0.6081
A0A0G2K277	Enoyl-Coenzyme A delta isomerase 3	Eci3	A0A0G2K277;Q5M884	A0A0G2K277;A6J7E9;Q5M884	Eci3	Enoyl-Coenzyme A delta isomerase 3	A0A0G2K277_RAT;Q5M884_RAT	7	27581.1	20112.4	19486.8	27484.2	23666.1	31988.4	22531.9	29052.5	15444.2	24754.2	0.956043	0.808903
A0A0G2K2B5	Aspartate-beta-hydroxylase	Asph	A0A0G2K2B5	A0A096MJA9;A0A096MKE0;A0A0G2K2B5;A0A8I5ZX44;A0A8I6A050;A0A8I6GM10;A6JFR0	Asph	Aspartate-beta-hydroxylase	A0A0G2K2B5_RAT	22	275982	260011	253503	226466	253990	286564	285459	229823	203677	251381	1.01038	0.913828
A0A0G2K2C7	ubiquitinyl hydrolase 1	Usp9x	A0A0G2K2C7	A0A0G2K2C7;A0A1B0GWR2;D3ZC84;A0A0G2JZU8;A0A1B0GWT2;A6JZY9;G4XKZ2;W8CC82	Usp9x	ubiquitinyl hydrolase 1	A0A0G2K2C7_RAT	80	159601	145318	145015	150484	150104	147957	155994	155571	144839	151090	0.993476	0.830107
A0A0G2K2D4	ArfGAP with GTPase domain, ankyrin repeat and PH domain 3	Agap3	A0A0G2K2D4	U6A022;A0A0G2JZ83;A0A0G2K2D4;A0A8I5Y9H3;A0A8I6A118;G3V9Z5	Agap3	ArfGAP with GTPase domain, ankyrin repeat and PH domain 3	A0A0G2K2D4_RAT	4	8225.04	4665.91		6174.97	6355.31	9675.15	5433.3	6338.48	8661.22	7527.04	0.84433	0.456434
A0A0G2K2D5	MTSS I-BAR domain containing 1	Mtss1	A0A0G2K2D5;A0A8I6AFD6;A0A8I6AN35;A0A8I6AWT9;A6HRL5;A6HRL7;D3ZYM5	A0A0G2K2D5;A0A8I6AFD6;A0A8I6AN35;A0A8I6AWT9;D3ZYM5;A6HRL5;A6HRL7;A6HRL8	Mtss1;Mtss1_predicted	MTSS I-BAR domain containing 1	A0A0G2K2D5_RAT;A0A8I6AFD6_RAT;A0A8I6AN35_RAT;A0A8I6AWT9_RAT;A6HRL5_RAT;A6HRL7_RAT;D3ZYM5_RAT	1	10130.1	4539.2	8563.8	10593.1	8456.55	7551.46	7550.42	7433.33	2792.64	6331.96	1.33553	0.285623
A0A0G2K2F6	40S ribosomal protein S15a	Rps15a-ps3	A0A0G2K2F6	A0A0G2K2F6	Rps15a-ps3	40S ribosomal protein S15a	A0A0G2K2F6_RAT	2	17712.6	24886.8	25286.6	22521.3	22601.8	16199	14864.7	26088.9	19019.9	19043.1	1.18688	0.287376
A0A0G2K2J9	MIA SH3 domain ER export factor 2	Mgea6_predicted	A0A0G2K2J9;A0A8I5ZSK4;A6HBR5;D3ZHI1;D3ZVK5;D3ZVL1	A0A0G2JXM0;A0A0G2K2J9;A0A0G2KA58;A0A8I5ZSK4;D3ZHI1;D3ZVK5;D3ZVL1;A6HBR5	Mgea6_predicted;Mia2	MIA SH3 domain ER export factor 2	A0A0G2K2J9_RAT;A0A8I5ZSK4_RAT;A6HBR5_RAT;D3ZHI1_RAT;D3ZVK5_RAT;D3ZVL1_RAT	20	43373.3	43431	38442	39256.1	41125.6	42227.2	42386.1	38481.4	39026.1	40530.2	1.01469	0.735081
A0A0G2K2M2	Mitochondrial fission factor	Mff	A0A0G2K2M2;A0A8I5ZW06;A0A8I6A6Z1	A0A0G2K2M2;A0A0G2KAL9;A0A0G2K8F3;A0A140TAC2;A0A8I5ZSJ8;A0A8I5ZW06;A0A8I6A6Z1;A0A8I6ADD2;A6JWA4;A6JWA5;A6JWA6;A6JWA7;A6JWB1	Mff	Mitochondrial fission factor	A0A0G2K2M2_RAT;A0A8I5ZW06_RAT;A0A8I6A6Z1_RAT	9	103667	86586.4	84954.6	82568.4	89444.1	90977.8	89112.6	91214.9	83604.4	88727.4	1.00808	0.893421
A0A0G2K2M3	Signal transducer and activator of transcription	Stat6	A0A0G2K2M3;A6HQW3;Q1KQ07	A0A0G2K2M3;Q1KQ07;A6HQW3	Stat6;Stat6_predicted	Signal transducer and activator of transcription	A0A0G2K2M3_RAT;A6HQW3_RAT;Q1KQ07_RAT	4	15434.9	16644.4	18607.4	11922.9	15652.4	23799.8	19808.4	12963.9	12720.3	17323.1	0.903557	0.604175
A0A0G2K2M9	Serine/arginine repetitive matrix 2	Srrm2	A0A0G2K2M9;A0A8I6A0A2	A0A0G2K2M9;A0A8I6A0A2;A0A8I6A2Y2;A0A8I6G2I7;A0A8I6GDZ4;B2GUY6;A6HCM5	Srrm2	Serine/arginine repetitive matrix 2	A0A0G2K2M9_RAT;A0A8I6A0A2_RAT	15	78745.9	61802.8	57410.9	59366.1	64331.4	50612.7	79562	52280.1	65487	61985.4	1.03785	0.787538
A0A0G2K2P3	TNF alpha induced protein 8	Tnfaip8	A0A0G2K2P3;A0A8I5Y0F2;A0A8I6AJX1;A6IX01;D4A9G3	A0A0G2K2P3;A0A8I5Y0F2;A0A8I6AJX1;A6IX01;A6IX03;D4A9G3	Tnfaip8;Tnfaip8_predicted	TNF alpha induced protein 8	A0A0G2K2P3_RAT;A0A8I5Y0F2_RAT;A0A8I6AJX1_RAT;A6IX01_RAT;D4A9G3_RAT	3	18680.5	12874.5	17498.4	14790.2	15960.9	25713.6	13323.2	10471.8	18604.2	17028.2	0.937322	0.776704
A0A0G2K2P5	Tight junction protein ZO-1	Tjp1	A0A0G2K2P5	A0A0G2K2P5;A0A8I6AFQ2;A0A8L2R644;A6JBM5;F1M4A0	Tjp1	Tight junction protein ZO-1	ZO1_RAT	83	134002	124576	123475	116630	124671	119173	120061	114226	116834	117574	1.06036	0.111351
A0A0G2K2Q2	Glycine C-acetyltransferase	Gcat	A0A0G2K2Q2;A6HSN9;Q562C3	A0A0G2K2Q2;Q562C3;A6HSN9;A6HSP0;A6HSP1	Gcat	Glycine C-acetyltransferase	A0A0G2K2Q2_RAT;A6HSN9_RAT;Q562C3_RAT	16	64423.2	78681.5	65495.2	70454.1	69763.5	66082.9	76054.7	66926.5	61538.5	67650.6	1.03123	0.651776
A0A0G2K2R2	Enoyl-CoA delta isomerase 1	Eci1	A0A0G2K2R2;A0A8I6AJI3;F7FE51;Q68G41	A0A0G2K2R2;A0A8I6AJI3;F7FE51;Q68G41	Eci1	Enoyl-CoA delta isomerase 1	A0A0G2K2R2_RAT;A0A8I6AJI3_RAT;F7FE51_RAT;Q68G41_RAT	2	1188990	1550960	2326390		1688780	2454650		1377200	53562.9	1.29514e+06	1.30394	0.636608
A0A0G2K2R5	EGF containing fibulin extracellular matrix protein 2	Efemp2	A0A0G2K2R5;A0A8I5Y8F2;A0A8I5ZYG7;A0A8I6GJS4;F7FBE9	A0A0G2K2R5;A0A0G2KAI7;A0A8I5Y8F2;A0A8I5ZL36;A0A8I5ZU12;A0A8I5ZYG7;A0A8I6GJS4;F7FBE9;Q5XI84;A6HZ65;A6HZ66	Efemp2	EGF containing fibulin extracellular matrix protein 2	A0A0G2K2R5_RAT;A0A8I5Y8F2_RAT;A0A8I5ZYG7_RAT;A0A8I6GJS4_RAT;F7FBE9_RAT	2	8635	8759.28	12260	7512.03	9291.58	10282.6	6283.46	11624.7		9396.92	0.98879	0.955885
A0A0G2K2T1	Taxilin beta	Txlnb	A0A0G2K2T1;A6JP90	A0A0G2K2T1;A6JP90	Txlnb;Txlnb_predicted	Taxilin beta	A0A0G2K2T1_RAT;A6JP90_RAT	35	280139	242900	227351	259043	252358	230895	240536	230695	226407	232133	1.08713	0.134178
A0A0G2K2V2	AP complex subunit beta	Ap1b1	A0A0G2K2V2;A0A8I6AM50;A6IKJ5;A6IKJ6;A6IKJ7;G3V9N8	A0A0G2K2V2;A0A8I6AM50;A6IKJ5;A6IKJ6;A6IKJ7;A0A8I6AT57;G3V9N8	Ap1b1	AP complex subunit beta	A0A0G2K2V2_RAT;A0A8I6AM50_RAT;A6IKJ5_RAT;A6IKJ6_RAT;A6IKJ7_RAT;G3V9N8_RAT	3	11114.8	4180.13	15256.7	5272.56	8956.05	7919.79	11546.8	11303.7	12467.5	10809.4	0.828539	0.529505
A0A0G2K2V5	Exocyst complex component 1	Exoc1	A0A0G2K2V5;A0A8I5ZLJ5;A0A8I6A8D1	A0A0G2K2V5;A0A8I5ZLJ5;A0A8I6A8D1	Exoc1	Exocyst complex component 1	A0A0G2K2V5_RAT;A0A8I5ZLJ5_RAT;A0A8I6A8D1_RAT	9	68336.8	62578.1	65236.7	62670.8	64705.6	54960.2	62775.4	63724.8	58171.9	59908.1	1.08008	0.0986606
A0A0G2K2W2	Uncharacterized protein	Cmc4	A0A0G2K2W2;A6KNC3	A0A0G2K2W2;A6KNC3	Cmc4;RGD1561352_predicted	Uncharacterized protein	A0A0G2K2W2_RAT;A6KNC3_RAT	3	33713.5	28804	27259.7	29107.3	29721.1	20902.1	33161.5	25816.8	37573.5	29363.5	1.01218	0.931165
A0A0G2K2Y9	Plexin B2	Plxnb2	A0A0G2K2Y9;A6K7K6	A0A0G2K2Y9;D3ZQ57;A6K7K6	Plxnb2	Plexin B2	A0A0G2K2Y9_RAT;A6K7K6_RAT	51	76672	73458.1	71596.7	74972.2	74174.8	82529.1	68413.9	77200.7	72146.8	75072.6	0.98804	0.791857
A0A0G2K2Z0	EMAP like 4	Eml4	A0A0G2K2Z0;A0A8I6A8G5	A0A0G2K2Z0;A0A8I5Y0M9;A0A8I6A8G5;A0A8I6ALM1;F1LT71;A6H9N0;A6H9N1	Eml4	EMAP like 4	A0A0G2K2Z0_RAT;A0A8I6A8G5_RAT	6	17551.1	20780.3	18972.7	23639.3	20235.8	33434.9	22585.6	18342.3	17042.9	22851.4	0.88554	0.532038
A0A0G2K309	Mitochondrial ornithine transporter 1	Slc25a15	A0A0G2K309	A0A0G2K309;A0A8I6A3Y8;Q7TPA1	Slc25a15	Mitochondrial ornithine transporter 1	ORNT1_RAT	10	46472.5	50011	61044.3	45505.8	50758.4	62241.1	45689.8	63322.2	50353.8	55401.7	0.916188	0.441785
A0A0G2K344	Phosphatidylinositol 4,5-bisphosphate 3-kinase catalytic subunit alpha isoform	Pik3ca	A0A0G2K344	A0A0G2K344	Pik3ca	Phosphatidylinositol 4,5-bisphosphate 3-kinase catalytic subunit alpha isoform	PK3CA_RAT	3	45795.1	41592.3	22352	41464.2	37800.9	24973.7	45852.8	36678.9	16482.9	30997.1	1.2195	0.444644
A0A0G2K351	Malectin	RGD1309359_predicted	A0A0G2K351;A6J1W7	A0A0G2K351;A6J1W7;A6J1W8	RGD1309359_predicted;Unc119b	Malectin	A0A0G2K351_RAT;A6J1W7_RAT	3	12331.2	10204.9	14349.8	13466.7	12588.1	7259.78	13808.2	7764.84	10399.2	9808	1.28346	0.162707
A0A0G2K368	Ilf2 protein	Ilf2	A0A0G2K368;A0A8I6GKM0;B2RZC6	A0A0G2K368;A0A8I6GKM0;A6J6M3;A6J6M4;B2RZC6	Ilf2	Ilf2 protein	A0A0G2K368_RAT;A0A8I6GKM0_RAT;B2RZC6_RAT	2	53429	50726.7	44094.4	61660.4	52477.6	34032.5	39562.8	49322.1	70042.6	48240	1.08784	0.64419
A0A0G2K383	PPFIA binding protein 2	Ppfibp2	A0A0G2K383;A0A8I5ZVX1;A0A8I6ALR5;A6I7S0;A6I7S1	A0A0G2K383;A0A8I5ZVX1;A0A8I6ALR5;G3V9H6;A6I7S0;A6I7S1;A6I7S2;A6I7S3;A6I7S4;Q5UDQ9	Ppfibp2	PPFIA binding protein 2	A0A0G2K383_RAT;A0A8I5ZVX1_RAT;A0A8I6ALR5_RAT;A6I7S0_RAT;A6I7S1_RAT	3	12535.4	11710.2	19848.2	10363.1	13614.2	12860.7	7443.45	16754.7	8008.4	11266.8	1.20835	0.471633
A0A0G2K3C7	Family with sequence similarity 126, member A	Hycc1	A0A0G2K3C7	A0A0G2K3C7;A0A8I5ZKS4;A0A8I5ZT89;A0A8I6A5B0;D4AE31;Q4V7D4;A6IP74;A6IP75;A6K578	Hycc1	Family with sequence similarity 126, member A	A0A0G2K3C7_RAT	8	22770.2	23029.9	25642.1	26819.8	24565.5	26228.2	24315	27257.6	27834.4	26408.8	0.930201	0.193206
A0A0G2K3H1	Myosin heavy chain 14	Myh14	A0A0G2K3H1	A0A0G2K3H1;A0A8I6A9A3;F1LNF0;A6JAR9	Myh14	Myosin heavy chain 14	A0A0G2K3H1_RAT	99	100043	93610.8	100585	94606.6	97211.4	103268	94849.2	103606	104584	101577	0.957023	0.182035
A0A0G2K3H2	Dedicator of cytokinesis 7	Dock7	A0A0G2K3H2;A0A8I6ACL2;F6PUC8	A0A0G2K3H2;A0A8I6ACL2;F1LRS2;F6PUC8	Dock7	Dedicator of cytokinesis 7	A0A0G2K3H2_RAT;A0A8I6ACL2_RAT;F6PUC8_RAT	12	28109.5	27003	22175.3	27537.2	26206.2	26439.2	29994.8	28955.9	16669.8	25514.9	1.02709	0.842527
A0A0G2K3H5	SIN3 transcription regulator family member A	Sin3a	A0A0G2K3H5;A6J4S5;D3ZBP2	A0A0G2K3H5;D3ZBP2;A6J4S5	Sin3a;Sin3a_predicted	SIN3 transcription regulator family member A	A0A0G2K3H5_RAT;A6J4S5_RAT;D3ZBP2_RAT	7	119030	135610	153787	153238	140416	144563	135704	114407	107706	125595	1.11801	0.263307
A0A0G2K3H9	RanBP-type and C3HC4-type zinc finger-containing protein 1	Pkcbpb15	A0A0G2K3H9;A0A0G2K9L6;A6KHM8;Q6P7C9	A0A0G2K9L6;A0A0G2K3H9;A6KHM8;Q6P7C9	Pkcbpb15;Rbck1	RanBP-type and C3HC4-type zinc finger-containing protein 1	A0A0G2K3H9_RAT;A0A0G2K9L6_RAT;A6KHM8_RAT;Q6P7C9_RAT	1	14439.6		17337.3	9679.42	13818.8	8134.28	17193	14560.3	7824.51	11928	1.15851	0.596091
A0A0G2K3J4	SPHK1 interactor, AKAP domain containing	RGD1311951_predicted	A0A0G2K3J4;A0A8I6AFF4;A6JWC2	A0A0G2K3J4;A0A8I5Y0K8;A0A8I6AFF4;A6JWC2;F1LNS0	RGD1311951_predicted;Sphkap	SPHK1 interactor, AKAP domain containing	A0A0G2K3J4_RAT;A0A8I6AFF4_RAT;A6JWC2_RAT	4	111698	91583.1	63677.3	108149	93776.9	78563.6	32976.8	62495.7	81111.5	63786.9	1.47016	0.102337
A0A0G2K3L8	WD repeat and FYVE domain containing 1	Wdfy1	A0A0G2K3L8	A0A0G2K3L8	Wdfy1	WD repeat and FYVE domain containing 1	A0A0G2K3L8_RAT	8	24874.1	28965.9	23220.8	35566.2	28156.8	31424.7	29469.3	24349.4	29558.3	28700.4	0.981057	0.868263
A0A0G2K3S4	ATP binding cassette subfamily A member 9	Abca9	A0A0G2K3S4;A6HKC7	A0A0G2K3S4;A6HKC7	Abca9;rCG_35376	ATP binding cassette subfamily A member 9	A0A0G2K3S4_RAT;A6HKC7_RAT	4	16506.8	6822.43	8164.63	8957.44	10112.8		12586	12123.3	9154.45	11287.9	0.895898	0.684554
A0A0G2K3V4	UDP-N-acetylglucosamine--peptide N-acetylglucosaminyltransferase 110 kDa subunit	Ogt	A0A0G2K3V4;A6IQC5	A0A0G2K3V4;A6IQC5	Ogt	UDP-N-acetylglucosamine--peptide N-acetylglucosaminyltransferase 110 kDa subunit	A0A0G2K3V4_RAT;A6IQC5_RAT	1	26194.7	19802.2	19145.4	35457.3	25149.9	29065.8	30250.3	30280	24702.4	28574.6	0.880148	0.425831
A0A0G2K3W1	von Willebrand factor A domain containing 8	Vwa8	A0A0G2K3W1	A0A0G2K3W1;A6HTY2	Vwa8	von Willebrand factor A domain containing 8	A0A0G2K3W1_RAT	145	1656350	1776720	1978420	2040000	1.86287e+06	2005010	1852910	1873610	1928720	1.91506e+06	0.972748	0.603167
A0A0G2K3Y6	Cytoplasmic polyadenylation element binding protein 4	Cpeb4	A0A0G2K3Y6;A0A8I5ZK67;A0A8I6A633;A6HDC7;D3ZKL3	D3ZKL3;A0A0G2K3Y6;A0A8I5ZK67;A0A8I6A633;A6HDC7	Cpeb4;Cpeb4_predicted	Cytoplasmic polyadenylation element binding protein 4	A0A0G2K3Y6_RAT;A0A8I5ZK67_RAT;A0A8I6A633_RAT;A6HDC7_RAT;D3ZKL3_RAT	2	19864.3	25873.2	27672	16079	22372.1	22489	27629.1	38474.9	19037.3	26907.6	0.831443	0.400814
A0A0G2K3Z7	TATA-box binding protein associated factor 15	Taf15	A0A0G2K3Z7;B2RYG5	A0A0G2K3Z7;A6HHI1;B2RYG5	Taf15	TATA-box binding protein associated factor 15	A0A0G2K3Z7_RAT;B2RYG5_RAT	4	45150.2	37834.3	44138.3	28253.1	38844	35462.1	43124.2	34887	27291.3	35191.2	1.1038	0.497006
A0A0G2K402	Myelin expression factor 2	Myef2	A0A0G2K402;A0A8I5ZTD6;D4AEI5	A0A0G2K402;A0A8I5Y9T8;A0A8I5ZTD6;D4AEI5;A6HPV5;A6HPV6;A6HPV7	Myef2	Myelin expression factor 2	A0A0G2K402_RAT;A0A8I5ZTD6_RAT;D4AEI5_RAT	11	107381	112374	115301	133155	117053	119574	124430	101940	93202.1	109787	1.06619	0.461579
A0A0G2K428	Dynactin subunit 1	Dctn1	A0A0G2K428;A0A8I5ZPT7;A0A8I5ZQJ2;A0A8I5ZUH0;A0A8I6A3U0;A0A8I6ASG8;A6IAL4;A6IAL5;D4A8U7	A0A0G2K428;A0A8I5ZPT7;A0A8I5ZUH0;A0A8I6A3U0;A0A8I6ASG8;A6IAL4;A6IAL5;D4A8U7;A0A8I5ZQJ2	Dctn1	Dynactin subunit 1	A0A0G2K428_RAT;A0A8I5ZPT7_RAT;A0A8I5ZQJ2_RAT;A0A8I5ZUH0_RAT;A0A8I6A3U0_RAT;A0A8I6ASG8_RAT;A6IAL4_RAT;A6IAL5_RAT;D4A8U7_RAT	3	91307	74278.3	89456	70564.8	81401.5	58743.3	73336.2	89536.6	66458.9	72018.8	1.13028	0.306772
A0A0G2K431	SS18 subunit of BAF chromatin remodeling complex	Ss18	A0A0G2K431;A0A8I6B652;D4ABC5;Q5XI66	A0A0G2K431;A0A8I6B652;D4ABC5;Q5XI66	Ss18	SS18 subunit of BAF chromatin remodeling complex	A0A0G2K431_RAT;A0A8I6B652_RAT;D4ABC5_RAT;Q5XI66_RAT	2	7767.05	17396.6	8983.73	4747.09	9723.62	15614.4	4132.87	7334.25		9027.17	1.07715	0.877577
A0A0G2K435	DnaJ heat shock protein family (Hsp40) member C7	Dnajc7	A0A0G2K435;A6HJ46;G3V8B8;Q75N36	A0A0G2K435;A0A8J8XPI1;A6HJ45;A6HJ46;G3V8B8;Q75N36	Dnajc7	DnaJ heat shock protein family (Hsp40) member C7	A0A0G2K435_RAT;A6HJ46_RAT;G3V8B8_RAT;Q75N36_RAT	20	37418.4	35155.1	29788.2	31280.7	33410.6	25359.4	34809.8	28773.6	28460.4	29350.8	1.13832	0.174984
A0A0G2K437	Autocrine motility factor receptor	Amfr	A0A0G2K437	A0A0G2K437;A6JY80	Amfr	Autocrine motility factor receptor	A0A0G2K437_RAT	2	16531.4	10159.8	16448.8	15427.3	14641.8	9775.64	9989.3	14195.9		11320.3	1.29342	0.184614
A0A0G2K466	Oxidoreductase NAD-binding domain containing 1	Oxnad1	A0A0G2K466;A6KFX2;A6KFX3;D4A0Y4	A0A0G2K466;A6KFX2;A6KFX3;D4A0Y4	Oxnad1;Oxnad1_predicted	Oxidoreductase NAD-binding domain containing 1	A0A0G2K466_RAT;A6KFX2_RAT;A6KFX3_RAT;D4A0Y4_RAT	25	125629	149457	162093	162693	149968	160057	158354	172406	159270	162522	0.922756	0.224856
A0A0G2K490	TRAF2 and NCK interacting kinase	RGD1561817_predicted	A0A0G2K490;A0A8I6GLD8;A6IHI6;A6IHI7	A0A0G2K490;A0A8I5ZQ07;A0A8I5ZV95;A0A8I6GFX7;A0A8I6GLD8;D3ZZQ0;A6IHI6;A6IHI7	RGD1561817_predicted;Tnik	TRAF2 and NCK interacting kinase	A0A0G2K490_RAT;A0A8I6GLD8_RAT;A6IHI6_RAT;A6IHI7_RAT	13	22531.4	18748.7	18854.2	16845	19244.8	16793.2	17334.6	11631	17673.3	15858	1.21357	0.117261
A0A0G2K4B0	G protein-coupled receptor, class C, group 5, member B	Gprc5b	A0A0G2K4B0;A6I8K3;B2RZ13;D4A3F5	A0A0G2K4B0;B2RZ13;D4A3F5;A6I8K3	Gprc5b;Gprc5b_predicted	G protein-coupled receptor, class C, group 5, member B	A0A0G2K4B0_RAT;A6I8K3_RAT;B2RZ13_RAT;D4A3F5_RAT	3	27049.2	29577.9	30241.2	21445.8	27078.5	24563.4	23954.8	16201	13076.4	19448.9	1.39229	0.0710383
A0A0G2K4C0	Beta-1,4-galactosyltransferase	B4galt7	A0A0G2K4C0;A0A8I6AGC1;F7ETN7;Q4FZU7	A0A0G2K4C0;F7ETN7;Q4FZU7;A0A8I6AGC1	B4galt7	Beta-1,4-galactosyltransferase	A0A0G2K4C0_RAT;A0A8I6AGC1_RAT;F7ETN7_RAT;Q4FZU7_RAT	3	1707.96	4599.57	1482.5	4188.4	2994.61	4545.75	5010.51	6340.8		5299.02	0.565125	0.0822917
A0A0G2K4D9	Cohesin subunit SA	Stag2	A0A0G2K4D9;D3ZXT2	A0A0G2K4D9;A6JMM6;D3ZXT2	Stag2	Cohesin subunit SA	A0A0G2K4D9_RAT;D3ZXT2_RAT	3	38535.6	44509.1	26795.8	38903.2	37185.9	30412	25357.2	40066.7	31003.5	31709.8	1.17269	0.299195
A0A0G2K4E8	R3H domain containing 2	R3hdm2	A0A0G2K4E8;A0A8I5ZKH5;A0A8I5ZLX2;A0A8I6ASW9;A6HQV5;G3V9G7	A0A0G2K4E8;A0A8I5ZKH5;A0A8I5ZLX2;A0A8I6ASW9;A6HQV5;G3V9G7	R3hdm2;RGD1310066	R3H domain containing 2	A0A0G2K4E8_RAT;A0A8I5ZKH5_RAT;A0A8I5ZLX2_RAT;A0A8I6ASW9_RAT;A6HQV5_RAT;G3V9G7_RAT	4	85915.8	77702.1	65826.8	93851.7	80824.1	91465.6	58758.5	96002.8	59280	76376.7	1.05823	0.71721
A0A0G2K4L6	TSC22 domain family, member 2	LOC499624	A0A0G2K4L6;A6JVI5;D3ZDW3	D3ZDW3;A0A0G2K4L6;A6JVI5	LOC499624;Tsc22d2	TSC22 domain family, member 2	A0A0G2K4L6_RAT;A6JVI5_RAT;D3ZDW3_RAT	1	7619.14	5244.68		5337.12	6066.98	1749.87	6172.15	8014.19	3055.47	4747.92	1.27782	0.499466
A0A0G2K4N7	Membrane palmitoylated protein 6	Pals2	A0A0G2K4N7;A0A8I6GMH8;A0A9K3Y6Q0;A6K0L7;B5DFE0	A0A0G2K4N7;A0A8I6GMH8;A0A9K3Y6Q0;A6K0L7;B5DFE0	Pals2;rCG_52465	Membrane palmitoylated protein 6	A0A0G2K4N7_RAT;A0A8I6GMH8_RAT;A0A9K3Y6Q0_RAT;A6K0L7_RAT;B5DFE0_RAT	19	32587.8	27070.2	32572.4	29808.5	30509.7	25981	29311.3	26456.4	29732.1	27870.2	1.09471	0.157176
A0A0G2K4P1	Sestrin 1	Sesn1	A0A0G2K4P1;A0A8I6AEX8	A0A0G2K4P1;A0A8I6AEX8;D3ZJU4;A6K6Z8;A6K6Z9	Sesn1	Sestrin 1	A0A0G2K4P1_RAT;A0A8I6AEX8_RAT	5	17938.8	16164.8	13235.7	13006.4	15086.4	17738.4	16986.6	15222.2	20999.5	17736.7	0.850578	0.169504
A0A0G2K4S5	RT1 class Ia, locus A2	RT1-CE1	A0A0G2K4S5;A0A2P1NRX5;A0A2P1NRY4;A0A8J8XB15;Q5XI88;Q6MG30;Q6MG32;Q861Q4	A0A0G2K4S5;Q6MG32;Q861Q4;Q6MG29;A0A2P1NRX5;A0A2P1NRY8;Q6MG30;A0A2P1NRY4;A0A8J8XB15;O62933;Q5XI88	RT1-CE1;RT1-CE12;RT1-CE14	RT1 class Ia, locus A2	A0A0G2K4S5_RAT;A0A2P1NRX5_RAT;A0A2P1NRY4_RAT;A0A8J8XB15_RAT;Q5XI88_RAT;Q6MG30_RAT;Q6MG32_RAT;Q861Q4_RAT	1	64148	24473.9	36041.9	67743	48101.7	46218.9	24750.6	40755	54731	41613.9	1.15591	0.61773
A0A0G2K4T8	Mitochondrial intermediate peptidase	Mipep	A0A0G2K4T8;A6K6A6;A6K6A7;F1LPX0	A0A0G2K4T8;A6K6A6;A6K6A7;F1LPX0	Mipep	Mitochondrial intermediate peptidase	A0A0G2K4T8_RAT;A6K6A6_RAT;A6K6A7_RAT;F1LPX0_RAT	2	60708	51996.4	53880.5	45933.4	53129.6	49465.3	55285	52127.1	49614.4	51622.9	1.02919	0.667258
A0A0G2K4T9	Spectrin repeat containing, nuclear envelope family member 3	Syne3	A0A0G2K4T9;D3ZD24	A0A0G2K4T9;A0A8I6GLX3;D3ZD24;A6JER9	Syne3	Spectrin repeat containing, nuclear envelope family member 3	A0A0G2K4T9_RAT;D3ZD24_RAT	9	23463	23338.5	26883.2	17587.5	22818	14296.1	19351.8	22843.8	16253.9	18186.4	1.25468	0.135245
A0A0G2K4U7	Microtubule associated scaffold protein 2	Mtus2	A0A0G2K4U7	A0A0G2K4U7;A0A8I6AJM3;A0A8J8YSZ5;A0JPQ3;A6K190	Mtus2	Microtubule associated scaffold protein 2	A0A0G2K4U7_RAT	8	14794.2	9099.06	12569.2	13197	12414.9	10207.3	12318.8	9948.39	15556.7	12007.8	1.0339	0.825452
A0A0G2K502	Malic enzyme	Me2	A0A0G2K502;D3ZJH9	A0A0G2K502;D3ZJH9	Me2	Malic enzyme	A0A0G2K502_RAT;D3ZJH9_RAT	6	14240.2	13366.6	3974.53	8291.9	9968.31	13056.2	17292.1	11593.6	13522.7	13866.1	0.718895	0.196108
A0A0G2K528	Syntaxin 16	Stx16	A0A0G2K528	A0A0G2K528;A0A8I5ZW54;A0A8I6AQ84;D3Z9R7	Stx16	Syntaxin 16	A0A0G2K528_RAT	7	38940.5	36770.9	42899.8	41000.6	39902.9	43474.9	41540.6	36532.7	40937.1	40621.3	0.982315	0.728306
A0A0G2K548	A-kinase anchoring protein 9	Akap9	A0A0G2K548	A0A0G2K548;A0A8I5ZKK3;A0A8I5ZWI9;A0A8I6AIG6;A0A8I6GHX5;F1LPB4;A6K272	Akap9	A-kinase anchoring protein 9	A0A0G2K548_RAT	49	29348.1	26443.6	31067.6	26540.8	28350	26826.2	23997.2	23814	28093.3	25682.7	1.10386	0.135559
A0A0G2K561	protein-tyrosine-phosphatase	Ptprg	A0A0G2K561;A0A8I6A6D9;F1LP13;Q8CIN3	A0A0G2K561;A0A8I6A6D9;F1LP13;Q8CIN3;A0A8I6ARJ1;Q8CIN2	Ptprg	protein-tyrosine-phosphatase	A0A0G2K561_RAT;A0A8I6A6D9_RAT;F1LP13_RAT;Q8CIN3_RAT	6	10836.8	6924.52	11311.6	13277.5	10587.6	9521.63	10959.3	5271.62	6025.47	7944.51	1.3327	0.215077
A0A0G2K583	S-methyl-5'-thioadenosine phosphorylase	Mtap	A0A0G2K583	A0A8I5ZXI1;Q7TP15;A0A0G2K583;A6JRF0	Mtap	S-methyl-5'-thioadenosine phosphorylase	A0A0G2K583_RAT	14	36563.2	34962	37183.5	35968.5	36169.3	28839.9	34294.2	36774.8	36494.1	34100.8	1.06066	0.317833
A0A0G2K588	Latent transforming growth factor beta binding protein 4	Ltbp4	A0A0G2K588	A0A0G2K588	Ltbp4	Latent transforming growth factor beta binding protein 4	A0A0G2K588_RAT	2	174250	174495	120739	108605	144522	167759	223636	120529	131889	160953	0.897914	0.591544
A0A0G2K591	Mitochondrial ribosomal protein S5	Mrps5	A0A0G2K591;A0A8I5ZSP6;A6HQ22;D3ZYT2	A0A0G2K591;A0A8I5ZSP6;A6HQ22;D3ZYT2	Mrps5;Mrps5_predicted	Mitochondrial ribosomal protein S5	A0A0G2K591_RAT;A0A8I5ZSP6_RAT;A6HQ22_RAT;D3ZYT2_RAT	19	111106	109978	116943	117717	113936	130695	116683	120703	101062	117286	0.971439	0.623083
A0A0G2K598	Transforming, acidic coiled-coil containing protein 2	Tacc2	A0A0G2K598	A0A0G2K598;A0A8I6AK68;A0A8I6AM72;D3ZXK3	Tacc2	Transforming, acidic coiled-coil containing protein 2	A0A0G2K598_RAT	71	90666.5	94152.1	94944.2	85184.9	91236.9	80880.2	82326.4	83284.5	92025.5	84629.1	1.07808	0.0964067
A0A0G2K5A0	Exosome component 8	Exosc8	A0A0G2K5A0;A0A8I6AXF8;A6JVC8;D4AE98	A0A0G2K5A0;A0A8I6AXF8;D4AE98;A6JVC8	Exosc8;Exosc8_predicted	Exosome component 8	A0A0G2K5A0_RAT;A0A8I6AXF8_RAT;A6JVC8_RAT;D4AE98_RAT	3	14127.1	10523.4	10150.8	7791.8	10648.3		4690.71	9373.42	8281.95	7448.69	1.42955	0.161431
A0A0G2K5B0	TBC1 domain family member 24	RGD1306143_predicted	A0A0G2K5B0;A6HCQ8;D4A3Z3	A0A0G2K5B0;D4A3Z3;A6HCQ8	RGD1306143_predicted;Tbc1d24	TBC1 domain family member 24	A0A0G2K5B0_RAT;A6HCQ8_RAT;D4A3Z3_RAT	2	16084.5	8187.09	10776.1	13778.2	12206.5	11286.1	16991.7	14048	15400	14431.5	0.845824	0.331502
A0A0G2K5C4	Brd3 protein	Brd3	A0A0G2K5C4;A6JTL2;B5DF71;D3ZWU1	A0A0G2JYV0;A0A8I5Y0G8;D3ZGX8;Q497A6;A0A8I5ZKZ4;A0A0G2K5C4;A6JTL2;A6K942;A6K943;B5DF71;D3ZWU1	Brd3;Brd3_predicted	Brd3 protein	A0A0G2K5C4_RAT;A6JTL2_RAT;B5DF71_RAT;D3ZWU1_RAT	2	15622	12335.2	13084.1	10048.3	12772.4	13338.1	10520.8	9838.68	11878.9	11394.1	1.12096	0.358153
A0A0G2K5E4	DnaJ heat shock protein family (Hsp40) member A3	Dnaja3	A0A0G2K5E4;A6K4R9;Q2UZS7	A0A0G2K4Y1;A0A0G2K5E4;G3V6I5;Q2TVU3;Q2UZS7;A6K4R9;A1KXF7;A6K4R8	Dnaja3;rCG_49803	DnaJ heat shock protein family (Hsp40) member A3	A0A0G2K5E4_RAT;A6K4R9_RAT;Q2UZS7_RAT	28	396928	419000	422790	436987	418926	447875	401642	447458	409166	426535	0.982161	0.626258
A0A0G2K5K3	NmrA like redox sensor 1	Nmral1	A0A0G2K5K3;A0A8I6G633;A6K4R5;A6K4R6;D3ZDB9	A0A0G2K5K3;A0A8I6G633;A6K4R5;A6K4R6;A6K4R7;D3ZDB9	Nmral1;RGD1311451_predicted	NmrA like redox sensor 1	A0A0G2K5K3_RAT;A0A8I6G633_RAT;A6K4R5_RAT;A6K4R6_RAT;D3ZDB9_RAT	3	31569.2	24653.1	24833.8	23849.6	26226.4	19806.8	22711.9	7324.37	17970.2	16953.3	1.54698	0.0506369
A0A0G2K5L2	Mitochondrial glutamate carrier 1	Slc25a22	A0A0G2K5L2	A0A0G2K5L2;A0A0G2JTG5;A0A8I6AAT8;A6HXX5	Slc25a22	Mitochondrial glutamate carrier 1	GHC1_RAT	12	186495	204353	197213	203479	197885	232214	204305	210608	194088	210304	0.940949	0.21899
A0A0G2K5L4	Kirre like nephrin family adhesion molecule 3	Kirrel3	A0A0G2K5L4;A0A8I5ZQV3;A6JYJ2;E9PTD7;Q09GS6	A0A0G2K5L4;A0A8I5ZQV3;E9PTD7;Q09GS6;A6JYJ2	Kirrel3;Kirrel3_predicted	Kirre like nephrin family adhesion molecule 3	A0A0G2K5L4_RAT;A0A8I5ZQV3_RAT;A6JYJ2_RAT;E9PTD7_RAT;Q09GS6_RAT	2	144010	182125	153520	153973	158407	129207	195541	133017	190377	162036	0.977607	0.859962
A0A0G2K5N0	ubiquitinyl hydrolase 1	Otud7b	A0A0G2K5N0;A6K349	A0A0G2K5N0;A6K349;D4ABZ4;A6JBJ9	Otud7b;rCG_51753	ubiquitinyl hydrolase 1	A0A0G2K5N0_RAT;A6K349_RAT	13	64009.1	57096.6	55426.9	53146.4	57419.8	51480.6	66028.3	52431.5	55979.2	56479.9	1.01664	0.824955
A0A0G2K5N6	Rho-associated protein kinase	Rock2	A0A0G2K5N6;A0A8I6AEW1;F1LQT3	A0A0G2K5N6;F1LQT3;A0A8I6A7C5;A0A8I6AEW1;A6HAT7	Rock2	Rho-associated protein kinase	A0A0G2K5N6_RAT;A0A8I6AEW1_RAT;F1LQT3_RAT	2	45364.7	33383.4	34644	37965	37839.3	43161.8	35028.7	51296.9	28882.5	39592.5	0.955719	0.763506
A0A0G2K5R3	RAN GTPase activating protein 1	Rangap1	A0A0G2K5R3;A0A8I6AMS6;A0A8I6GL89;A6HT14;F1MAA5	A0A0G2K5R3;A0A8I6AMS6;A0A8I6GL89;F1MAA5;A6HT14	Rangap1;rCG_59652	RAN GTPase activating protein 1	A0A0G2K5R3_RAT;A0A8I6AMS6_RAT;A0A8I6GL89_RAT;A6HT14_RAT;F1MAA5_RAT	18	62203	51017.9	53995.8	54782.1	55499.7	68485.2	50404.5	47983.9	64431	57826.2	0.959768	0.692524
A0A0G2K5U9	Actinin alpha 4	Actn4	A0A0G2K5U9	A0A0G2K5U9	Actn4	Actinin alpha 4	A0A0G2K5U9_RAT	2	30521.9	33398.4	29788.1	22728.1	29109.1	25956.4	25143.2	32694.8	31418.2	28803.2	1.01062	0.921006
A0A0G2K5V4	Lysosomal trafficking regulator	Lyst	A0A0G2K5V4;A0A8I5Y701;A0A8I6B436;A6KTD2;Q9Z2X9	A0A0G2K5V4;A0A8I5Y701;A0A8I6B436;Q9Z2X9;A6KTD2	Lyst;rCG_19935	Lysosomal trafficking regulator	A0A0G2K5V4_RAT;A0A8I5Y701_RAT;A0A8I6B436_RAT;A6KTD2_RAT;Q9Z2X9_RAT	3	25286.3	31643.3	29226.3	22952.7	27277.2	14714.8	25800.7	24169.5	16394.3	20269.8	1.3457	0.0836161
A0A0G2K601	Collagen type IV alpha 6 chain	Col4a6	A0A0G2K601;A6KG63	A0A0G2K601;A6KG63;A6KG64	Col4a6;rCG_23167	Collagen type IV alpha 6 chain	A0A0G2K601_RAT;A6KG63_RAT	2	13231.5	10579	7776.06	10106.8	10423.3	12767.1	10059.9	11544.8	8743.25	10778.8	0.967026	0.810791
A0A0G2K602	Nitric oxide associated 1	Noa1	A0A0G2K602;A6JCV1	A0A0G2JUI4;A0A8I6G5E7;Q5XHZ7;A0A0G2K602;A6JCV1;A6JCV2	Noa1;RGD1359460	Nitric oxide associated 1	A0A0G2K602_RAT;A6JCV1_RAT	5	15505	17130.3	4267.54	17737.4	13660.1	22734	10918.1	9143.45	12057.1	13713.2	0.996128	0.990778
A0A0G2K642	Acetyl-CoA acyltransferase 2	Acaa2	A0A0G2K642;A6KRG2;A6KRG3;A6KRG4;A6KRG8;A6KRG9;G3V9U2	A0A0G2K642;A6KRG2;A6KRG3;A6KRG4;A6KRG8;A6KRG9;G3V9U2	Acaa2	Acetyl-CoA acyltransferase 2	A0A0G2K642_RAT;A6KRG2_RAT;A6KRG3_RAT;A6KRG4_RAT;A6KRG8_RAT;A6KRG9_RAT;G3V9U2_RAT	6	1514780	2061330	2339160	2467010	2095570	1811350	1743080	1743810	1694720	1748240	1.19867	0.153531
A0A0G2K652	Cullin 9	Cul9	A0A0G2K652	A0A0G2K652;A6JIQ5	Cul9	Cullin 9	A0A0G2K652_RAT	3	16937.2	30864.6	27359.5	28083.1	25811.1	29373.6	19923	26582.8	47847.9	30931.8	0.834451	0.474397
A0A0G2K654	H1.2 linker histone, cluster member	H1f2	A0A0G2K654;A6KLM3	A0A0G2K654;A6KLM3	H1f2;rCG_45246	H1.2 linker histone, cluster member	A0A0G2K654_RAT;A6KLM3_RAT	4	79412.3	63641.7	57371.3	85986.3	71602.9	74571.9	61522	71359.4	71803.9	69814.3	1.02562	0.813474
A0A0G2K658	Carbonyl reductase (NADPH)	Cbr1l2	A0A0G2K658	A0A0G2K658;M0R3X6	Cbr1l2	Carbonyl reductase (NADPH)	A0A0G2K658_RAT	26	899466	877746	954406	1170870	975622	1014680	913761	848269	1014290	947750	1.02941	0.734631
A0A0G2K677	Spectrin beta chain	Sptbn4	A0A0G2K677;A0A8I6ASR7	A0A0G2K677;A0A8I6ASR7;A6J9C3;A6J9C5	Sptbn4	Spectrin beta chain	A0A0G2K677_RAT;A0A8I6ASR7_RAT	1	40059.9	36914.8	55582.6	39938.1	43123.8	34308.8	41497.7	52452.1	27637.5	38974	1.10648	0.562952
A0A0G2K681	CAP-GLY domain containing linker protein 1	Clip1	A0A0G2K681;A0A8I6A7M2	A0A0G2K681;A0A8I6A7M2	Clip1	CAP-GLY domain containing linker protein 1	A0A0G2K681_RAT;A0A8I6A7M2_RAT	1		5285.46	8848.53	5323.51	6485.83	3905.94	7607.06	4019.39	13976.4	7377.2	0.879173	0.775722
A0A0G2K6C9	Zinc finger RNA binding protein	Zfr	A0A0G2K6C9;A0A0H2UHJ5;A0A8L2RAI7	A0A0G2K6C9;A0A0H2UHJ5;A0A8L2RAI7	Zfr	Zinc finger RNA binding protein	A0A0G2K6C9_RAT;A0A0H2UHJ5_RAT;A0A8L2RAI7_RAT	1	3706.54	7851.43	2758.9	5106.84	4855.93	7262.75	9286	3022.64	5663.07	6308.61	0.76973	0.432214
A0A0G2K6D8	NAD-dependent protein lipoamidase sirtuin-4, mitochondrial	Sirt4	A0A0G2K6D8;A6J1T8;B2RZ30;G3V641	A0A0G2K6D8;G3V641;A6J1T8;B2RZ30	Sirt4;Sirt4_predicted	NAD-dependent protein lipoamidase sirtuin-4, mitochondrial	A0A0G2K6D8_RAT;A6J1T8_RAT;B2RZ30_RAT;G3V641_RAT	2	2673.48	6817.85		5294.08	4928.47	5858.11	1574.66	3915.49	3584.01	3733.07	1.32022	0.447198
A0A0G2K6J1	DENN domain containing 1A	Dennd1a	A0A0G2K6J1;A0A8I5ZLU1	A0A0G2K6J1;A0A8I5ZKB0;A0A8I5ZLU1;A0A8I6A7I2;A0A8I6GKQ9;F1M241;B2GV78;A6JEU1	Dennd1a	DENN domain containing 1A	A0A0G2K6J1_RAT;A0A8I5ZLU1_RAT	2	273682	351411	297081	302041	306054	327585	301591	333016	293487	313920	0.974943	0.692958
A0A0G2K6J6	Importin 8	Ipo8	A0A0G2K6J6	A0A0G2K6J6	Ipo8	Importin 8	A0A0G2K6J6_RAT	4	19131.9	18723.9	18728.3	12285.9	17217.5	25035.3	16507.9		19607	20383.4	0.844682	0.317736
A0A0G2K6N9	COMM domain containing 4	Commd4	A0A0G2K6N9;A0A8I5ZSV2;A0A8I6AQ21;A0A8I6GB27;A6J4T1;A6J4T2;D4A2Q7	A0A0G2K6N9;A0A8I5ZSV2;A0A8I6AQ21;A0A8I6GB27;A6J4T1;A6J4T2;D4A2Q7	Commd4;Commd4_predicted	COMM domain containing 4	A0A0G2K6N9_RAT;A0A8I5ZSV2_RAT;A0A8I6AQ21_RAT;A0A8I6GB27_RAT;A6J4T1_RAT;A6J4T2_RAT;D4A2Q7_RAT	3	8561.18	9436.2	13056.4	9379.97	10108.4	12896.5	14120.7	11230.1	12029.2	12569.1	0.804228	0.0818247
A0A0G2K6R0	Trinucleotide repeat containing adaptor 6B	Tnrc6b	A0A0G2K6R0;A0A8I5ZN70;A0A8I5ZQG5;A0A8I6ADQ2;F1LV37	A0A0G2K6R0;A0A8I5ZN70;A0A8I5ZQG5;A0A8I6ADQ2;F1LV37;A6HSX9	Tnrc6b	Trinucleotide repeat containing adaptor 6B	A0A0G2K6R0_RAT;A0A8I5ZN70_RAT;A0A8I5ZQG5_RAT;A0A8I6ADQ2_RAT;F1LV37_RAT	5	25909	28562.4	38664.6	19040.8	28044.2	17398.3	12941.8	24874.8	19313.2	18632	1.50516	0.0954352
A0A0G2K6R8	EH domain binding protein 1-like 1	Ehbp1l1	A0A0G2K6R8;A0A8I5ZY32;A6HZ93	A0A0G2K6R8;A0A8I5ZY32;A6HZ93	Ehbp1l1;rCG_47454	EH domain binding protein 1-like 1	A0A0G2K6R8_RAT;A0A8I5ZY32_RAT;A6HZ93_RAT	43	81809.3	90505.6	81479.3	80683.1	83619.3	65093.5	79692.6	76670.5	78328.3	74946.2	1.11572	0.0766109
A0A0G2K6T9	Protocadherin 1	Pcdh1	A0A0G2K6T9;A0A8I6AAW9	A0A0G2K6T9;A0A8I6AAW9;Q00A22	Pcdh1	Protocadherin 1	A0A0G2K6T9_RAT;A0A8I6AAW9_RAT	2	2481.48	10176.3	10208.1	7837.16	7675.76	5310.63	17136.5	11377.8	11077.1	11225.5	0.683778	0.284749
A0A0G2K6W6	DIS3-like exonuclease 2	Dis3l2	A0A0G2K6W6;A6JWJ8;A6JWJ9;D3ZIL9	A0A0G2K6W6;D3ZIL9;A6JWJ8;A6JWJ9;A6JWK0;A6JWK1	Dis3l2;RGD1560168_predicted	DIS3-like exonuclease 2	A0A0G2K6W6_RAT;A6JWJ8_RAT;A6JWJ9_RAT;D3ZIL9_RAT	14	63908	59095.4	52028.2	75470.9	62625.6	72861.9	90097.7	71611.1	68023.9	75648.6	0.827849	0.110776
A0A0G2K712	TBC1 domain family, member 5	RGD1561626_predicted	A0A0G2K712;A6KPP3;F1M9Q1	A0A0G2K712;A0A8I6AMF2;B1WC98;F1M9Q1;A6KPP3	RGD1561626_predicted;Tbc1d5	TBC1 domain family, member 5	A0A0G2K712_RAT;A6KPP3_RAT;F1M9Q1_RAT	6	14847.3	6450.75	9469.11	8608.89	9844.01	8370.52	6133.08	8579.41	7529.5	7653.13	1.28627	0.285507
A0A0G2K717	CCR4-NOT transcription complex, subunit 2	Cnot2	A0A0G2K717;A0A0G2KB82;A0A8I5Y9U2;A0A8I5ZXR1;A0A8I6AJD1;A6IGN2;A6IGN4;A6IGP0;Q5PPJ8	A0A8I6AJD1;A0A0G2K717;A0A0G2KB82;A0A8I5Y9U2;A0A8I5ZXR1;Q5PPJ8;A6IGN2;A6IGN4;A6IGP0	Cnot2;rCG_48666	CCR4-NOT transcription complex, subunit 2	A0A0G2K717_RAT;A0A0G2KB82_RAT;A0A8I5Y9U2_RAT;A0A8I5ZXR1_RAT;A0A8I6AJD1_RAT;A6IGN2_RAT;A6IGN4_RAT;A6IGP0_RAT;Q5PPJ8_RAT	3	13364	10763.7	17232.7	19210.5	15142.7	14617.3	13199.5	13891	14079.2	13946.8	1.08575	0.556468
A0A0G2K735	E1 ubiquitin-activating enzyme	Uba7	A0A0G2K735	A0A0G2K735	Uba7	E1 ubiquitin-activating enzyme	A0A0G2K735_RAT	4	10251	5736.1	4633.81	13608.8	8557.43	5520.52	9351.78	2107.45	6236.79	5804.14	1.47437	0.322393
A0A0G2K736	Lysine-specific histone demethylase	Kdm1a	A0A0G2K736;A0A8I6G2K8;A6ITB7;B3STT9	A0A0G2K736;A0A8I6G2K8;B3STT9;A6ITB7	Kdm1a;RGD1562975_predicted	Lysine-specific histone demethylase	A0A0G2K736_RAT;A0A8I6G2K8_RAT;A6ITB7_RAT;B3STT9_RAT	6	17310.7	11303.2	10031	25593.4	16059.6	17446	13340.3	7127.07	13651.1	12891.1	1.24579	0.473611
A0A0G2K742	Collagen, type IV, alpha 4	Col4a4	A0A0G2K742;A6JWA0	A0A0G2K742;A0A8I6GC95;A6JWA0	Col4a4	Collagen, type IV, alpha 4	A0A0G2K742_RAT;A6JWA0_RAT	5	29946.4	15713.4	33403.4	16757.2	23955.1	50104.1	35777.6	34212.5	31632.5	37931.7	0.631533	0.0628623
A0A0G2K744	DEXD/H-box helicase 60	Ddx60	A0A0G2K744;A0A8I5XVE3;A0A8I6GHF7	A0A0G2K396;A0A0G2K744;A0A0G2K7M9;A0A8I5XVE3;A0A8I6A0R3;A0A8I6ABA4;A0A8I6AQP8;A0A8I6ASJ5;A0A8I6GFC1;A0A8I6GLV6;A0A8I6A3J7;A0A8I6GHF7;A6KUQ2	Ddx60;LOC120097562	DEXD/H-box helicase 60	A0A0G2K744_RAT;A0A8I5XVE3_RAT;A0A8I6GHF7_RAT	1	240367	233565	895634	255176	406186	394173	1192470	201297	570371	589578	0.688943	0.521777
A0A0G2K777	Ras homolog family member T1	Rhot1	A0A0G2K777	A0A0G2K8T2;A0A8I6AMM4;A0A8I6AVD9;A1L1L6;F7EK49;A0A0G2K777;A0A8I6AGU0;A6HHA9	Rhot1	Ras homolog family member T1	A0A0G2K777_RAT	26	120626	107832	113660	120643	115690	132472	113219	134380	133368	128360	0.901297	0.0765893
A0A0G2K791	Large ribosomal subunit protein bL33m	Bre	A0A0G2K791;A6HA41;D4ABL7	A0A0G2K791;A6HA41;D4ABL7	Bre;Mrpl33	Large ribosomal subunit protein bL33m	A0A0G2K791_RAT;A6HA41_RAT;D4ABL7_RAT	7	40328.4	46349.4	49362.6	45630.8	45417.8	55139	48959.9	57104.4	41792.2	50748.9	0.894952	0.223894
A0A0G2K7B6	Dysferlin	Dysf	A0A0G2K7B6	A0A0G2K7B6;A0A8I5Y164;A0A8I5ZKH0;A0A8I5ZKQ3;A0A8I5ZVI7;A0A8I6GEZ7;A0A8I6GM91;D4A6X1;A6IAQ5	Dysf	Dysferlin	A0A0G2K7B6_RAT	139	392812	340297	333852	410841	369450	432688	462319	422175	347629	416203	0.88767	0.181933
A0A0G2K7G2	ArfGAP with FG repeats 2	Agfg2	A0A0G2K7G2;A0A8I5ZV55;A0A8I6GAX8	A0A0G2K7G2;A0A8I5ZV55;A0A8I6GAX8	Agfg2	ArfGAP with FG repeats 2	A0A0G2K7G2_RAT;A0A8I5ZV55_RAT;A0A8I6GAX8_RAT	7	32796.1	30027.9	32259.8	22328.7	29353.1	24052.5	25906	25675.3	33698.6	27333.1	1.0739	0.556221
A0A0G2K7J6	Caspase recruitment domain family, member 19	Card19	A0A0G2K7J6;A0A8I6A9W5;A0A8I6AAF1;A6J6X4;A6J6X5;D3ZPP9	A0A0G2K7J6;A0A8I6A9W5;A0A8I6AAF1;A6J6X4;A6J6X5;D3ZPP9	Card19;RGD1306058_predicted	Caspase recruitment domain family, member 19	A0A0G2K7J6_RAT;A0A8I6A9W5_RAT;A0A8I6AAF1_RAT;A6J6X4_RAT;A6J6X5_RAT;D3ZPP9_RAT	6	27842.2	27460.7	36875	33072.6	31312.6	36660	32493.7	37409.9	30582.9	34286.6	0.913261	0.327043
A0A0G2K7L0	Small ribosomal subunit protein uS10m	Mrps10	A0A0G2K7L0;A0A8I6ALP1;A6JIK7;A6JIK8	A0A0G2K7L0;A0A8I6ALP1;A6JIK7;A6JIK8	Mrps10;rCG_43664	Small ribosomal subunit protein uS10m	A0A0G2K7L0_RAT;A0A8I6ALP1_RAT;A6JIK7_RAT;A6JIK8_RAT	1	25719.1	21324	24118.2	26483.6	24411.2	31712	21607	29337.6	26603.9	27315.1	0.893689	0.281036
A0A0G2K7M1	Glyceraldehyde-3-phosphate dehydrogenase	AABR07030729.1	A0A0G2K7M1	A0A0G2K7M1	AABR07030729.1	Glyceraldehyde-3-phosphate dehydrogenase	A0A0G2K7M1_RAT	4	144409	157018	147732	133501	145665	66010.2	182580	95196.1	149292	123270	1.18168	0.433469
A0A0G2K7N9	Rho GTPase activating protein 5	Arhgap5	A0A0G2K7N9;A6HBI5	A0A0G2K7N9;Q6TUE6;A6HBI5	Arhgap5	Rho GTPase activating protein 5	A0A0G2K7N9_RAT;A6HBI5_RAT	12	19106.6	13344.6	18207	20303.7	17740.5	21180.9	17536.8	20016.3	16202.8	18734.2	0.946957	0.62022
A0A0G2K7P4	N-terminal amino-acid N(alpha)-acetyltransferase NatA	RGD1560212	A0A0G2K7P4	A0A0G2K7P4;A6K5G8;A6K5G7	RGD1560212	N-terminal amino-acid N(alpha)-acetyltransferase NatA	A0A0G2K7P4_RAT	2	24022.7	22187.6	20335.8	21304.6	21962.7	25122.9	25462.6	27982.6	14969.2	23384.3	0.939205	0.650361
A0A0G2K7Q5	protein-serine/threonine phosphatase	Ppm1b	A0A0G2K7Q5;A6H9I0;Q6P6W5	A0A0G2K7Q5;A6H9I0;Q6P6W5	Ppm1b	protein-serine/threonine phosphatase	A0A0G2K7Q5_RAT;A6H9I0_RAT;Q6P6W5_RAT	4	7439.64	10653.2	9543.86	9538.68	9293.84	5091.78	7232.66	9154.67	11279.4	8189.63	1.13483	0.484712
A0A0G2K7V9	Pyridoxal-dependent decarboxylase domain containing 1	Pdxdc1	A0A0G2K7V9;A0A0G2K8S0;A0A1W2Q6L1;A6K4F5;B5DFK8;G3V6B0	A0A0G2K7V9;A0A0G2K8S0;A0A1W2Q6L1;A6K4F5;B5DFK8;G3V6B0	Pdxdc1;RGD1562597_predicted	Pyridoxal-dependent decarboxylase domain containing 1	A0A0G2K7V9_RAT;A0A0G2K8S0_RAT;A0A1W2Q6L1_RAT;A6K4F5_RAT;B5DFK8_RAT;G3V6B0_RAT	13	30169.9	27239	20612.8	25460.4	25870.5	25062.4	26091.1	20524.4	20019.5	22924.3	1.12852	0.288869
A0A0G2K7W4	Mitogen-activated protein kinase kinase kinase kinase 4	Map4k4	A0A0G2K7W4;A0A8I5ZLV4;A0A8I5ZYP2	A0A097PIG6;A0A0G2K7W4;A0A8I5ZL09;A0A8I5ZLV4;A0A8I5ZYP2;A0A8I6ADP3;A0A8I6AHN7;A0A8I6AT99;F1M754;A6INM6	Map4k4	Mitogen-activated protein kinase kinase kinase kinase 4	A0A0G2K7W4_RAT;A0A8I5ZLV4_RAT;A0A8I5ZYP2_RAT	5	18483.8	15795.2	13865.6	14603.5	15687	11681.9	16324.4	18851.8	22245	17275.8	0.908036	0.539787
A0A0G2K820	Serine/threonine-protein phosphatase	Ppp3cc	A0A0G2K820;A0A8I6GLU2;A0A8J8XJJ2;E2CWF0;E2CWF1;Q6AYJ0	A0A0G2K820;A0A8I6GLU2;A0A8J8XJJ2;E2CWF0;E2CWF1;E2CWF2;Q6AYJ0;A6HTJ7;A6HTJ8;A6HTJ9;Q04071	Ppp3cc	Serine/threonine-protein phosphatase	A0A0G2K820_RAT;A0A8I6GLU2_RAT;A0A8J8XJJ2_RAT;E2CWF0_RAT;E2CWF1_RAT;Q6AYJ0_RAT	4	25667.4	19227.7	16878.8	7423.92	17299.5	24162.7	17633.8	14806.6	18235.4	18709.6	0.924629	0.751893
A0A0G2K828	Ig-like domain-containing protein	ENSRNOG00000066380	A0A0G2K828;A6KDI1	A0A0G2K828;A6KDI1	ENSRNOG00000066380;rCG_21092	Ig-like domain-containing protein	A0A0G2K828_RAT;A6KDI1_RAT	5	194020	42239.8	60520.8	44684.4	85366.2	28540.7	18447.2	35162.6	31505.7	28414	3.00437	0.170893
A0A0G2K831	O-acyl-ADP-ribose deacylase 1	Oard1	A0A0G2K831	A0A0G2K831;A0A8I5ZU86;A6JIE6;A6JIF0;D3ZRU3	Oard1	O-acyl-ADP-ribose deacylase 1	A0A0G2K831_RAT	6	64931.1	52846.3	65212.9	46232.1	57305.6	40717.6	63827	59972.1	75410.7	59981.8	0.955382	0.766133
A0A0G2K845	Adiponectin, C1Q and collagen domain containing	Adipoq	A0A0G2K845;A0A3B0IT73;Q8K3R4	A0A0G2K845;Q8K3R4;A0A3B0IT73	Adipoq	Adiponectin, C1Q and collagen domain containing	A0A0G2K845_RAT;A0A3B0IT73_RAT;Q8K3R4_RAT	7	436183	399013	334818	404604	393654	371297	328884	358448	418078	369177	1.0663	0.418994
A0A0G2K860	Rho guanine nucleotide exchange factor 12	Arhgef12	A0A0G2K860;A0A8I5Y1Y6;Q5BMA6	A0A0G2K860;A0A8I5Y1Y6;D3ZYR0;Q5BMA6;A6J3T5	Arhgef12	Rho guanine nucleotide exchange factor 12	A0A0G2K860_RAT;A0A8I5Y1Y6_RAT;Q5BMA6_RAT	13	17595	13744.9	13330.8	12693.7	14341.1	14906.3	15236.1	13510.5	17372.7	15256.4	0.940006	0.527185
A0A0G2K865	Tumor protein D52	PrLZ	A0A0G2K865;A0A8I5ZRF0;A0A8I6A1M2;A0A8I6A482;A0A8I6A6K8;A6IH66;D0UFD0;F1MAB9	A0A0G2K865;A0A8I5ZRF0;A0A8I6A1M2;A0A8I6A482;A0A8I6A6K8;F1MAB9;A6IH66;D0UFD0	PrLZ;Tpd52;Tpd52_predicted	Tumor protein D52	A0A0G2K865_RAT;A0A8I5ZRF0_RAT;A0A8I6A1M2_RAT;A0A8I6A482_RAT;A0A8I6A6K8_RAT;A6IH66_RAT;D0UFD0_RAT;F1MAB9_RAT	5	26655.8	17778.7	11695.2	15604.1	17933.5	15534.4	14330.4	15206.8	19296.2	16092	1.11444	0.602684
A0A0G2K899	Acylphosphatase	Acyp1	A0A0G2K899;A6JE20;D4A6X4	A0A0G2K899;A6JE20;D4A6X4	Acyp1;Acyp1_predicted	Acylphosphatase	A0A0G2K899_RAT;A6JE20_RAT;D4A6X4_RAT	6	152187	186396	166086	178704	170843	150721	182892	166868	174760	168810	1.01204	0.848034
A0A0G2K8D6	DCN1-like protein	Dcun1d1	A0A0G2K8D6;A0A8I5Y621;A0A8I5ZYZ4;A0A8I6ADB9;A0A8I6AI94;A6IHV8	A0A0G2K8D6;A0A8I5Y621;A0A8I5ZYZ4;A0A8I6ADB9;A0A8I6AI94;D3ZRV0;A6IHV8;A6IHV9	Dcun1d1;Dcun1d1_predicted	DCN1-like protein	A0A0G2K8D6_RAT;A0A8I5Y621_RAT;A0A8I5ZYZ4_RAT;A0A8I6ADB9_RAT;A0A8I6AI94_RAT;A6IHV8_RAT	5	35250.6	40541.5	24837.5	32080.9	33177.6	28971.1	46505.7	25284.8	32763.8	33381.3	0.993897	0.972544
A0A0G2K8D8	Anion exchange protein	Slc4a1	A0A0G2K8D8;F8WFT7;Q5U329	A0A0G2K8D8;F8WFT7;Q5U329	Slc4a1	Anion exchange protein	A0A0G2K8D8_RAT;F8WFT7_RAT;Q5U329_RAT	2	343499	233308	390103	425801	348178	387567	335912	314566	305121	335792	1.03689	0.795488
A0A0G2K8F7	Ubiquitin-conjugating enzyme E2A	Ube2a	A0A0G2K8F7;A0A8I6A8J6;A6JMG4;Q6AXR9	A0A0G2K8F7;A0A8I6A8J6;Q6AXR9;A0A8I5ZX28;A6JMG4	Ube2a	Ubiquitin-conjugating enzyme E2A	A0A0G2K8F7_RAT;A0A8I6A8J6_RAT;A6JMG4_RAT;Q6AXR9_RAT	2	27711.2	22195.3	19216.2	16560.2	21420.7	19200.3	14773.6	24777.2	31430.3	22545.3	0.950117	0.803407
A0A0G2K8I0	SH3 domain-binding glutamic acid-rich-like protein	Sh3bgrl2	A0A0G2K8I0	A0A0G2K8I0	Sh3bgrl2	SH3 domain-binding glutamic acid-rich-like protein	A0A0G2K8I0_RAT	2	21341.9	11480.6	14498.9	14684.3	15501.4	19464	14268.3	13012	11625.3	14592.4	1.06229	0.747285
A0A0G2K8J4	Family with sequence similarity 83, member H	Fam83h	A0A0G2K8J4;A6HS48;D3ZRK0	A0A0G2K8J4;A6HS48;D3ZRK0	Fam83h;RGD1305866_predicted	Family with sequence similarity 83, member H	A0A0G2K8J4_RAT;A6HS48_RAT;D3ZRK0_RAT	2	143612	165720	195829	132469	159408	157058	189391	176423	184531	176851	0.901367	0.308472
A0A0G2K8J8	Family with sequence similarity 120B	Fam120b	A0A0G2K8J8;A0A8I6A0B3;A6KB41;D4AE88	A0A0G2K8J8;A0A8I5ZXF7;A0A8I6A0B3;A6KB41;A6KB42;D4AE88	Fam120b;RGD1310304_predicted	Family with sequence similarity 120B	A0A0G2K8J8_RAT;A0A8I6A0B3_RAT;A6KB41_RAT;D4AE88_RAT	9	21514.1	13351.8	18446.7	22389	18925.4	20136.2	16750.2	19251.8	20219	19089.3	0.991414	0.942927
A0A0G2K8K1	Ccdc186	Ccdc186	A0A0G2K8K1;A0A8I6APJ7	A0A0G2K8K1;A0A8I6APJ7;A6JI30	Ccdc186	Ccdc186	A0A0G2K8K1_RAT;A0A8I6APJ7_RAT	2	15838.5	18355.7	12473.2	26215	18220.6	21458.8	27272.5	23674		24135.1	0.754942	0.174567
A0A0G2K8L9	Mitochondrial ribosomal protein S28	Mrps28	A0A0G2K8L9;A6IH67	A0A0G2K8L9;A6IH67	Mrps28;rCG_41402	Mitochondrial ribosomal protein S28	A0A0G2K8L9_RAT;A6IH67_RAT	7	140870	133188	120827	131358	131561	130158	152255	114742	127233	131097	1.00354	0.959817
A0A0G2K8N6	Ankyrin repeat and MYND domain containing 2	Ankmy2	A0A0G2K8N6	A0A0G2K8N6;A6HBB0;D3ZC34	Ankmy2	Ankyrin repeat and MYND domain containing 2	A0A0G2K8N6_RAT	14	52162.5	58687.1	60442.6	60990.8	58070.8	60265	57071.6	54976.1	56214.5	57131.8	1.01643	0.700065
A0A0G2K8Q7	U6 snRNA-associated Sm-like protein LSm2	Lsm2	A0A0G2K8Q7;A6KTP6	A0A0G2K8Q7;A0A0G2KAB8;A6KTP7;A0A8I6AT83;A6KTP6;M0R7N1	Lsm2;rCG_38360	U6 snRNA-associated Sm-like protein LSm2	A0A0G2K8Q7_RAT;A6KTP6_RAT	4	35941.2	55780.9	45089.9	42700.2	44878.1	45136.1	50001.4	55205	49551.4	49973.5	0.898037	0.310893
A0A0G2K8R3	LIM domain 7	Lmo7	A0A0G2K8R3	A0A0G2K8R3;A0A8I6AAI2;A0A8I6AMI4;Q6JBI7;A6HU79	Lmo7	LIM domain 7	A0A0G2K8R3_RAT	81	189652	178331	172952	174067	178750	181036	166082	178178	166843	173035	1.03303	0.331728
A0A0G2K8R4	High density lipoprotein binding protein	Hdlbp	A0A0G2K8R4;A0A8I6AEL3;A6JR00;A6JR01;A6JR04	A0A0G2K8R4;A0A8I6AEL3;A6JQZ1;A6JQZ7;A6JR00;A6JR01;A6JR04;A6JR08;Q6P513	Hdlbp	High density lipoprotein binding protein	A0A0G2K8R4_RAT;A0A8I6AEL3_RAT;A6JR00_RAT;A6JR01_RAT;A6JR04_RAT	3	105527	96315.7	96436.7	105220	100875	96228.3	103875	86689.8	89380	94043.3	1.07264	0.191286
A0A0G2K8S1	Solute carrier family 12 member 7	Slc12a7	A0A0G2K8S1	A0A0G2K8S1	Slc12a7	Solute carrier family 12 member 7	A0A0G2K8S1_RAT	5	410195	519188	572475	518801	505165	502849	454798	554201	535064	511728	0.987174	0.876326
A0A0G2K8S8	TP53 induced glycolysis regulatory phosphatase	Tigar	A0A0G2K8S8;A0A8I6AIY8;A6ILX2	A0A0G2K8S8;A0A8I6AIY8;A6ILX2	Tigar;rCG_30218	TP53 induced glycolysis regulatory phosphatase	A0A0G2K8S8_RAT;A0A8I6AIY8_RAT;A6ILX2_RAT	10	40718.7	31577.4	49517.8	29782.8	37899.2	35586.7	39598	38543.3	37707.4	37858.8	1.00107	0.993336
A0A0G2K8S9	NAD(P)(+)--arginine ADP-ribosyltransferase	Art3	A0A0G2K8S9;A0A8I6A9H4;A0A8I6GLM8;Q6AYJ9	A0A0G2K8S9;A0A8I6A9H4;A0A8I6ANA5;A0A8I6GF13;A0A8I6GLM8;A6KK74;A6KK78;A6KK79;A6KK80;A6KK90;F7EXX0;Q6AYJ9;Q91YC0	Art3	NAD(P)(+)--arginine ADP-ribosyltransferase	A0A0G2K8S9_RAT;A0A8I6A9H4_RAT;A0A8I6GLM8_RAT;Q6AYJ9_RAT	15	547156	462697	525215	480704	503943	547699	504851	586474	510508	537383	0.937773	0.264455
A0A0G2K8V3	THO complex subunit 2	Thoc2	A0A0G2K8V3;F1M0V4	A0A0G2K8V3;F1M0V4	Thoc2	THO complex subunit 2	A0A0G2K8V3_RAT;F1M0V4_RAT	6	13840.1	17687.9	13491.3	9655.8	13668.8	17231.3	7847.81	13387	14623.9	13272.5	1.02986	0.882513
A0A0G2K8Y7	Transmembrane and coiled-coil domain family 3	Tmcc3	A0A0G2K8Y7;A0A8I5Y957;A0A8I5ZJH3;A0A8I5ZPM9;A0A8I5ZT53;A6IG16;A6IG18;D3ZLE2	A0A0G2K8Y7;A0A8I5ZJH3;A0A8I5ZPM9;A0A8I5ZT53;A0A8I5Y957;A6IG16;A6IG18;A6IG20;D3ZLE2	Tmcc3;Tmcc3_predicted	Transmembrane and coiled-coil domain family 3	A0A0G2K8Y7_RAT;A0A8I5Y957_RAT;A0A8I5ZJH3_RAT;A0A8I5ZPM9_RAT;A0A8I5ZT53_RAT;A6IG16_RAT;A6IG18_RAT;D3ZLE2_RAT	5	15036.4	5986.19	9851.99	18911.2	12446.4	8894.38	16030.2	10543.8	17575.6	13261	0.938575	0.825273
A0A0G2K8Z8	Myeloid leukemia factor 2	Mlf2	A0A0G2K8Z8;A6ILN3;D3ZPN3	A0A0G2K8Z8;A6ILN3;D3ZPN3	Mlf2;Mlf2_predicted	Myeloid leukemia factor 2	A0A0G2K8Z8_RAT;A6ILN3_RAT;D3ZPN3_RAT	9	41216.4	47477.5	40038.7	48817.5	44387.5	45295.2	41498.4	47489	37763.2	43011.4	1.03199	0.669905
A0A0G2K904	SAFB-like, transcription modulator	Sltm	A0A0G2K904;A0A8I6A3K4;A6KES7;A6KES9;A6KET0	A0A0G2K904;A0A8I6A3K4;A0A8I6AB75;A6KES7;A6KES8;A6KES9;A6KET0;A6KET2;A6KET3;Q568Z5	Sltm;rCG_56631	SAFB-like, transcription modulator	A0A0G2K904_RAT;A0A8I6A3K4_RAT;A6KES7_RAT;A6KES9_RAT;A6KET0_RAT	13	55230.4	57647.6	54634.4	44062.7	52893.8	51983.1	37394	46010.9	42342.6	44432.7	1.19043	0.0970182
A0A0G2K983	CD34 antigen (Predicted)	Cd34	A0A0G2K983;B1PLB1	B1PLB1;B1PLB2;A0A0G2K983	Cd34	CD34 antigen (Predicted)	A0A0G2K983_RAT;B1PLB1_RAT	12	364305	291884	246853	253306	289087	258325	319312	254405	260902	273236	1.05801	0.628114
A0A0G2K995	Filamin binding LIM protein 1	Fblim1	A0A0G2K995;A6ITU3;F7FP13;Q5U1Y3	F7FP13;A0A0G2K995;A6ITU3;Q5U1Y3	Fblim1	Filamin binding LIM protein 1	A0A0G2K995_RAT;A6ITU3_RAT;F7FP13_RAT;Q5U1Y3_RAT	24	184664	178287	191122	172893	181742	147138	157799	172274	176565	163444	1.11195	0.0579601
A0A0G2K9B7	Oxysterol-binding protein	Osbpl2	A0A0G2K9B7;A0A8I6AI28;A6KMB6	A0A8I6AI28;A6KMB6;A0A0G2K9B7	Osbpl2	Oxysterol-binding protein	A0A0G2K9B7_RAT;A0A8I6AI28_RAT;A6KMB6_RAT	7	14748.9	15698.5	13889.5	17694.3	15507.8	16306	17060.8	19463.7	14667.7	16874.5	0.919005	0.329867
A0A0G2K9C1	SWI/SNF related, matrix associated, actin dependent regulator of chromatin, subfamily e, member 1	Smarce1	A0A0G2K9C1;A6HIW9;A6HIX1	A0A0G2K9C1;A6HIW9;A6HIX1	Smarce1;rCG_34563	SWI/SNF related, matrix associated, actin dependent regulator of chromatin, subfamily e, member 1	A0A0G2K9C1_RAT;A6HIW9_RAT;A6HIX1_RAT	1	21725.6	23284.8	15400.7	18507	19729.5		13055.3	23338.5	18347.7	18247.2	1.08124	0.666091
A0A0G2K9C8	Phosphorylase b kinase regulatory subunit	LOC361377	A0A0G2K9C8;A0A8J8YFM3;A6KDC6;Q5RKH5	A0A0G2K9C8;A0A8I5Y5Q0;A0A8I5ZXC2;A0A8J8YFM3;A6KDC6;Q5RKH5	LOC361377;Phkb	Phosphorylase b kinase regulatory subunit	A0A0G2K9C8_RAT;A0A8J8YFM3_RAT;A6KDC6_RAT;Q5RKH5_RAT	22	44022.9	39055.3	34061.3	47681.6	41205.3	49018.2	58454.8	51418.5	41293.4	50046.2	0.823344	0.104001
A0A0G2K9F6	High mobility group nucleosomal binding domain 2	Hmgn2	A0A0G2K9F6;A6ISZ1;Q4KLJ0	A0A0G2K9F6;Q4KLJ0;A6ISZ1	Hmgn2	High mobility group nucleosomal binding domain 2	A0A0G2K9F6_RAT;A6ISZ1_RAT;Q4KLJ0_RAT	1	25250.7	17215.2	16329.6	24599.3	20848.7	22010	13148.6	24208.1	70816.3	32545.8	0.640597	0.409396
A0A0G2K9G3	Mitochondrial ribosomal protein S24	Mrps24	A0A0G2K9G3;A6IKN0;A9UMV2	A0A0G2K9G3;A0A8I6ATR0;A6IKN0;A9UMV2	Mrps24;rCG_35712	Mitochondrial ribosomal protein S24	A0A0G2K9G3_RAT;A6IKN0_RAT;A9UMV2_RAT	8	69234.7	52642.4	74284.6	66233.1	65598.7	62101.9	58136.9	73292	67452.9	65245.9	1.00541	0.952483
A0A0G2K9G6	Cohesin subunit SA	Stag1	A0A0G2K9G6;A0A8I5Y920;A0A8I6ADB5;A0A8I6AQI4	A0A0G2K4D9;A0A0G2K9G6;A0A8I5Y920;A0A8I6ADB5;A0A8I6AQI4;A0A8I6G238;A6I2F7;D3ZXT2;D4A3Q2;A6I2G0	Stag1	Cohesin subunit SA	A0A0G2K9G6_RAT;A0A8I5Y920_RAT;A0A8I6ADB5_RAT;A0A8I6AQI4_RAT	8	9444.36	11685.5	10832.7	7332.6	9823.79	13150.9	7524.77	10322.8	8536.96	9883.86	0.993923	0.970472
A0A0G2K9H9	DnaJ heat shock protein family (Hsp40) member B5	Dnajb5	A0A0G2K9H9;A6IIZ4;B2GV48;D3ZB76	A0A0G2K9H9;A6IIZ4;B2GV48;D3ZB76	Dnajb5;Dnajb5_predicted	DnaJ heat shock protein family (Hsp40) member B5	A0A0G2K9H9_RAT;A6IIZ4_RAT;B2GV48_RAT;D3ZB76_RAT	7	28561.4	31692.6	28016.6	25469.2	28435	28315.5	31184.7	26309.9	28855.7	28666.5	0.991924	0.89132
A0A0G2K9J1	Synaptotagmin binding, cytoplasmic RNA interacting protein	Syncrip	A0A0G2K9J1;A0A8I5ZXH7;M0R735	Q566E4;M0R735;A0A0G2K9J1;A0A8I5ZQ92;A0A8I5ZXH7;A6HZP1;A6I1Y4;A6I1Y8;A6ITA9;Q811S1	Syncrip	Synaptotagmin binding, cytoplasmic RNA interacting protein	A0A0G2K9J1_RAT;A0A8I5ZXH7_RAT;M0R735_RAT	7	81517.5	70371.9	74623.6	81369.3	76970.6	79534.1	81575	70301.8	71165	75644	1.01754	0.748902
A0A0G2K9L0	Ribonuclease T2	Rnaset2	A0A0G2K9L0;A0A8I5ZMB4;A6KK44;A6KU49;B5DF79;D3ZCH6	A0A0G2K9L0;A0A8I5ZMB4;A0A8I6ALG0;B5DF79;D3ZCH6;A6KK44;A6KU49	Rnaset2;Rnaset2-ps1;rCG_44970;rCG_63087	Ribonuclease T2	A0A0G2K9L0_RAT;A0A8I5ZMB4_RAT;A6KK44_RAT;A6KU49_RAT;B5DF79_RAT;D3ZCH6_RAT	5	31225.3	22891.6	30127	29838.2	28520.5	27780.5	31037	23779.6	23284.7	26470.5	1.07745	0.466015
A0A0G2K9M4	WD repeat and FYVE domain containing 3	Wdfy3	A0A0G2K9M4;A0A8I6A7K7;A0A8I6AIP5	A0A8I6A7K7;A0A0G2K9M4;A0A8I6AIP5;A6K5W5	Wdfy3	WD repeat and FYVE domain containing 3	A0A0G2K9M4_RAT;A0A8I6A7K7_RAT;A0A8I6AIP5_RAT	1	3926.32	6211.02	4741.14	1794.37	4168.21	3045.49	7380.38	4935.04		5120.3	0.814056	0.556998
A0A0G2K9P4	SH3 domain-containing GRB2-like endophilin B2	Sh3glb2	A0A0G2K9P4;A0A8I5ZZ43;A6JTX4;A6JTX6	A0A0G2K9P4;A0A8I5ZZ43;A6JTX4;A6JTX6	Sh3glb2	SH3 domain-containing GRB2-like endophilin B2	A0A0G2K9P4_RAT;A0A8I5ZZ43_RAT;A6JTX4_RAT;A6JTX6_RAT	2	128678	58958.7	120611	137884	111533	142613	114841	113156	161876	133122	0.837828	0.351555
A0A0G2K9P5	Conserved oligomeric Golgi complex subunit 5	Cog5	A0A0G2K9P5;A0A8I5ZXD9	A0A0G2K9P5;A0A8I5ZXD9;A0A8I6G993;A6HB54	Cog5	Conserved oligomeric Golgi complex subunit 5	A0A0G2K9P5_RAT;A0A8I5ZXD9_RAT	8	34561	57668.8	41175.3	37898.3	42825.8	41003.6	40676.8	43337	49176.5	43548.5	0.983406	0.899637
A0A0G2K9Q3	N(alpha)-acetyltransferase 25, NatB auxiliary subunit	Naa25	A0A0G2K9Q3;A6J1F1	A0A0G2K9Q3;A6J1F1	Naa25;RGD1305685	N(alpha)-acetyltransferase 25, NatB auxiliary subunit	A0A0G2K9Q3_RAT;A6J1F1_RAT	1	16635.2		8165.94	15359.4	13386.8		22761.8	19433.5	14555.4	18916.9	0.707666	0.194661
A0A0G2K9R0	Zinc finger, SWIM-type containing 8	Zswim8	A0A0G2K9R0;A0A8I5Y637;A0A8I6B124;D4A5A9	A0A0G2K9R0;A0A8I5Y637;A0A8I6B124;D4A5A9;A6KKQ1	Zswim8	Zinc finger, SWIM-type containing 8	A0A0G2K9R0_RAT;A0A8I5Y637_RAT;A0A8I6B124_RAT;D4A5A9_RAT	3	41133.6	26774.1	34513.2	44025.9	36611.7	20903.8	37357.5	30041.1	37465.3	31441.9	1.16442	0.382224
A0A0G2K9S8	Microfibril associated protein 5	Mfap5	A0A0G2K9S8;A0A8I6G396;A0A8I6GG30;A6ILE8;A6ILE9;D3ZJB1	A0A8I6G396;D3ZJB1;A0A0G2K9S8;A0A8I6GG30;A6ILE8;A6ILE9	Mfap5;Mfap5_predicted	Microfibril associated protein 5	A0A0G2K9S8_RAT;A0A8I6G396_RAT;A0A8I6GG30_RAT;A6ILE8_RAT;A6ILE9_RAT;D3ZJB1_RAT	10	375278	295568	142037	203429	254078	344242	303123	192063	149759	247297	1.02742	0.924567
A0A0G2K9T1	E3 ubiquitin-protein ligase	Itch	A0A0G2K9T1;A0A8I5ZZU1;A0A8I6AVL7;A6KI19	A0A8I5ZZU1;A0A8I6AVL7;A0A0G2K9T1;A6KI19	Itch	E3 ubiquitin-protein ligase	A0A0G2K9T1_RAT;A0A8I5ZZU1_RAT;A0A8I6AVL7_RAT;A6KI19_RAT	10	19110.1	30834.1	26386.5	28997.1	26332	32057.7	27112.2	28331.6	23669.4	27792.7	0.94744	0.654345
A0A0G2K9T9	Signal transducer and activator of transcription	Stat2	A0A0G2K9T9;F7EYG9;Q5XI26	A0A0G2K9T9;F7EYG9;Q5XI26;A6KSB5	Stat2	Signal transducer and activator of transcription	A0A0G2K9T9_RAT;F7EYG9_RAT;Q5XI26_RAT	8	20309.8	19322.6	13556.9	24255	19361.1	19686.4	19474.2	18571.9	23147	20219.9	0.957527	0.735518
A0A0G2K9U6	Autophagy related 16-like 1	Atg16l1	A0A0G2K9U6;A0A8I6GLZ1;D3ZFK6	A0A0G2K9U6;A0A8I6GLZ1;D3ZFK6;A6JWP8;A6JWQ0;A6JWQ1;A6JWQ2	Atg16l1	Autophagy related 16-like 1	A0A0G2K9U6_RAT;A0A8I6GLZ1_RAT;D3ZFK6_RAT	6	26905.2	29115.6	25761.6	33217.9	28750.1	34680.5	31328.7	27464.9	35212.6	32171.7	0.893646	0.208692
A0A0G2K9V6	threonine--tRNA ligase	Tars	A0A0G2K9V6;A6KJR7	A0A0G2K9V6;A6KJR7	Tars;Tars1	threonine--tRNA ligase	A0A0G2K9V6_RAT;A6KJR7_RAT	3	27373.4	45125.7	54143.6	41124.2	41941.7	43864.9	40563.1	46283.2	38885.3	42399.1	0.989212	0.939796
A0A0G2K9Y5	Similar to histidine-rich glycoprotein	LOC681544	A0A0G2K9Y5;A6JS41;A6JS42	A0A0G2K9Y5;A6JS41;A6JS42	LOC681544;rCG_36507	Similar to histidine-rich glycoprotein	A0A0G2K9Y5_RAT;A6JS41_RAT;A6JS42_RAT	6	116397	126304	102496	119039	116059	149933	115496	119637	132971	129509	0.896144	0.195041
A0A0G2K9Z4	Caspase 7	Casp7	A0A0G2K9Z4;A0A8I5ZQU7;A6JI19;A6JI22;Q6IRF9	A0A0G2K9Z4;A0A8I5ZQU7;A6JI19;A6JI22;Q6IRF9	Casp7	Caspase 7	A0A0G2K9Z4_RAT;A0A8I5ZQU7_RAT;A6JI19_RAT;A6JI22_RAT;Q6IRF9_RAT	3	23963.6	21331.2	17873.3	21988.8	21289.2	21296.8	26981.8	18725.6	20055.1	21764.8	0.978148	0.837144
A0A0G2KA50	VPS39 subunit of HOPS complex	Vps39	A0A0G2KA50;A0A8I6A3C4;E9PT04	A0A0G2KA50;A0A8I5ZMY7;E9PT04;A0A8I6A3C4	Vps39	VPS39 subunit of HOPS complex	A0A0G2KA50_RAT;A0A8I6A3C4_RAT;E9PT04_RAT	7	76066.4	78456.2	99471.8	86070.9	85016.3	73024.6	87017.7	89234.1	63485.4	78190.4	1.0873	0.428543
A0A0G2KA71	Nectin cell adhesion molecule 2	Nectin2	A0A0G2KA71;A0A8I6A2S9;A6J8U5;Q5FVC5	A0A0G2KA71;A0A8I6A2S9;Q5FVC5;A6J8U5	Nectin2;rCG_54514	Nectin cell adhesion molecule 2	A0A0G2KA71_RAT;A0A8I6A2S9_RAT;A6J8U5_RAT;Q5FVC5_RAT	6	16098.4	18677.1	10457.7	15770.1	15250.8	14176.2	16228.8	12450	13286.9	14035.5	1.08659	0.547305
A0A0G2KAA3	NADH dehydrogenase [ubiquinone] 1 alpha subcomplex subunit 3	Ndufa3	A0A0G2KAA3;A0A8I6AGS3;A6KS31;A6KS32;A9UMW2	A0A0G2KAA3;A0A8I6AGS3;A6KS31;A6KS32;A9UMW2	Ndufa3;rCG_56815	NADH dehydrogenase [ubiquinone] 1 alpha subcomplex subunit 3	A0A0G2KAA3_RAT;A0A8I6AGS3_RAT;A6KS31_RAT;A6KS32_RAT;A9UMW2_RAT	5	1445390	1654110	1364630	1422210	1471585	1751110	1597100	1790040	1551520	1.67244e+06	0.879902	0.0576141
A0A0G2KAA8	Transporter	NET	A0A0G2KAA8;A6KD51;F1LQW0;Q63380	A0A0G2KAA8;F1LQW0;A6KD51;Q63380;Q9WTR3	NET;Slc6a2	Transporter	A0A0G2KAA8_RAT;A6KD51_RAT;F1LQW0_RAT;Q63380_RAT	4	20728.2	31095.9	30166.5	28110.1	27525.2	30238.2	19266.6	22793	22584.5	23720.6	1.16039	0.292895
A0A0G2KAD4	Protein LBH	Lbh	A0A0G2KAD4;A6HA07;F1M635	A0A0G2KAD4;F1M635;A6HA07	Lbh;rCG_61780	Protein LBH	A0A0G2KAD4_RAT;A6HA07_RAT;F1M635_RAT	3	131669	119237	104093	107691	115672	104351	102797	104975	118473	107649	1.07453	0.308829
A0A0G2KAH2	Peroxidasin	Pxdn	A0A0G2KAH2	A0A0G2KAH2;A0A8I5ZV72	Pxdn	Peroxidasin	A0A0G2KAH2_RAT	46	122731	113528	143646	191655	142890	164241	177295	161182	116071	154697	0.923675	0.61003
A0A0G2KAH4	Dedicator of cytokinesis 6	Dock6	A0A0G2KAH4;A0A8I6ANH8;D3ZY19	A0A0G2KAH4;A0A8I5ZNP4;A0A8I6ANH8;A6JNU8;D3ZY19	Dock6	Dedicator of cytokinesis 6	A0A0G2KAH4_RAT;A0A8I6ANH8_RAT;D3ZY19_RAT	11	9591.19	14215.7	12361.2	10062	11557.5	13719.1	14413.9	15810.6	12004.4	13987	0.826305	0.118217
A0A0G2KAJ5	Coiled-coil domain containing 85A	Ccdc85a	A0A0G2KAJ5;A0A8I6A4G3;A0A8I6GJ51;A6JQA1;D3ZMD4	A0A0G2KAJ5;A0A8I6A4G3;A0A8I6GJ51;A6JQA1;D3ZMD4	Ccdc85a;rCG_23305	Coiled-coil domain containing 85A	A0A0G2KAJ5_RAT;A0A8I6A4G3_RAT;A0A8I6GJ51_RAT;A6JQA1_RAT;D3ZMD4_RAT	2	4762.83	5195.41	5412.04	6868.09	5559.59	8109.3	8016.98	4344.15	4660.52	6282.74	0.8849	0.544732
A0A0G2KAJ9	Cytidine and dCMP deaminase domain containing 1	Cdadc1	A0A0G2KAJ9;A0A8I6A0N0;A0A8I6A301;A0A8I6AFB7;A0A8J8XM17;A6K681;A6K682;A6K683	A0A0G2KAJ9;A0A8I6A0N0;A0A8I6A301;A0A8I6A8W1;A0A8I6AFB7;A0A8J8XM17;A6K681;A6K682;A6K683	Cdadc1;rCG_52125	Cytidine and dCMP deaminase domain containing 1	A0A0G2KAJ9_RAT;A0A8I6A0N0_RAT;A0A8I6A301_RAT;A0A8I6AFB7_RAT;A0A8J8XM17_RAT;A6K681_RAT;A6K682_RAT;A6K683_RAT	3	6837.15	12648.5		12570	10685.2	14171.1		10070.3	8768.1	11003.2	0.971104	0.905701
A0A0G2KAM4	Fascin	Fscn1	A0A0G2KAM4;A0A8I6AK10;A6K1N2	A0A8I6AK10;A0A0G2KAM4;A6K1N2	Fscn1;rCG_42612	Fascin	A0A0G2KAM4_RAT;A0A8I6AK10_RAT;A6K1N2_RAT	1	14821.3	11987.6	12653.8	5671.43	11283.5	6482.29	11119.9		8889.25	8830.48	1.27779	0.385712
A0A0G2KAQ5	Myozenin 2	Myoz2	A0A0G2KAQ5;A6HVI2	A0A0G2KAQ5;A0A8I5YBP2;A0A8I6AHZ8;D3ZX18;A6HVI2;A6HVI3	Myoz2;Myoz2_predicted	Myozenin 2	A0A0G2KAQ5_RAT;A6HVI2_RAT	36	4412690	4705280	4842950	5006440	4741840	4690020	4162950	4787110	4459560	4524910	1.04794	0.290919
A0A0G2KAS8	non-specific serine/threonine protein kinase	Wnk2	A0A0G2KAS8;A0A8I6AC38	A0A0G2KAS8;A0A8I5ZP34;A0A8I5ZRK5;A0A8I5ZXV8;A0A8I6AC38;A0A8I6APM9;A6J6Y0	Wnk2	non-specific serine/threonine protein kinase	A0A0G2KAS8_RAT;A0A8I6AC38_RAT	17	40413.9	34261.7	31957.9	34302.3	35233.9	29872.7	35557.8	39186.2	35085.2	34925.5	1.00883	0.910716
A0A0G2KAT3	Replication protein A subunit	Rpa1	A0A0G2KAT3;A6HGQ0	A0A0G2KAT3;A0A8I5ZL77;Q7TP21;A6HGQ0	Rpa1	Replication protein A subunit	A0A0G2KAT3_RAT;A6HGQ0_RAT	4	7548.38	10298	9261.44	7315.24	8605.76	13352.2	10277.6	24133.3		15921	0.540528	0.0988623
A0A0G2KAU5	Phosphopantothenoylcysteine decarboxylase	Ppcdc	A0A0G2KAU5;A6J4U8;A6J4U9;D3ZZZ5	A0A0G2KAU5;A6J4U8;A6J4U9;D3ZZZ5	Ppcdc;Ppcdc_predicted	Phosphopantothenoylcysteine decarboxylase	A0A0G2KAU5_RAT;A6J4U8_RAT;A6J4U9_RAT;D3ZZZ5_RAT	4	43866.3	48540.4	28832.7	33893.6	38783.2	20450.2	60797.4	56292.5	60747.9	49572	0.782362	0.354532
A0A0G2KAW5	WD repeat-containing protein 48	Wdr48	A0A0G2KAW5;A0A8I6AA52;A6I3Y0;D3Z8C7	A0A0G2KAW5;A0A8I6AA52;D3Z8C7;A6I3Y0	Wdr48;Wdr48_predicted	WD repeat-containing protein 48	A0A0G2KAW5_RAT;A0A8I6AA52_RAT;A6I3Y0_RAT;D3Z8C7_RAT	9	21253.9	15967.4	18291.1	18502.7	18503.8	19877.5	18608.3	23786.7	25242.6	21878.8	0.845741	0.127368
A0A0G2KAX0	Proteasome activator subunit 4	Psme4	A0A0G2KAX0	A0A0G2K9R9;A0A0G2KAX0;A0A8I5YBQ1;A0A8I5ZMB9;A0A8I6AIN2;A6JQD1	Psme4	Proteasome activator subunit 4	A0A0G2KAX0_RAT	18	43067.8	35890.2	40642	38989.4	39647.3	41160.7	41063.1	41251.5	38516.2	40497.9	0.978998	0.623731
A0A0G2KAX2	Trafficking protein particle complex subunit 14	Trappc14	A0A0G2KAX2	A0A0G2KAX2;Q5BK00	Trappc14	Trafficking protein particle complex subunit 14	A0A0G2KAX2_RAT	1	8672.53	6551	3818.11	6752.45	6448.52	7037.32	2228.31		5315.8	4860.48	1.32673	0.384737
A0A0G2KAZ3	Emd protein	Emd	A0A0G2KAZ3;A0A8I6AV07;Q6PCU4	Q6PCU4;A0A0G2KAZ3;A0A8I6A5J4;A0A8I6ADW3;A0A8I6AV07	Emd	Emd protein	A0A0G2KAZ3_RAT;A0A8I6AV07_RAT;Q6PCU4_RAT	4	60458.6	54952.8	58786.7	49575.8	55943.5	43938.9	64705.1	53886.4	51199.2	53432.4	1.047	0.629117
A0A0G2KB09	Parvin, beta	Parvb	A0A0G2KB09	A0A0G2KB09;A0A8I5Y6N4;A0A8I5ZR23;A0A8I6AS53;D3ZKG5	Parvb	Parvin, beta	A0A0G2KB09_RAT	23	396912	406578	383946	378474	391478	386144	397117	369158	383582	384000	1.01947	0.416272
A0A0G2KB11	StAR-related lipid transfer domain containing 10	Stard10	A0A0G2KB11;A0A8I5Y8Z4;F7FPT5;Q5BJN1	A0A0G2KB11;A0A8I5Y8Z4;A0A8I6ARA6;A6I6U0;A6I6U1;F7FPT5;Q5BJN1	Stard10	StAR-related lipid transfer domain containing 10	A0A0G2KB11_RAT;A0A8I5Y8Z4_RAT;F7FPT5_RAT;Q5BJN1_RAT	4	34873.7	26804.5	30139.3	22414.5	28558	52983.3	19735.1	19966.5	32162.4	31211.8	0.914974	0.758543
A0A0G2KB73	Replication timing regulatory factor 1	RGD1562474_predicted	A0A0G2KB73;A0A8I6AHX2;A0A8I6AQP3;A6JF18	A0A8I6AHX2;A0A0G2KB73;A0A8I5ZP39;A0A8I6AQP3;A6JF18	RGD1562474_predicted;Rif1	Replication timing regulatory factor 1	A0A0G2KB73_RAT;A0A8I6AHX2_RAT;A0A8I6AQP3_RAT;A6JF18_RAT	2	139191	156584	158931	157061	152942	154657	169243	154956	142505	155340	0.98456	0.748772
A0A0G2KB74	Disco-interacting protein 2 homolog A	Dip2a	A0A0G2KB74	A0A0G2KB74;A0A8I6API5;F1LZ43;A6JKD5;A6JKD8	Dip2a	Disco-interacting protein 2 homolog A	A0A0G2KB74_RAT	1	2432.33		4485.51	6188.79	4368.88	5238.48	6604.17		3366.1	5069.58	0.861782	0.650974
A0A0G2KB92	Doublecortin-like kinase 1	Dclk1	A0A0G2KB92;A0A1W2Q6Q2;A0A3Q9WS43;A0A8I5ZWQ8;A0A8I6AMY9;A6JVF0;M0RDS3	A0A0G2KB92;A0A1W2Q6Q2;A0A3Q9WS43;A0A8I5ZWQ8;A0A8I6AMY9;M0RDS3;A6JVF0	Dclk1;rCG_50095	Doublecortin-like kinase 1	A0A0G2KB92_RAT;A0A1W2Q6Q2_RAT;A0A3Q9WS43_RAT;A0A8I5ZWQ8_RAT;A0A8I6AMY9_RAT;A6JVF0_RAT;M0RDS3_RAT	2	8633.82	12211.1	5869.94	8777.34	8873.05	4462.13	10161.8	7242.03	5769.2	6908.79	1.28431	0.313156
A0A0G2QC04	Plastin 1	Pls1	A0A0G2QC04	A0A0G2QC04;B5DEY0;A6I266	Pls1	Plastin 1	A0A0G2QC04_RAT	2	9390.97	18886.3		11655.8	13311	6559.24	10687.7		9954.9	9067.28	1.46803	0.247026
A0A0G2QC21	Rho guanine nucleotide exchange factor 7	Arhgef7	A0A0G2QC21;A0A8I5ZWI0;A0A8I6AP31;A0A8L2Q927	A0A8I6AP31;A0A0G2QC21;A0A8I5ZWI0;A0A8L2Q927	Arhgef7	Rho guanine nucleotide exchange factor 7	A0A0G2QC21_RAT;A0A8I5ZWI0_RAT;A0A8I6AP31_RAT;A0A8L2Q927_RAT	5	12680.1	13753.7	8966.12	9697.32	11274.3	10736.7	11161.8	8089.98	11965.3	10488.4	1.07493	0.601363
A0A0G2QC22	PAXX, non-homologous end joining factor	Paxx	A0A0G2QC22;A6JT64	A0A0G2QC22;A0A8I6A089;B2RYB2;A6JT61;A6JT64;A6JT66;A6JT67	Paxx;RGD1306215_predicted	PAXX, non-homologous end joining factor	A0A0G2QC22_RAT;A6JT64_RAT	8	59159.9	52313	57493.3	56539.6	56376.4	49249.9	57271.2	52766.4	44908.8	51049.1	1.10436	0.126306
A0A0G2QC25	Voltage-dependent L-type calcium channel subunit alpha	Cacna1c	A0A0G2QC25;A0A8I5YBT4;A0A8I6ANR4;A0A8I6GKU9;A0PJ39;A0SLC4;A6IL70;A6IL71;A6IL72;A6IL73;A6IL74;A6IL75;E9PT56;F1MA84;Q71QJ6;Q8VHT2;Q8VHT3	A0A8I6GKU9;A0A0G2QC25;A0A8I6ANR4;A0PJ39;A0SLC4;A6IL70;A6IL71;A6IL72;A6IL73;A6IL74;A6IL75;E9PT56;F1MA84;Q71QJ6;Q8VHT2;Q8VHT3;A0A8I5YBT4	Cacna1c	Voltage-dependent L-type calcium channel subunit alpha	A0A0G2QC25_RAT;A0A8I5YBT4_RAT;A0A8I6ANR4_RAT;A0A8I6GKU9_RAT;A0PJ39_RAT;A0SLC4_RAT;A6IL70_RAT;A6IL71_RAT;A6IL72_RAT;A6IL73_RAT;A6IL74_RAT;A6IL75_RAT;E9PT56_RAT;F1MA84_RAT;Q71QJ6_RAT;Q8VHT2_RAT;Q8VHT3_RAT	2	28841.4	24651.1	34067.6	34495.4	30513.9	25351.6	27355	34133.7	27361.6	28550.5	1.06877	0.540497
A0A0G2QC38	Serine and arginine rich splicing factor 11	LOC502603	A0A0G2QC38;A6HWT5;Q4KLK1	A0A0G2QC38;A6HWT5;Q4KLK1	LOC502603;Srsf11	Serine and arginine rich splicing factor 11	A0A0G2QC38_RAT;A6HWT5_RAT;Q4KLK1_RAT	4	30290.1	14276.5	30424.4	16514.8	22876.5	20069.1	23497.3	12862.8	15852.5	18070.4	1.26596	0.367426
A0A0G2QC41	Histone deacetylase 6	Hdac6	A0A0G2QC41;A0A1L5YJQ7;A0A8I6GM68;D3ZVD8	A0A0G2QC41;A0A1L5YJQ7;A0A8I6GM68;D3ZVD8;A6KP61	Hdac6	Histone deacetylase 6	A0A0G2QC41_RAT;A0A1L5YJQ7_RAT;A0A8I6GM68_RAT;D3ZVD8_RAT	7	12447.1	6807.36	11190.2	14964.6	11352.3	15954.6	13552.3	10406	12412	13081.2	0.867833	0.433857
A0A0H2UH90	von Willebrand factor A domain containing 5A	Vwa5a	A0A0H2UH90;A0A140TAB5;A0A8I6ACP1	A0A0H2UH90;A0A140TAB5;A0A8I6ACP1;A6KUF6;A6KUF7	Vwa5a	von Willebrand factor A domain containing 5A	A0A0H2UH90_RAT;A0A140TAB5_RAT;A0A8I6ACP1_RAT	2	23978.3	24375.9	20350	18377.6	21770.5	17769	19853.3	22482.5	19492.6	19899.3	1.09403	0.325009
A0A0H2UHV9	Coatomer subunit gamma	Copg2	A0A0H2UHV9;A0A8I5ZST5;A6IEH9	A0A0H2UHV9;A0A8I5ZST5;A6IEH9	Copg2;RGD1566215_predicted	Coatomer subunit gamma	A0A0H2UHV9_RAT;A0A8I5ZST5_RAT;A6IEH9_RAT	5	29260.5	34844.8	27201.8	32801	31027	29364.9	37152.4	32642.8	29235.8	32099	0.966605	0.68688
A0A0H2UHX1	Reticulon	Rtn3	A0A0H2UHX1;A1L1I6;A6HZP8	A0A0H2UHX1;A6HZP8;A1L1I6	Rtn3	Reticulon	A0A0H2UHX1_RAT;A1L1I6_RAT;A6HZP8_RAT	2	103776	79965.6	70829.4	99614.2	88546.3	90107.4	71201.8	101253	80212.5	85693.7	1.03329	0.788721
A0A0H2UI39	Apolipoprotein C-III	Apoc3	A0A0H2UI39;A6J472;A6J473	A0A0H2UI39;A6J472;A6J473	Apoc3	Apolipoprotein C-III	A0A0H2UI39_RAT;A6J472_RAT;A6J473_RAT	1	45291.9	39278.5	69500.3	37867.7	47984.6	15095.8	34584.9	11304.9	52589.4	28393.8	1.68997	0.15497
A0A0R4J8U1	Tyrosine-protein kinase	Zap70	A0A0R4J8U1;A0A8I6AHV6;A6INF5	A0A0R4J8U1;A0A8I6AHV6;A6INF5	Zap70;rCG_22376	Tyrosine-protein kinase	A0A0R4J8U1_RAT;A0A8I6AHV6_RAT;A6INF5_RAT	3	444743	455705	419397	425407	436313	440370	447561	527915	550171	491504	0.88771	0.106722
A0A0U1RRN9	Septin	Septin6	A0A0U1RRN9;A0A0U1RRT8;A0A8I5ZSZ7;A0A8I6AA08;A0A9K3Y7T9;A6JMG9;A6JMH0;B5DFG5	A0A0U1RRN9;A0A0U1RRT8;A0A8I5ZSZ7;A0A8I6AA08;B5DFG5;A0A0U1RRW2;A0A9K3Y7T9;A6JMG9;A6JMH0;A6JMH1	Septin6;rCG_53214	Septin	A0A0U1RRN9_RAT;A0A0U1RRT8_RAT;A0A8I5ZSZ7_RAT;A0A8I6AA08_RAT;A0A9K3Y7T9_RAT;A6JMG9_RAT;A6JMH0_RAT;B5DFG5_RAT	3	19460.1	11366.5		17568.9	16131.8	13742.9	15523.2	10886.2	19011.9	14791	1.09065	0.659911
A0A0U1RRP5	SH3 and multiple ankyrin repeat domains 3	Shank3	A0A0U1RRP5;A0A0U1RS13;A0A8I5ZTC4	A0A0U1RS13;A0A0U1RRP5;A0A8I5ZTC4	Shank3	SH3 and multiple ankyrin repeat domains 3	A0A0U1RRP5_RAT;A0A0U1RS13_RAT;A0A8I5ZTC4_RAT	1	14769.7	18288.9	12692.8	13302	14763.4	18394.5	17221.9	13155.1	16354.9	16281.6	0.906751	0.401703
A0A0U1RRS6	UPF2, regulator of nonsense mediated mRNA decay	Upf2	A0A0U1RRS6;A0A0U1RRY8;A6JLX5	A0A0U1RRS6;A0A0U1RRY8;A6JLX5	Upf2;Upf2_predicted	UPF2, regulator of nonsense mediated mRNA decay	A0A0U1RRS6_RAT;A0A0U1RRY8_RAT;A6JLX5_RAT	4	16779.3	12193.1	16591.9	13168.6	14683.2	15639.1	26058.9	13338	20429.6	18866.4	0.778274	0.219388
A0A0U1RRU5	TGF-beta activated kinase 1/MAP3K7 binding protein 1	Tab1	A0A0U1RRU5;A6HSV8;D4A6C6	A0A0U1RRU5;D4A6C6;A6HSV8	Tab1;rCG_59826	TGF-beta activated kinase 1/MAP3K7 binding protein 1	A0A0U1RRU5_RAT;A6HSV8_RAT;D4A6C6_RAT	8	19454.3	16805.1	25380.5	23823.2	21365.8	14835.5	22046.4	18238.8	19828.1	18737.2	1.14029	0.331234
A0A0U1RRV5	Clustered mitochondria protein homolog	Cluh	A0A0U1RRV5	A0A0U1RRV5;A0A8I6ARR0;A6HGN0;D3ZKG9	Cluh	Clustered mitochondria protein homolog	A0A0U1RRV5_RAT	67	194686	203797	221736	208977	207299	203653	201384	213345	210891	207318	0.999907	0.997671
A0A0U1RS15	CCZ1 homolog B, vacuolar protein trafficking and biogenesis associated	Ccz1	A0A0U1RS15	A0A0G2JUB1;A0A0U1RS15;A0A140UHX9;A0A8I5ZVM3;Q6AYE1	Ccz1	CCZ1 homolog B, vacuolar protein trafficking and biogenesis associated	A0A0U1RS15_RAT	3	22806.4	35593.3	25462.8		27954.2	14235.1	27306.2	18808.3	32654.7	23251.1	1.20227	0.46053
A0A0U1RS25	UPF1, RNA helicase and ATPase	Upf1	A0A0U1RS25;A6KA57	A0A0U1RS25;A6KA57	Upf1;rCG_38820	UPF1, RNA helicase and ATPase	A0A0U1RS25_RAT;A6KA57_RAT	46	556382	524529	558370	552914	548049	533891	597891	534628	531403	549453	0.997444	0.940334
A0A0U1RS40	Serine/threonine kinase 38	Stk38	A0A0U1RS40;A0A8I5ZLY4;A6JJT1;G3V9Q4	A0A8I5ZLY4;G3V9Q4;A0A0G2QBZ7;A0A0U1RS40;A6JJT1	Stk38	Serine/threonine kinase 38	A0A0U1RS40_RAT;A0A8I5ZLY4_RAT;A6JJT1_RAT;G3V9Q4_RAT	6	28594.8	20157.1	23429.2	16720.3	22225.3	25982.3	21341.9	23847.2	14209.7	21345.3	1.04123	0.814877
A0A0U1ZF16	E3 ubiquitin-protein ligase CBL	c-Cbl	A0A0U1ZF16	A0A0U1ZF16	c-Cbl	E3 ubiquitin-protein ligase CBL	A0A0U1ZF16_RAT	2	37289.8		51239.5	46158.6	44896	26086.1	50783	38374.7		38414.6	1.16872	0.474132
A0A140TAE0	Major vault protein	Mvp	A0A140TAE0;A6I9J8	A0A140TAE0;A6I9J8	Mvp	Major vault protein	A0A140TAE0_RAT;A6I9J8_RAT	1	14296.9	21329.2	12404.1	17288.4	16329.6	18410.8	17297.1		24544.5	20084.1	0.813062	0.262767
A0A140TAF0	Tropomyosin 3	Tpm3	A0A140TAF0;A6J6J5	A0A140TAF0;A0A8L2QDD2;A6J6J5;A6J6J9;A6J6K0	Tpm3;rCG_62531	Tropomyosin 3	A0A140TAF0_RAT;A6J6J5_RAT	4	68232.8	46489.7	44262	56360.3	53836.2	42095.8	56028.1	48281.5	42512.3	47229.4	1.13989	0.339396
A0A140TAH0	Cortactin	Cttn	A0A140TAH0;A6HYF4;D3ZGE6	D3ZGE6;A0A140TAH0;A6HYF4	Cttn	Cortactin	A0A140TAH0_RAT;A6HYF4_RAT;D3ZGE6_RAT	3	112528	121922	116637	98698.7	112446	103903	109338	96339	93427.2	100752	1.11607	0.105712
A0A140TAI1	Ubiquilin 1	Ubqln1	A0A140TAI1;A0A8I5ZXD7;A6KAL0;A6KAL1	A0A8I5ZXD7;A0A140TAI1;A6KAL0;A6KAL1	Ubqln1	Ubiquilin 1	A0A140TAI1_RAT;A0A8I5ZXD7_RAT;A6KAL0_RAT;A6KAL1_RAT	3	17128.7	11132.4	9422.39	15223.4	13226.7	12555.6	21037.7	16136.7	12495.5	15556.4	0.850245	0.419728
A0A140UHW6	tRNA (guanine(26)-N(2))-dimethyltransferase	Trmt1	A0A140UHW6;A0A8I5ZNF7	A0A140UHW6;A0A8I5ZNF7;A0A8I6A6S2;Q5U4E4;A6IY83;A6IY84	Trmt1	tRNA (guanine(26)-N(2))-dimethyltransferase	A0A140UHW6_RAT;A0A8I5ZNF7_RAT	4	16055.8	13790.2	10143.6	11111.6	12775.3	16508.4	12578.6	12330.4	11902	13329.9	0.958398	0.757057
A0A140UHX4	Protein kinase AMP-activated non-catalytic subunit gamma 2	Prkag2	A0A140UHX4;A0A8I5Y6F6;A0A8I5ZQR3;Q4QRB9	A0A140UHX4;A0A8I5Y6F6;A0A8I5ZQR3;Q4QRB9	Prkag2	Protein kinase AMP-activated non-catalytic subunit gamma 2	A0A140UHX4_RAT;A0A8I5Y6F6_RAT;A0A8I5ZQR3_RAT;Q4QRB9_RAT	4	7643.51	11718.6	11089.2	8235.69	9671.75	15489.5	12319	8768.02	12390.6	12241.8	0.790061	0.18316
A0A140UHY1	Tetratricopeptide repeat domain 4	Ttc4	A0A140UHY1;A6JYN6	A0A140UHY1;A0A8I5ZKD6;A6JYN6;A6JYN7	Ttc4	Tetratricopeptide repeat domain 4	A0A140UHY1_RAT;A6JYN6_RAT	1	13702.3		10239.7	11820.8	11920.9	5309.51	8600.03	13739.9	8405.68	9013.78	1.32252	0.249066
A0A1B0GWM1	Cytoplasmic linker associated protein 1	Clasp1	A0A1B0GWM1;A0A8I5ZL32;A0A8I6AEZ5;A6K7W0;F1LNQ9;F1LNR0;F1LNR1	A0A0G2JTD7;A0A0G2JUI5;A0A1B0GWM1;A0A1B0GWS3;A0A8I5ZL32;A0A8I6AEZ5;F1LNQ9;F1LNR0;F1LNR1;A6K7W0	Clasp1;rCG_37592	Cytoplasmic linker associated protein 1	A0A1B0GWM1_RAT;A0A8I5ZL32_RAT;A0A8I6AEZ5_RAT;A6K7W0_RAT;F1LNQ9_RAT;F1LNR0_RAT;F1LNR1_RAT	44	53142.4	49880	53985.9	52095.5	52275.9	46007.5	47338.2	51903.1	53318	49641.7	1.05307	0.229711
A0A1B0GWW0	HECT-type E3 ubiquitin transferase	Ube3c	A0A1B0GWW0;D3ZHB7	A0A1B0GWW0;D3ZHB7	Ube3c	HECT-type E3 ubiquitin transferase	A0A1B0GWW0_RAT;D3ZHB7_RAT	12	78637	77398	71321.5	90363.3	79429.9	75743.4	77200	72684.2	84568.7	77549.1	1.02425	0.703554
A0A1B0GWY3	Translocase of outer mitochondrial membrane 5	Tomm5	A0A1B0GWY3;A6IJ86	A0A1B0GWY3;A6IJ86	Tomm5;rCG_54790	Translocase of outer mitochondrial membrane 5	A0A1B0GWY3_RAT;A6IJ86_RAT	8	279598	308311	314340	290679	298232	325197	289610	291255	316478	305635	0.975778	0.560083
A0A1K0FUA4	RCG39434, isoform CRA_a	Hbe2	A0A1K0FUA4;A6I7C2;O88753;O88754;Q63066;Q63067	O88754;O88753;A0A1K0FUA4;A6I7C2;Q63066;Q63067	Hbe2;Hbg1;beta-hO-r;beta-hl-r;rCG_39434	RCG39434, isoform CRA_a	A0A1K0FUA4_RAT;A6I7C2_RAT;O88753_RAT;O88754_RAT;Q63066_RAT;Q63067_RAT	3	13930.5	22951.7	48225.1	36708.7	30454	35111	35368.6	30828.1	37110.9	34604.7	0.880055	0.607813
A0A1K0FUH3	Globin c2	Hba-a2	A0A1K0FUH3;A6HDA4	A0A1K0FUH3;A6HDA4	Hba-a2;rCG_34342	Globin c2	A0A1K0FUH3_RAT;A6HDA4_RAT	3	87909.7	100392	158625	194055	135245	125921	113977	92412.9	149087	120349	1.12377	0.60878
A0A1K0GGD5	Globin d1	Hbq1b	A0A1K0GGD5;A0A8I6AI13	A0A1K0GGD5;A0A8I6AI13	Hbq1b	Globin d1	A0A1K0GGD5_RAT;A0A8I6AI13_RAT	2	17363.4	20259.6	29431.5	35562.8	25654.3	23121.8	27988.4	18345.4	8351.02	19451.7	1.31888	0.335392
A0A1K0GY47	Epsilon 1 globin	Hbe1	A0A1K0GY47;O88752	O88752;A0A1K0GY47	Hbe1	Epsilon 1 globin	A0A1K0GY47_RAT;O88752_RAT	1	248460	273503	414435	363614	325003	404382	316767	257373	256525	308762	1.0526	0.765805
A0A1W2Q5Z6	Tax1 binding protein 3	Tax1bp3	A0A1W2Q5Z6;A0A8I6AHG0;A0A8L2QRP0;A6HGI4	A6HGI4;A0A1W2Q5Z6;A0A8I6AHG0;A0A8L2QRP0;A6HGI3	Tax1bp3	Tax1 binding protein 3	A0A1W2Q5Z6_RAT;A0A8I6AHG0_RAT;A0A8L2QRP0_RAT;A6HGI4_RAT	2	30833.5	20489.6	26805.6	30579.6	27177.1	29462.2	25908.8	21292.9	24362.5	25256.6	1.07604	0.539157
A0A1W2Q616	RCR-type E3 ubiquitin transferase	Mycbp2	A0A1W2Q616;A0A1W2Q679;A0A8I6A4L1	A0A1W2Q616;A0A1W2Q679;A0A8I6A4L1;A0A8I6AJ55	Mycbp2	RCR-type E3 ubiquitin transferase	A0A1W2Q616_RAT;A0A1W2Q679_RAT;A0A8I6A4L1_RAT	2	60065.7	59331.9	58483.5	54503.9	58096.2	65380.9	50537.2	82149.3	82201.5	70067.2	0.82915	0.171936
A0A1W2Q618	Nudix hydrolase 7	Nudt7	A0A1W2Q618;A0A1W2Q6B7;A6IZD6;A6IZD7;A6IZD8;D3ZV74	A0A1W2Q618;A0A1W2Q6B7;D3ZV74;A6IZD6;A6IZD7;A6IZD8	Nudt7;Nudt7_predicted	Nudix hydrolase 7	A0A1W2Q618_RAT;A0A1W2Q6B7_RAT;A6IZD6_RAT;A6IZD7_RAT;A6IZD8_RAT;D3ZV74_RAT	1	2230.52	3662.73	3127.68	1836.08	2714.25	4720.77	4342.74	5394.61	2553.95	4253.02	0.638195	0.0813777
A0A1W2Q628	Centrosomal protein 350	Cep350	A0A1W2Q628;D3ZCA4;F1LPD3	A0A1W2Q628;D3ZCA4;F1LPD3;A6ICZ5;Q8VI43	Cep350	Centrosomal protein 350	A0A1W2Q628_RAT;D3ZCA4_RAT;F1LPD3_RAT	1	29200.7	15685.2	21952.2	22582.4	22355.1	21929.7	17481.1	17368	16973.7	18438.1	1.21244	0.239415
A0A1W2Q641	H(+)-transporting two-sector ATPase	Atp6v1a	A0A1W2Q641;A6IR15;D4A133	A0A1W2Q641;D4A133;A6IR15	Atp6v1a;rCG_52629	H(+)-transporting two-sector ATPase	A0A1W2Q641_RAT;A6IR15_RAT;D4A133_RAT	40	272908	249832	244444	256434	255904	242220	259903	238090	238123	244584	1.04628	0.210324
A0A1W2Q661	Mitochondrial translation release factor 1	Mtrf1	A0A1W2Q661;A6HTZ0;M0RDC8	A0A1W2Q661;A6HTZ0;A6HTZ1;M0RDC8	Mtrf1;rCG_37077	Mitochondrial translation release factor 1	A0A1W2Q661_RAT;A6HTZ0_RAT;M0RDC8_RAT	10	19304.3	15875.2	23936.4	23504.9	20655.2	14549.5	26489.4	25307.9	19930.4	21569.3	0.95762	0.793387
A0A1W2Q689	Transcription elongation factor SPT5	Supt5h	A0A1W2Q689;A0A1W2Q6F0;A0A8I5ZQE4;A0A8I5ZR84;A6J9H9;E9PTB2	A0A1W2Q689;A0A1W2Q6F0;A0A8I5ZQE4;A0A8I5ZR84;E9PTB2;A6J9H9;A6J9I0	Supt5h	Transcription elongation factor SPT5	A0A1W2Q689_RAT;A0A1W2Q6F0_RAT;A0A8I5ZQE4_RAT;A0A8I5ZR84_RAT;A6J9H9_RAT;E9PTB2_RAT	13	18161.8	19826.2	29780.4	24997.9	23191.6	22375.5	18448.8	19328	19438.7	19897.8	1.16554	0.279317
A0A1W2Q6D5	Formin homology 2 domain containing 3	Fhod3	A0A1W2Q6D5;F1LQJ2;F1LRX2	A0A1W2Q659;A0A1W2Q6D5;A0A8I5ZR39;F1LQJ2;F1LRX2;A6J2L1	Fhod3	Formin homology 2 domain containing 3	A0A1W2Q6D5_RAT;F1LQJ2_RAT;F1LRX2_RAT	42	60058.2	54834.8	64956.8	60477.7	60081.9	61268.7	51941.2	57468.3	58679.5	57339.4	1.04783	0.373937
A0A1W2Q6G8	Mitochondrial carrier 1	Mtch1	A0A1W2Q6G8;B0BN30	A0A1W2Q6G8;B0BN30;Q4G025;A6JJU7;A6JJU8	Mtch1	Mitochondrial carrier 1	A0A1W2Q6G8_RAT;B0BN30_RAT	15	136268	139916	122162	142044	135098	149700	144389	134741	127558	139097	0.971247	0.570288
A0A1W2Q6I2	ubiquitinyl hydrolase 1	Otud6b	A0A1W2Q6I2	A0A1W2Q6D9;A0A1W2Q6I2	Otud6b	ubiquitinyl hydrolase 1	A0A1W2Q6I2_RAT	8	72721.6	74486.9	68118.8	75300.6	72657	74000.1	76097.2	77696.5	69606.9	74350.2	0.977227	0.503027
A0A1W2Q6Q0	Osteoglycin	Ogn	A0A1W2Q6Q0;A6J6V8;D3ZVB7	D3ZVB7;A0A1W2Q6Q0;A6J6V8	Ogn;Ogn_predicted	Osteoglycin	A0A1W2Q6Q0_RAT;A6J6V8_RAT;D3ZVB7_RAT	19	991823	902122	577736	639780	777865	797029	1061800	695628	595662	787530	0.987728	0.947835
A0A292G0W2	Gai-interacting protein	Phf24	A0A292G0W2;A0A8I5ZKM4;A0A8I6GMB9;A6IIZ3;D3ZB78	D3ZB78;A0A292G0W2;A0A8I5ZKM4;A0A8I6GMB9;A6IIZ3	Phf24;RGD1559864_predicted	Gai-interacting protein	A0A292G0W2_RAT;A0A8I5ZKM4_RAT;A0A8I6GMB9_RAT;A6IIZ3_RAT;D3ZB78_RAT	4	12151.8	19522.1	15365	18636.7	16418.9	14870	21072.3	15283.3	17553.4	17194.8	0.954879	0.736422
A0A3B0IP20	Adiponectin f1	C1qtnf9	A0A3B0IP20;A6K6A5;D3ZJ76	A0A3B0IP20;D3ZJ76;A6K6A5	C1qtnf9;rCG_63109	Adiponectin f1	A0A3B0IP20_RAT;A6K6A5_RAT;D3ZJ76_RAT	3	21738.8	42252.4	32562.9	28576.1	31282.5		30585.8	34051	28617	31084.6	1.00637	0.971338
A0A5H1ZRU6	Muscular LMNA-interacting protein	Mlip	A0A5H1ZRU6	A0A5H1ZRU6	Mlip	Muscular LMNA-interacting protein	A0A5H1ZRU6_RAT	3	39621	37937.5	31636.6	41016.9	37553	33952.4	37256.3	27420	37468.7	34024.3	1.10371	0.302261
A0A5P8DHK3	Nesprin 2 long isoform	Syne2	A0A5P8DHK3	A0A5P8DHK3;A0A8I5ZNW6;A0A8I6AWY4	Syne2	Nesprin 2 long isoform	A0A5P8DHK3_RAT	7	78077.3	71271.6	66766.1	86377.2	75623.1	70075.5	72751.9	75395.5	71328	72387.7	1.04469	0.492011
A0A5P8DHN0	Nesprin 1 long isoform	Syne1	A0A5P8DHN0;A0A8I5ZJB9;A0A8I6ABC0	A0A5P8DHK4;A0A5P8DHN0;A0A8I5ZJB9;A0A8I6ABC0;Q8VHJ9;A6KIM7;A6KIM9	Syne1	Nesprin 1 long isoform	A0A5P8DHN0_RAT;A0A8I5ZJB9_RAT;A0A8I6ABC0_RAT	138	182368	164614	174726	154606	169078	162616	166644	168349	170398	167002	1.01244	0.751449
A0A7G3W5S2	Protein SCAI	Scai	A0A7G3W5S2;A0A8I6A099;A0A8I6GB80;A6JEW3;A6JEW4;F1M3P6	A0A7G3W5S2;A0A8I6GB80;A6JEW3;F1M3P6;A0A8I6A099;A6JEW4	Scai;rCG_37693	Protein SCAI	A0A7G3W5S2_RAT;A0A8I6A099_RAT;A0A8I6GB80_RAT;A6JEW3_RAT;A6JEW4_RAT;F1M3P6_RAT	2	6407.67	11609.2	3824.58	7664.01	7376.36	8965.68	8006.09	10993.7	6820.5	8696.49	0.8482	0.501427
A0A8I5XVK6	Papilin, proteoglycan-like sulfated glycoprotein	Papln	A0A8I5XVK6;D3ZD40	A0A8I5XVK6;D3ZD40;A0A8I5ZRY8;A6JDR6	Papln	Papilin, proteoglycan-like sulfated glycoprotein	A0A8I5XVK6_RAT;D3ZD40_RAT	33	111299	109658	117936	113416	113077	129138	121739	116533	104046	117864	0.959388	0.42378
A0A8I5XVU2	Carbonyl reductase (NADPH)	Cbr1l2	A0A8I5XVU2	P47727;A0A8I5XVU2;A6JLM2	Cbr1l2	Carbonyl reductase (NADPH)	A0A8I5XVU2_RAT	3	206160	262772	226858	280831	244155	280334	207795	280487	213346	245490	0.994561	0.96122
A0A8I5XVY8	Shroom family member 3	RGD1310470	A0A8I5XVY8;A6KK58;F1LP26	A0A8I5XVY8;F1LP26;A6KK58	RGD1310470;Shroom3	Shroom family member 3	A0A8I5XVY8_RAT;A6KK58_RAT;F1LP26_RAT	42	47400.5	40515.9	37418.8	44653.5	42497.2	35511.1	35862.7	38706.5	39222.3	37325.7	1.13855	0.0749705
A0A8I5XWB5	Dihydrolipoamide acetyltransferase component of pyruvate dehydrogenase complex	Dlst	A0A8I5XWB5;A0A8I6ACB9;A6JE02;G3V6P2	A0A8I6ACB9;A6JE02;Q8CJG5;A0A8I5XWB5;G3V6P2	Dlst	Dihydrolipoamide acetyltransferase component of pyruvate dehydrogenase complex	A0A8I5XWB5_RAT;A0A8I6ACB9_RAT;A6JE02_RAT;G3V6P2_RAT	3	811831	816526	567762	920210	779082	4962830	426280	778126	637384	1701155	0.457973	0.430901
A0A8I5XWT0	CD55 molecule (Cromer blood group)	Cd55	A0A8I5XWT0;A0A8I5ZMB7;A0A9K3Y778;A6IBX8;A6IBY0;A9CMA5;Q9Z0L9;Q9Z0M0	A0A8I5XWT0;Q9Z0L9;Q9Z0M0;A0A8I5ZMB7;A0A9K3Y778;A6IBX8;A6IBX9;A6IBY0;A9CMA5;Q9QUN6;Q9QUT3;Q9QYJ9	Cd55;Daf1	CD55 molecule (Cromer blood group)	A0A8I5XWT0_RAT;A0A8I5ZMB7_RAT;A0A9K3Y778_RAT;A6IBX8_RAT;A6IBY0_RAT;A9CMA5_RAT;Q9Z0L9_RAT;Q9Z0M0_RAT	3	12252.6	11426.2	9989.26	4083.81	9437.97	11525.4	11039.8	13541.2	8339.08	11111.4	0.849397	0.462633
A0A8I5XWT5	Sirtuin 3	Sirt3	A0A8I5XWT5;C6ZII9;F7EYD5	C6ZII9;F7EYD5;A0A8I5XWT5	Sirt3	Sirtuin 3	A0A8I5XWT5_RAT;C6ZII9_RAT;F7EYD5_RAT	18	165042	160510	156486	180076	165528	177382	179286	173101	137526	166824	0.992236	0.911059
A0A8I5XWU7	Kelch domain containing 4	Klhdc4	A0A8I5XWU7;A6IZQ2;D3ZU48	A0A8I5XWU7;A0A8I6A783;A6IZQ2;D3ZU48	Klhdc4;rCG_51065	Kelch domain containing 4	A0A8I5XWU7_RAT;A6IZQ2_RAT;D3ZU48_RAT	4	9891.63	8667.81	14260.4	8836.75	10414.1	10443	13661.9	13269.2	8934.11	11577.1	0.899551	0.527427
A0A8I5XZX9	Uncharacterized LOC102555814	LOC102555814	A0A8I5XZX9	A0A8I5XZX9	LOC102555814	Uncharacterized LOC102555814	A0A8I5XZX9_RAT	24	31930.2	27922.5	27480.9	42429.6	32440.8	30649.3	25416.3	27290.4	28895.6	28062.9	1.156	0.2758
A0A8I5Y039	Large ribosomal subunit protein bL35m	Mrpl35	A0A8I5Y039;A0A8I5ZYT3;A0A8I6GL56;A6IA89;D3ZE10	A0A8I5Y039;A0A8I5ZYT3;A0A8I6GL56;A6IA89;D3ZE10	Mrpl35;Mrpl35_predicted	Large ribosomal subunit protein bL35m	A0A8I5Y039_RAT;A0A8I5ZYT3_RAT;A0A8I6GL56_RAT;A6IA89_RAT;D3ZE10_RAT	6	59794.9	61066.3	61736.2	57955.6	60138.2	44513.2	55774.3	58295.5	52729	52828	1.13838	0.0569762
A0A8I5Y064	F-actin monooxygenase	Mical3	A0A8I5Y064	A0A8I5Y064;A0A8I6A4K7;A0A8I6A690;A0A8I6AA21;A0A8I6AHY7;D3ZGN7;Q5XIM1	Mical3	F-actin monooxygenase	A0A8I5Y064_RAT	17	26534.2	21622.7	27463	30270.7	26472.7	25316.6	23897.3	28501.6	22637.5	25088.2	1.05518	0.552293
A0A8I5Y087	Myeloid cell nuclear differentiation antigen	Mnda	A0A8I5Y087;Q5U2R8	A0A8I5Y087;Q5U2R8	Mnda	Myeloid cell nuclear differentiation antigen	A0A8I5Y087_RAT;Q5U2R8_RAT	4	27478.4	20523.8	19724	16452.9	21044.8	19227.5	20222.1	11432.9	15300	16545.6	1.27192	0.192781
A0A8I5Y0H0	Cullin 1	Cul1	A0A8I5Y0H0;B1WBY1	A0A0G2K8N8;A0A8I5Y0H0;A0A8I5ZSD2;A0A8I6GLA1;B1WBY1;F7FMJ3	Cul1	Cullin 1	A0A8I5Y0H0_RAT;B1WBY1_RAT	36	62454.1	57923.8	61009.2	58343.3	59932.6	59025.2	59020.9	61291.6	62018	60338.9	0.993266	0.770517
A0A8I5Y0J7	Mitochondrial ribosomal protein L18	Mrpl18	A0A8I5Y0J7;A0A8I6AV53;A6KJV6;F7FA85	A0A8I5Y0J7;A0A8I6AV53;A6KJV6;F7FA85	Mrpl18;Mrpl18_predicted	Mitochondrial ribosomal protein L18	A0A8I5Y0J7_RAT;A0A8I6AV53_RAT;A6KJV6_RAT;F7FA85_RAT	4	85110.9	87223.1	99547.3	108651	95133.1	94561.8	111004	107101	85659.7	99581.6	0.955328	0.599029
A0A8I5Y0N5	Poly(rC) binding protein 3	Pcbp3	A0A8I5Y0N5;A0A8I5Y113	A0A8I5Y0N5;A0A8I5Y113;A0A8I5ZWT0;A6JKB2;A6JKB3	Pcbp3	Poly(rC) binding protein 3	A0A8I5Y0N5_RAT;A0A8I5Y113_RAT	6	23786.6	27823.4	23163.8	26085.4	25214.8	26918.9	22918.6	21443	26092.5	24343.2	1.0358	0.622862
A0A8I5Y0U1	Transmembrane protein 41a	Tmem41a	A0A8I5Y0U1;A0A9K3Y6N6;B1WC43	A0A8I5Y0U1;A0A9K3Y6N6;B1WC43	Tmem41a	Transmembrane protein 41a	A0A8I5Y0U1_RAT;A0A9K3Y6N6_RAT;B1WC43_RAT	1	27611.2	27657.6	31046.4	31810.4	29531.4	35186.9	19822.4	21557.8	24314.3	25220.3	1.17094	0.278858
A0A8I5Y0Y2	DNA damage inducible 1 homolog 2	Ddi2	A0A8I5Y0Y2;A0A8I6GFW9	A0A8I5Y0Y2;A0A8I6GFW9;A0A8J8Y1M0;Q4V8J5;A6ITV5	Ddi2	DNA damage inducible 1 homolog 2	A0A8I5Y0Y2_RAT;A0A8I6GFW9_RAT	9	21315.1	20911.7	22654.5	19121.3	21000.7	16753	23155.9	21750.9	18048.1	19927	1.05388	0.545578
A0A8I5Y0Y5	Xanthine dehydrogenase/oxidase	Xdh	A0A8I5Y0Y5;A0A8I5ZPE7;A6H9Z6;F1LQS6	F1LQS6;A0A8I5Y0Y5;A6H9Z6;A0A8I5ZPE7	Xdh;rCG_61833	Xanthine dehydrogenase/oxidase	A0A8I5Y0Y5_RAT;A0A8I5ZPE7_RAT;A6H9Z6_RAT;F1LQS6_RAT	2	21837.3	17722.5	11948.3	9656.4	15291.1	9689.5	8270.63	6113.86	20533.1	11151.8	1.37118	0.366417
A0A8I5Y115	Solute carrier family 25 member 32	Slc25a32	A0A8I5Y115;B2GV53;F7EM79	A0A8I5Y115;B2GV53;F7EM79	Slc25a32	Solute carrier family 25 member 32	A0A8I5Y115_RAT;B2GV53_RAT;F7EM79_RAT	8	34269.6	37677	40942.5	44774	39415.8	39342.5	37062.9	53442.6	38994.7	42210.7	0.933787	0.548281
A0A8I5Y125	Golgi associated, gamma adaptin ear containing, ARF binding protein 2	Gga2	A0A8I5Y125;A0A8I6AE91;A6I8V4;G3V8F7	A0A0G2JYM3;A0A8I5Y125;A0A8I6AE91;A6I8V4;G3V8F7;Q4G038;A6I8V5	Gga2	Golgi associated, gamma adaptin ear containing, ARF binding protein 2	A0A8I5Y125_RAT;A0A8I6AE91_RAT;A6I8V4_RAT;G3V8F7_RAT	9	23141.2	25308	10470.2	23474.1	20598.4	17585	18960.5	24227.3	22004.5	20694.3	0.995363	0.980277
A0A8I5Y1M9	Similar to RIKEN cDNA 6430548M08	6430548M08Rikl	A0A8I5Y1M9	A0A8I5Y1M9;A6IZL7;A6IZL8;D4A3C2	6430548M08Rikl	Similar to RIKEN cDNA 6430548M08	A0A8I5Y1M9_RAT	1	4833.31	4162.26		3487.16	4160.91	7624.15	4204.76	3705.4	5593.7	5282	0.787752	0.34981
A0A8I5Y1S8	LRR binding FLII interacting protein 1	Lrrfip1	A0A8I5Y1S8;A0A8I6A6Y5	A0A8I5Y1S8;A0A8I5ZPV3;A0A8I6A6Y5;A0A8I6GL21;A6JQN7;A6JQP1;A6JQP2;A6JQP3	Lrrfip1	LRR binding FLII interacting protein 1	A0A8I5Y1S8_RAT;A0A8I6A6Y5_RAT	12	46704.6	31876	43067.4	38091.3	39934.8	37274.7	43863	38107.2	54115	43340	0.921432	0.524259
A0A8I5Y1T6	Protein 4.1	Epb41	A0A8I5Y1T6	A0A8I5Y1T6;D3ZIP3;A0A0G2K161;A0A0G2KAK2;A0A8I6A4E3;D3ZKF7;D4A9A6;Q9WTP0;A0A0G2K1Q9;A0A8I5Y1G9;A0A8I5ZSB9;A0A8I5ZVK0;A0A8I5ZZJ7;A0A8I6AUN0;A3E0T0;A6KF70;D4A6Q4;F7FPP7;G3V874;A6ISR5;A0A0G2K0B2;A0A0G2K0F3;A0A0G2K271;A6KF69;A6KF71;A6KF72;A6KF73;A6KIB0;A6KIB1;D3ZMI4;D4A9L5;D4ACZ4;F7EZF8;Q9JMB2	Epb41	Protein 4.1	A0A8I5Y1T6_RAT	34	134732	147291	161129	158952	150526	169742	137110	153177	141547	150394	1.00088	0.98935
A0A8I5Y224	ADAM metallopeptidase domain 9	Adam9	A0A8I5Y224;A0A8I6AAS7;E9PTA4;Q58GH6	A0A8I5Y224;A0A8I6AAS7;E9PTA4;Q58GH6;A6IW28	Adam9	ADAM metallopeptidase domain 9	A0A8I5Y224_RAT;A0A8I6AAS7_RAT;E9PTA4_RAT;Q58GH6_RAT	7	13105.6	10615.3	9190.98	11607.8	11129.9	14670.2	9796.73	9771.03	9015.7	10813.4	1.02927	0.843753
A0A8I5Y238	Transmembrane protein 161B	RGD1309660_predicted	A0A8I5Y238;A0A8I5ZR74;A6I4L4;F1LX74	A0A8I5Y238;A0A8I5ZR74;A6I4L4;F1LX74	RGD1309660_predicted;Tmem161b	Transmembrane protein 161B	A0A8I5Y238_RAT;A0A8I5ZR74_RAT;A6I4L4_RAT;F1LX74_RAT	2		6029.67	4693.99	7980.8	6234.82	9153.57	7881.5	14694.8		10576.6	0.589491	0.131971
A0A8I5Y262	Mitogen-activated protein kinase kinase kinase 20	Map3k20	A0A8I5Y262	A0A8I5Y262;A0A8I6A4W9;D4AE17	Map3k20	Mitogen-activated protein kinase kinase kinase 20	A0A8I5Y262_RAT	17	86821.9	97774	92148.7	71131.9	86969.1	91631.1	83455.6	93036.5	88256.2	89094.9	0.976141	0.740038
A0A8I5Y2B8	Peroxiredoxin C-terminal domain-containing protein	ENSRNOG00000062500	A0A8I5Y2B8;A6JEG7	A0A8I5Y2B8;A6JEG7	ENSRNOG00000062500;rCG_64140	Peroxiredoxin C-terminal domain-containing protein	A0A8I5Y2B8_RAT;A6JEG7_RAT	4	1197390	1302530	1078250	1151560	1.18243e+06	1011560	1184190	1095010	1281370	1.14303e+06	1.03447	0.616594
A0A8I5Y4I3	Dynactin subunit 6	Dctn6	A0A8I5Y4I3;A6IVQ2;D4ADD8	A0A8I5Y4I3;A0A8I6A6N2;A6IVQ2;A6IVQ4;D4ADD8	Dctn6;Dctn6_predicted	Dynactin subunit 6	A0A8I5Y4I3_RAT;A6IVQ2_RAT;D4ADD8_RAT	5	70481.3	60181.7	57490.4	70098.4	64562.9	57868.5	70789.6	64686.2	64776.2	64530.1	1.00051	0.994112
A0A8I5Y4S4	ENAH, actin regulator	Enah	A0A8I5Y4S4	A0A0G2K6I4;A0A8I5Y4S4;A0A8I5ZND4;A0A8I5ZT50;A0A8I6G5W6;A0A8I6GMP8;Q5XHX3;A6JGK5;A6JGK6	Enah	ENAH, actin regulator	A0A8I5Y4S4_RAT	18	66533.2	60081.3	59481.1	53774	59967.4	59131.9	67905.8	57299.9	67845	63045.7	0.951174	0.453041
A0A8I5Y4X4	Negative regulator of ubiquitin-like proteins 1	Nub1	A0A8I5Y4X4;A0A8I6A4A9;F7ES73;Q5XIT4	A0A8I5Y4X4;A0A8I5ZLQ1;A0A8I6A4A9;F7ES73;Q5XIT4	Nub1	Negative regulator of ubiquitin-like proteins 1	A0A8I5Y4X4_RAT;A0A8I6A4A9_RAT;F7ES73_RAT;Q5XIT4_RAT	16	35088.4	36880	34702.9	31685.1	34589.1	34121.8	33911.9	36629.8	34144.2	34701.9	0.996749	0.93135
A0A8I5Y513	Autophagy related 10	Atg10	A0A8I5Y513;A6I4P1;D4A9K6	A0A8I5Y513;A0A8I6GLV9;A6I4P1;D4A9K6	Atg10;rCG_44366	Autophagy related 10	A0A8I5Y513_RAT;A6I4P1_RAT;D4A9K6_RAT	3	5941.27	8192.87	7245.42	8990.43	7592.5	12597.7	8613.03	6142.08		9117.6	0.83273	0.424428
A0A8I5Y554	Polypeptide N-acetylgalactosaminyltransferase	Galnt2	A0A8I5Y554;B5DF50	A0A0G2JU25;A0A8I5Y554;A0A8I6A5D7;A0A8I6AKA3;A0A8I6AU26;B5DF50;D3ZFD2;A6KJ04;A6KJ05	Galnt2	Polypeptide N-acetylgalactosaminyltransferase	A0A8I5Y554_RAT;B5DF50_RAT	14	41093	42943	39651.6	40386	41018.4	37215	46782.2	42827.5	37980.3	41201.2	0.995562	0.940404
A0A8I5Y591	Endoplasmic reticulum-Golgi intermediate compartment protein	Ergic1	A0A8I5Y591;A0A8I5ZUU5;A6HDE2	A0A8I5ZUG2;A0A8I5ZUU5;A0A8I5Y591;A6HDE2;F1LU48	Ergic1;rCG_34297	Endoplasmic reticulum-Golgi intermediate compartment protein	A0A8I5Y591_RAT;A0A8I5ZUU5_RAT;A6HDE2_RAT	14	63118.3	55154.3	55459.1	52226.6	56489.6	59974.4	68461	64412.4	56824.7	62418.1	0.905019	0.136385
A0A8I5Y5D3	Ribosomal RNA-processing protein 4	Exosc2	A0A8I5Y5D3;A6JU28;D3ZBP3	A0A8I5Y5D3;D3ZBP3;A6JU28	Exosc2;Exosc2_predicted	Ribosomal RNA-processing protein 4	A0A8I5Y5D3_RAT;A6JU28_RAT;D3ZBP3_RAT	2	111158	136888	127918	120353	124079	200987	150024	142870	112543	151606	0.818432	0.200729
A0A8I5Y5E8	Actin-related protein 2/3 complex subunit 4	Arpc4	A0A8I5Y5E8;A0A8I5Y976;A0A8I6ALX8;A6IBR0;F7FBT6	A0A8I5Y5E8;A0A8I5Y976;A0A8I6ALX8;A6IBR0;F7FBT6	Arpc4;Arpc4_predicted	Actin-related protein 2/3 complex subunit 4	A0A8I5Y5E8_RAT;A0A8I5Y976_RAT;A0A8I6ALX8_RAT;A6IBR0_RAT;F7FBT6_RAT	9	118421	117003	125944	151196	128141	138061	130687	126962	145786	135374	0.94657	0.450299
A0A8I5Y5F2	Apoptotic chromatin condensation inducer 1	Acin1	A0A8I5Y5F2	A0A8I5Y5F2;A0A8I6AA64;A0A8I6AU50;E9PST5;Q5BJU9;A6KGV6	Acin1	Apoptotic chromatin condensation inducer 1	A0A8I5Y5F2_RAT	21	67669.3	49372.1	55801.4	52519.4	56340.6	48624.1	43195.5	49283.4	46102	46801.2	1.20383	0.0650034
A0A8I5Y5Z9	Transmembrane p24 trafficking protein 2	Tmed2	A0A8I5Y5Z9;A6J0Y8;A6J0Z0	A0A8I5Y5Z9;A6J0Y8;A6J0Z0	Tmed2;rCG_21206	Transmembrane p24 trafficking protein 2	A0A8I5Y5Z9_RAT;A6J0Y8_RAT;A6J0Z0_RAT	1	22204	13314.7	20560	20600.2	19169.7	19591.9	23467.1	18923.3	19290.9	20318.3	0.943471	0.628395
A0A8I5Y641	Ribosome binding protein 1	Rrbp1	A0A8I5Y641;A0A8I6ALA2;F1M853	A0A8I5Y641;A0A8I6A1S1;A0A8I6ALA2;A0A8I6AS70;A6K740;F1M853	Rrbp1	Ribosome binding protein 1	A0A8I5Y641_RAT;A0A8I6ALA2_RAT;F1M853_RAT	64	103407	76220.8	70194.3	76351.5	81543.4	72140.2	78496.3	67833.5	74843.5	73328.4	1.11203	0.330543
A0A8I5Y665	CAD protein	Cad	A0A8I5Y665;A0A8I5ZMM2;A6HA80;A6HA81;D4A8A0	A0A8I5Y665;A0A8I5ZMM2;A0A8I6A9Y4;D4A8A0;A6HA80;A6HA81;A6HA82;A6HA83;A6HA84	Cad	CAD protein	A0A8I5Y665_RAT;A0A8I5ZMM2_RAT;A6HA80_RAT;A6HA81_RAT;D4A8A0_RAT	26	33070.3	25870.9	24514.5	27234.4	27672.5	31000.5	28407.5	24811.6	26688.2	27727	0.998037	0.981864
A0A8I5Y674	GTPase activating protein and VPS9 domains 1	Gapvd1	A0A8I5Y674;A0A8I5ZT12;D4A022	A0A8I5Y674;A0A8I5ZT12;D4A022;A6JUC5	Gapvd1	GTPase activating protein and VPS9 domains 1	A0A8I5Y674_RAT;A0A8I5ZT12_RAT;D4A022_RAT	14	110240	98181.8	89885.8	118312	104155	95210.5	94324.6	95969.9	100275	96445	1.07994	0.276368
A0A8I5Y697	AP-1 complex subunit gamma	Ap1g1	A0A8I5Y697;A0A8I6AE72;B2RYN6	A0A8I5Y697;A0A8I6AE72;A0A8I6ARE9;B2RYN6;A6IZ36	Ap1g1	AP-1 complex subunit gamma	A0A8I5Y697_RAT;A0A8I6AE72_RAT;B2RYN6_RAT	15	43498.6	38512.1	35867.6	39803	39420.3	45229.8	42404.1	37527.9	42387.3	41887.3	0.941105	0.315555
A0A8I5Y6A7	Poly [ADP-ribose] polymerase	Parp9	A0A8I5Y6A7;A0A8I5ZMQ5;A0A8I6AD67;A0A8J8Y5V1;A1A5Q1;A6IRE6	A0A8I5Y6A7;A0A8I5ZMQ5;A0A8I6AD67;A0A8J8Y5V1;A1A5Q1;A6IRE6;A6IRE8	Parp9;Parp9_predicted	Poly [ADP-ribose] polymerase	A0A8I5Y6A7_RAT;A0A8I5ZMQ5_RAT;A0A8I6AD67_RAT;A0A8J8Y5V1_RAT;A1A5Q1_RAT;A6IRE6_RAT	4	120587	159982	100773	123200	126136		139651	114045	143981	132559	0.951542	0.714128
A0A8I5Y6E1	Insulin-like growth factor binding protein, acid labile subunit	Igfals	A0A8I5Y6E1;A6HCX8;A6HCX9;F1LRE2	A0A8I5Y6E1;A6HCX8;A6HCX9;F1LRE2	Igfals	Insulin-like growth factor binding protein, acid labile subunit	A0A8I5Y6E1_RAT;A6HCX8_RAT;A6HCX9_RAT;F1LRE2_RAT	2	33624.3	38250.2	48782.7	48698.8	42339	42100.7	42367.4	24323.2	26651.9	33860.8	1.25038	0.218972
A0A8I5Y6F4	E3 ubiquitin-protein ligase RNF170	LOC364654	A0A8I5Y6F4;A0A8I5ZKY1;A6IVZ0	A0A8I5Y6F4;A0A8I5ZKY1;A6IVZ0;A6IVZ1;A6IVZ2;A6IVZ3;M0R436	LOC364654;Rnf170	E3 ubiquitin-protein ligase RNF170	A0A8I5Y6F4_RAT;A0A8I5ZKY1_RAT;A6IVZ0_RAT	2	12194.4	3145.4	7860.27	8686.42	7971.62	10175.1	14911.8	12030.8	11431.6	12137.3	0.656786	0.0964683
A0A8I5Y6I7	DDB1 and CUL4 associated factor 6	Dcaf6	A0A8I5Y6I7;A0A8I5ZQH9;D4A8L4	A0A8I5Y6I7;A0A8I5ZQH9;A0A8I5ZSR3;D4A8L4;A6IDG8	Dcaf6	DDB1 and CUL4 associated factor 6	A0A8I5Y6I7_RAT;A0A8I5ZQH9_RAT;D4A8L4_RAT	10	24875.7	21055.8	31156.7	36791	28469.8	21577.8	25955.9	20565.6	26510	23652.3	1.20368	0.249865
A0A8I5Y6Q8	Ankyrin repeat and FYVE domain containing 1	Ankfy1	A0A8I5Y6Q8;A0A8I6ALW4;D4A1J6	A0A8I5Y6Q8;A0A8I6ALW4;D4A1J6;A6HGG6;A6HGG7	Ankfy1	Ankyrin repeat and FYVE domain containing 1	A0A8I5Y6Q8_RAT;A0A8I6ALW4_RAT;D4A1J6_RAT	10	22780.6	25726.3	24305.2	24479.1	24322.8	22065.9	23170.6	25219.2	31317.7	25443.3	0.955959	0.62101
A0A8I5Y6T9	UHRF1 binding protein 1	Bltp3a	A0A8I5Y6T9;A0A8I6A3T8;A6JJN8	A0A8I5Y6T9;A0A8I5ZTR4;A0A8I6A3T8;A6JJN8;D3ZMR2	Bltp3a;rCG_60530	UHRF1 binding protein 1	A0A8I5Y6T9_RAT;A0A8I6A3T8_RAT;A6JJN8_RAT	4	6247.71	3926.31	5885.88	4849.8	5227.43	3762.16	5922.83	6670.63	9008.11	6340.93	0.824394	0.390244
A0A8I5Y6U1	Ral GTPase activating protein catalytic subunit alpha 1	Ralgapa1	A0A8I5Y6U1;A0A8I6A9F7;A0A8I6GE30	A0A8I5Y6U1;A0A8I6A9F7;A0A8I6GE30	Ralgapa1	Ral GTPase activating protein catalytic subunit alpha 1	A0A8I5Y6U1_RAT;A0A8I6A9F7_RAT;A0A8I6GE30_RAT	4	5679.74	5518.69	3069.64	3741.87	4502.48	2291.67	7824.13	4281.87	3443.29	4460.24	1.00947	0.976195
A0A8I5Y6U8	Proteasome subunit beta	Psmb1	A0A8I5Y6U8;A0A8I5ZZZ8;A0A8I6G498;A6KB45;Q6PDW4	A0A8I5Y6U8;A0A8I5ZZZ8;A0A8I6G498;Q6PDW4;A6KB45	Psmb1	Proteasome subunit beta	A0A8I5Y6U8_RAT;A0A8I5ZZZ8_RAT;A0A8I6G498_RAT;A6KB45_RAT;Q6PDW4_RAT	1	162943	146668	162973	155650	157058	150071	180534	163366	148320	160573	0.978114	0.690158
A0A8I5Y6Z0	BCL2-associated transcription factor 1	Bclaf1	A0A8I5Y6Z0;A0A8I6AX06;B1WC16	A0A0G2K1G0;A0A0G2K2S3;A0A8I5Y6Z0;A0A8I6AX06;A6JPD0;B1WC16;Q7TP73	Bclaf1;Mtfr2	BCL2-associated transcription factor 1	A0A8I5Y6Z0_RAT;A0A8I6AX06_RAT;B1WC16_RAT	16	134091	123198	150643	121790	132430	117727	119846	119457	124789	120455	1.09942	0.130279
A0A8I5Y6Z7	GPI-anchor transamidase	Pigk	A0A8I5Y6Z7;A0A8I6A6T0;A6HWM4	A0A8I5Y6Z7;A0A8I6A6T0;A0A8I6AH05;A0A8J8YK78;A6HWM3;A6HWM4;A6HWM5;A6HWM6	Pigk;rCG_29025	GPI-anchor transamidase	A0A8I5Y6Z7_RAT;A0A8I6A6T0_RAT;A6HWM4_RAT	11	25443.2	20471.8	21241.8	24711.6	22967.1	27763.1	23093.2	24378.8	26138.1	25343.3	0.90624	0.188903
A0A8I5Y716	non-specific serine/threonine protein kinase	Mast4	A0A8I5Y716;A0A8I6A2A1;A0A8I6AUJ4;F1M4F3;M0R3L1	A0A8I5Y716;A0A8I6A2A1;A0A8I6AUJ4;A0A8I6GEC4;F1M4F3;M0R3L1;A6I5D8	Mast4	non-specific serine/threonine protein kinase	A0A8I5Y716_RAT;A0A8I6A2A1_RAT;A0A8I6AUJ4_RAT;F1M4F3_RAT;M0R3L1_RAT	5	9962.11	6871.09	9102.29	8103.35	8509.71	8921.91	11823.8	8714.33	11180.1	10160	0.837567	0.16038
A0A8I5Y735	Immunoglobulin V-set domain-containing protein	ENSRNOG00000066904	A0A8I5Y735	A0A8I5Y735	ENSRNOG00000066904	Immunoglobulin V-set domain-containing protein	A0A8I5Y735_RAT	1	8018.05	16325.1		19542.8	14628.6	3968.21	3805.39	10553.5	12261.2	7647.07	1.91297	0.131531
A0A8I5Y757	Uridine-cytidine kinase	RGD1565465_predicted	A0A8I5Y757;A0A8I5ZVU1;A0A8I6AIR8;A0A8I6GA89;A6KLZ1;A6KLZ3	A0A8I5ZVU1;A0A8I6AIR8;A0A8I6AMB1;A0A8I6GA89;A0A8I6GJU6;A6KLZ1;D3ZYQ8;A0A8I5Y757;A6KLZ3;A6KLZ4	RGD1565465_predicted;Uckl1	Uridine-cytidine kinase	A0A8I5Y757_RAT;A0A8I5ZVU1_RAT;A0A8I6AIR8_RAT;A0A8I6GA89_RAT;A6KLZ1_RAT;A6KLZ3_RAT	4	23284.7	19121.2	12480.4	21146.9	19008.3	21424.3	17014.1	15845.3	19147.3	18357.8	1.03544	0.813568
A0A8I5Y758	CDC42 effector protein (Rho GTPase binding) 4 (Predicted), isoform CRA_a	Cdc42ep4	A0A8I5Y758;B1WC33	B1WC33;A0A8I5Y758	Cdc42ep4	CDC42 effector protein (Rho GTPase binding) 4 (Predicted), isoform CRA_a	A0A8I5Y758_RAT;B1WC33_RAT	2	13683	12076.7	12613.2	12704.9	12769.5	28243.1	12700.2	19319.3	14213.4	18619	0.685829	0.147858
A0A8I5Y772	Tetraspanin 14	Tspan14	A0A8I5Y772;A0A8I6GG14;D4A0Z1	A0A8I5Y772;A0A8I6GG14;D4A0Z1;A6K9K8;A6K9K9	Tspan14	Tetraspanin 14	A0A8I5Y772_RAT;A0A8I6GG14_RAT;D4A0Z1_RAT	2	9433.82	9985.98	7888.52	2328	7409.08	9260.95	8845.25	11821.4	11986.3	10478.5	0.707076	0.164108
A0A8I5Y7C8	Synaptotagmin-like 2	Sytl2	A0A8I5Y7C8;A0A8I6AM63	A0A8I5Y7C8;A0A8I6AM63;A6I630;A6I631;A6I632	Sytl2	Synaptotagmin-like 2	A0A8I5Y7C8_RAT;A0A8I6AM63_RAT	3	130965	174160	227868	139761	168188	179980	184002	112714	222208	174726	0.962584	0.843085
A0A8I5Y7L4	DNA topoisomerase 2	Top2b	A0A8I5Y7L4	A0A8I5Y7L4;Q14TE9;Q63177	Top2b	DNA topoisomerase 2	A0A8I5Y7L4_RAT	38	61738.3	56801.2	53714.3	61441.7	58423.9	63856.1	60558.8	67710.7	63563.2	63922.2	0.913984	0.0640926
A0A8I5Y7N7	Unconventional myosin-VI	Myo6	A0A8I5Y7N7;A0A8I5ZWC2;D4A5I9	A0A8I5Y7N7;A0A8I5ZWC2;A0A8I5ZYN7;A0A8I6ACM8;A0A8I6AEW8;D4A5I9;A6I1N5;A6I1N7	Myo6	Unconventional myosin-VI	A0A8I5Y7N7_RAT;A0A8I5ZWC2_RAT;D4A5I9_RAT	9	19904.9	20046.8	23833.1	15386.4	19792.8	18274.4	18680.6	19781.7	21642.6	19594.8	1.0101	0.919765
A0A8I5Y7P2	Succinate dehydrogenase cytochrome b560 subunit, mitochondrial	Sdhc	A0A8I5Y7P2;A6JFT8;A6JFU1;F7FI92;Q641Z9	A0A8I5Y7P2;A0A8I5ZYU8;A6JFT8;A6JFT9;A6JFU1;F7FI92;Q641Z9	Sdhc	Succinate dehydrogenase cytochrome b560 subunit, mitochondrial	A0A8I5Y7P2_RAT;A6JFT8_RAT;A6JFU1_RAT;F7FI92_RAT;Q641Z9_RAT	16	1104980	1138180	1169590	1223910	1159165	1469190	1165420	1345230	1311630	1.32287e+06	0.876252	0.0512294
A0A8I5Y7P7	Immunoglobulin V-set domain-containing protein	Igkvl-ps6	A0A8I5Y7P7	A0A8I5Y7P7	Igkvl-ps6	Immunoglobulin V-set domain-containing protein	A0A8I5Y7P7_RAT	3	130015	179318	147586	80307.7	134307	134625	87434.2	121655	155552	124817	1.07603	0.718814
A0A8I5Y7S8	IQ motif and Sec7 domain ArfGEF 2	Iqsec2	A0A8I5Y7S8;A0A8I6GKX8	A0A8I5Y7S8;A0A8I6GKX8	Iqsec2	IQ motif and Sec7 domain ArfGEF 2	A0A8I5Y7S8_RAT;A0A8I6GKX8_RAT	1	9522.37	15062.1	15470.8		13351.8	7974.41	12396.6		13573	11314.7	1.18004	0.471713
A0A8I5Y7U7	Small inducible cytokine subfamily E, member 1	Aimp1	A0A8I5Y7U7;A0A8I6A263;Q4G079	A0A8I6A263;Q4G079;A0A8I5Y7U7;Q9EPV3	Aimp1;Scye1	Small inducible cytokine subfamily E, member 1	A0A8I5Y7U7_RAT;A0A8I6A263_RAT;Q4G079_RAT	21	205951	188364	189358	183090	191691	166456	189737	174916	153720	171207	1.11964	0.0638936
A0A8I5Y7Z0	Myosin heavy chain 8	Myh8	A0A8I5Y7Z0;A0A8I6ART5;A6HFI4;F1M8F6	A0A8I5Y7Z0;A0A8I6ART5;A6HFI4;F1M8F6	Myh8;rCG_34493	Myosin heavy chain 8	A0A8I5Y7Z0_RAT;A0A8I6ART5_RAT;A6HFI4_RAT;F1M8F6_RAT	3	807648	555861	776672	768710	727223	723921	672211	692735	415055	625980	1.16173	0.311357
A0A8I5Y7Z5	Coiled-coil serine-rich protein 2	Ccser2	A0A8I5Y7Z5;A0A8I6A5N0;A0A8I6GG47;A6K9I4;A6K9I5;D4A4E5	D4A4E5;A0A8I5Y7Z5;A0A8I6A5N0;A0A8I6A7S7;A0A8I6GG47;A6K9I4;A6K9I5	Ccser2;RGD1304626_predicted	Coiled-coil serine-rich protein 2	A0A8I5Y7Z5_RAT;A0A8I6A5N0_RAT;A0A8I6GG47_RAT;A6K9I4_RAT;A6K9I5_RAT;D4A4E5_RAT	3	26269.6	26426.5	16589.4	22359	22911.1	19781.6	19863.1	30760.9	16982	21846.9	1.04871	0.789983
A0A8I5Y830	Proteasome subunit alpha type	Psma7	A0A8I5Y830;A0A8I6A6N6;A0A8I6ASC7;A0JPK2;A6KMC6;A6KMC7	A0A0G2K0W9;A0A8I5Y830;A0A8I6A6N6;A0A8I6AS04;A0A8I6ASC7;A0JPK2;A6KLT8;A6KMC6;A6KMC7;F1M6I7;A0A8I6GE49	Psma7;rCG_38543	Proteasome subunit alpha type	A0A8I5Y830_RAT;A0A8I6A6N6_RAT;A0A8I6ASC7_RAT;A0JPK2_RAT;A6KMC6_RAT;A6KMC7_RAT	4	42224.1	37066	46682.3	38270.9	41060.8	31976.8	40773.3	39319.1	51434.3	40875.9	1.00452	0.968981
A0A8I5Y868	Kinesin light chain	Klc2	A0A8I5Y868;B2GV74;F7ET11	A0A8I5Y868;B2GV74;F7ET11;A0A8A1UC59	Klc2	Kinesin light chain	A0A8I5Y868_RAT;B2GV74_RAT;F7ET11_RAT	12	46877.8	52294.7	43490.7	52141.1	48701.1	36116.3	52214.8	45112.9	50031.7	45868.9	1.06174	0.522195
A0A8I5Y895	Stabilin 1	Stab1	A0A8I5Y895;D3ZWH1	D3ZWH1;A0A8I5Y895;A6KG05	Stab1	Stabilin 1	A0A8I5Y895_RAT;D3ZWH1_RAT	13	24660.9	14212.3	20658.9	11010.5	17635.7	15798.3	17475.2	19809.9	12320	16350.9	1.07858	0.72336
A0A8I5Y8A6	WD repeat and SOCS box-containing 2	Wsb2	A0A8I5Y8A6;A6J1N7;A6J1N8;F7F7B9;Q66HE3	A0A8I5Y8A6;A0A8I5ZUN9;A0A8I6AQQ7;A6J1N7;A6J1N8;F7F7B9;Q66HE3	Wsb2	WD repeat and SOCS box-containing 2	A0A8I5Y8A6_RAT;A6J1N7_RAT;A6J1N8_RAT;F7F7B9_RAT;Q66HE3_RAT	2	6895.32	13436.3	7897.07	7411.35	8910.01		13778.6	7484.02	12245	11169.2	0.79773	0.389727
A0A8I5Y8B8	Scm-like with four mbt domains 2	Sfmbt2	A0A8I5Y8B8	A0A8I5Y8B8;A6JLT9;D4A643	Sfmbt2	Scm-like with four mbt domains 2	A0A8I5Y8B8_RAT	1	33751.1		25980.1	24046	27925.7	30686.5		48649.6	31225.9	36854	0.75774	0.247739
A0A8I5Y8E5	Protein phosphatase 1 regulatory subunit	Ppp1r12a	A0A8I5Y8E5	A0A8I5Y8E5	Ppp1r12a	Protein phosphatase 1 regulatory subunit	A0A8I5Y8E5_RAT	4	81905	65804.7	53644.2	50514.9	62967.2	44230.3	56641	53497	53549.9	51979.6	1.21138	0.198972
A0A8I5Y8F7	DNA-directed RNA polymerase	Polrmt	A0A8I5Y8F7;A6K8X9;D3ZYB6	A0A8I5Y8F7;D3ZYB6;A6K8X9;A6K8Y0;A6K8Y1	Polrmt;Polrmt_predicted	DNA-directed RNA polymerase	A0A8I5Y8F7_RAT;A6K8X9_RAT;D3ZYB6_RAT	1	8858.99		10152.3	14783.2	11264.8	11977.2	5333.25	12064.6	11911.9	10321.7	1.09137	0.719052
A0A8I5Y915	Ribonucleoside-diphosphate reductase	Rrm1	A0A8I5Y915;M0R486;Q5U2Q5	A0A8I5Y915;Q5U2Q5;M0R486	Rrm1	Ribonucleoside-diphosphate reductase	A0A8I5Y915_RAT;M0R486_RAT;Q5U2Q5_RAT	16	42214.5	40776.8	32112	33190.6	37073.5	34476.2	33810	44322.6	39391.5	38000.1	0.975616	0.803121
A0A8I5Y943	non-specific serine/threonine protein kinase	Akt2	A0A8I5Y943;A0A8I5ZLJ3;A0A8I6ASU3;A6J9E0;F7EKK8;Q3HSE5	F7EKK8;A0A8I5Y943;A0A8I5ZLJ3;A0A8I6ASU3;A6J9E0;Q3HSE5	Akt2	non-specific serine/threonine protein kinase	A0A8I5Y943_RAT;A0A8I5ZLJ3_RAT;A0A8I6ASU3_RAT;A6J9E0_RAT;F7EKK8_RAT;Q3HSE5_RAT	1	25202	28743.8	28585.8	27004.5	27384	46419.3	26348.9	22357.7	21666.6	29198.1	0.937869	0.768523
A0A8I5Y961	1-phosphatidylinositol 4,5-bisphosphate phosphodiesterase	Plcb4	A0A8I5Y961;A6HQJ1;D4A8C5	A0A8I5Y961;D4A8C5;A6HQJ1	Plcb4;rCG_26434	1-phosphatidylinositol 4,5-bisphosphate phosphodiesterase	A0A8I5Y961_RAT;A6HQJ1_RAT;D4A8C5_RAT	2	36507.9	23780.2	47793.3	22067.7	32537.3	32391.6	33136.3	32292.1	34459.7	33069.9	0.983893	0.9326
A0A8I5Y9A0	Testis expressed 264	Tex264	A0A8I5Y9A0;A6I2U9;A6I2V0	A0A8I5Y6S9;A0A8I5Y9A0;A6I2V0;A6I2U7;A6I2U9	Tex264	Testis expressed 264	A0A8I5Y9A0_RAT;A6I2U9_RAT;A6I2V0_RAT	8	23904.4	26649.4	19020.1	26571.8	24036.4	22329.7	21960.2	23078.3	26853.3	23555.4	1.02042	0.827485
A0A8I5Y9E0	Tetraspanin	Tspan8	A0A8I5Y9E0	A0A8I5Y9E0;O55158;A6IGL8	Tspan8	Tetraspanin	A0A8I5Y9E0_RAT	5	88428.1	124804	98495	105745	104368	100073	48014.4	109715	153220	102756	1.01569	0.946214
A0A8I5Y9M9	Sorcin	Sri	A0A8I5Y9M9;A0A8I5ZTT7;A0A8I5ZWU9;A0A8I6AU02;B0BNJ1	A0A8I5Y9M9;A0A8I5ZTT7;A0A8I5ZWU9;A0A8I6AU02;B0BNJ1;M0RAF3	Sri	Sorcin	A0A8I5Y9M9_RAT;A0A8I5ZTT7_RAT;A0A8I5ZWU9_RAT;A0A8I6AU02_RAT;B0BNJ1_RAT	11	165009	156205	153589	152302	156776	154070	151711	151657	146588	151006	1.03821	0.127854
A0A8I5Y9S3	Mitochondrial ribosomal protein L48	Mrpl48	A0A8I5Y9S3;A0A8I5YCL2;A0A8I6APR3;A6I6P8;A6I6P9;D3ZDX7	A0A8I5Y9S3;A0A8I5YCL2;A0A8I6APR3;A6I6P8;A6I6P9;D3ZDX7	Mrpl48;Mrpl48_predicted	Mitochondrial ribosomal protein L48	A0A8I5Y9S3_RAT;A0A8I5YCL2_RAT;A0A8I6APR3_RAT;A6I6P8_RAT;A6I6P9_RAT;D3ZDX7_RAT	8	343942	399957	406044	415599	391386	455743	377855	470233	370880	418678	0.934813	0.40426
A0A8I5Y9U8	Ubiquitin-conjugating enzyme E2G 2	Ube2g2	A0A8I5Y9U8;A0A8I5YBM5;A0A8I6GKI1;A0A8J8Y678;A6JK78;B2RYD0	A0A8I5Y9U8;A0A8I5YBM5;A0A8J8Y678;B2RYD0;A0A8I6GKI1;A6JK78	Ube2g2;Ube2g2_predicted	Ubiquitin-conjugating enzyme E2G 2	A0A8I5Y9U8_RAT;A0A8I5YBM5_RAT;A0A8I6GKI1_RAT;A0A8J8Y678_RAT;A6JK78_RAT;B2RYD0_RAT	2	12895.6	11524.3	14869.4		13096.4	18749.9	9298.05	7047.58	7226.41	10580.5	1.23779	0.489817
A0A8I5Y9V4	cysteine--tRNA ligase	Cars1	A0A8I5Y9V4;A6HYC6	A0A8I5Y9V4;A0A8I6AVG0;A6HYC5;A6HYC6;G3V9K0	Cars1;Cars_predicted	cysteine--tRNA ligase	A0A8I5Y9V4_RAT;A6HYC6_RAT	3	33614.6	29669.7	27798.4	20142.6	27806.3	21325.6	20430.1	37742.9	32824.7	28080.8	0.990225	0.959074
A0A8I5Y9V8	NudC domain containing 3	Nudcd3	A0A8I5Y9V8;A6IKS1	A0A8I5Y9V8;A0A8I6A4I4;A0A8I6AIG0;A6IKS0;A6IKS1;Q32PY7	Nudcd3;rCG_35703	NudC domain containing 3	A0A8I5Y9V8_RAT;A6IKS1_RAT	15	53895.8	59309.4	57285.5	65655.2	59036.5	51202.6	68040.3	57534.1	62031.2	59702.1	0.988852	0.882948
A0A8I5Y9W2	Tescalcin	Tesc	A0A8I5Y9W2;A0A8I6AI44;D3ZTN1	A0A8I5Y9W2;A0A8I6AI44;D3ZTN1;A6J1M4;A6J1M5	Tesc	Tescalcin	A0A8I5Y9W2_RAT;A0A8I6AI44_RAT;D3ZTN1_RAT	2	95058.9	118786	119155	111219	111055	125620	113079	108109	120208	116754	0.951186	0.436091
A0A8I5Y9Y9	Charged multivesicular body protein 2B	Chmp2b	A0A8I5Y9Y9;A0A8I5ZYY9;A0A8I6AB52;A6K4X0;F1M8B7	A0A8I5Y9Y9;A0A8I5ZYY9;A0A8I6AB52;F1M8B7;A6K4X0	Chmp2b;RGD1306781_predicted	Charged multivesicular body protein 2B	A0A8I5Y9Y9_RAT;A0A8I5ZYY9_RAT;A0A8I6AB52_RAT;A6K4X0_RAT;F1M8B7_RAT	4	55542	65852.1	59365.3	57625	59596.1	72731.9	58731.3	57032.7	51217.6	59928.4	0.994455	0.94993
A0A8I5YBE8	WAS/WASL-interacting protein family member 3-like	Pura	A0A8I5YBE8	Q68A21;A0A8I5YBE8;A0A8I5ZZX6;D3ZYS1;A6IKU6;A6IVT5	Pura	WAS/WASL-interacting protein family member 3-like	A0A8I5YBE8_RAT	5	133202	120591	117422	116743	121990	130878	106790	122376	105156	116300	1.04892	0.46559
A0A8I5YBG5	E3 ubiquitin-protein ligase	Ubr2	A0A8I5YBG5;D5MTH0	A0A0G2K1U4;A0A8I5XVR7;A0A8I5YBG5;A0A8I5ZL62;D4A9U6;D5MTH0;A6JIL4	Ubr2	E3 ubiquitin-protein ligase	A0A8I5YBG5_RAT;D5MTH0_RAT	12	63037.5	47674.1	61171.4	44471.8	54088.7	41275.9	54579.2	52291.8	43482.9	47907.4	1.12902	0.320545
A0A8I5YBH3	Coiled-coil domain containing 85C	Ccdc85c	A0A8I5YBH3;A0A8I6GKA8	A0A8I5YBH3;A0A8I6GKA8	Ccdc85c	Coiled-coil domain containing 85C	A0A8I5YBH3_RAT;A0A8I6GKA8_RAT	3	19054.9	13451.3	25824.1	21271	19900.3	12753.6	19225	16225.6	22346.8	17637.8	1.12828	0.517212
A0A8I5YBK9	Xin actin-binding repeat containing 1	Xirp1	A0A8I5YBK9	A0A8I5YBK9;A6I3Y7;D4ABA9	Xirp1	Xin actin-binding repeat containing 1	A0A8I5YBK9_RAT	85	164865	161072	151671	171024	162158	144031	163890	152801	146505	151807	1.06819	0.135492
A0A8I5YBN1	Enhancer trap locus 4	Etl4	A0A8I5YBN1;A0A8I6A6M2;A0A8I6GEH8;M0R5H1	A0A8I5YBN1;A0A8I6A455;A0A8I6A4F8;A0A8I6A6M2;A0A8I6AHF5;A0A8I6GEH8;A6JMB1;A6JMB2;M0R5H1	Etl4	Enhancer trap locus 4	A0A8I5YBN1_RAT;A0A8I6A6M2_RAT;A0A8I6GEH8_RAT;M0R5H1_RAT	63	76588.1	65853.5	72920.5	68037.5	70849.9	60670.8	70293.8	61607.3	70426.6	65749.6	1.07757	0.206382
A0A8I5YBQ9	cAMP-dependent protein kinase	Prkaca	A0A8I5YBQ9;A0A8I5ZMH0;A0A8I5ZTW8;A0A8I6AD31;A1L1M0;F7F4Z7	A0A8I5YBQ9;A0A8I5ZMH0;A0A8I5ZTW8;A0A8I6AD31;A1L1M0;F7F4Z7	Prkaca	cAMP-dependent protein kinase	A0A8I5YBQ9_RAT;A0A8I5ZMH0_RAT;A0A8I5ZTW8_RAT;A0A8I6AD31_RAT;A1L1M0_RAT;F7F4Z7_RAT	4	221041	230317	196776	224844	218244	244058	209536	232070	250148	233953	0.932856	0.22539
A0A8I5YBZ6	Propionyl-CoA carboxylase alpha chain, mitochondrial	Pcca	A0A8I5YBZ6;A0A8I5ZL37;A0A8I5ZVD4;A0A8I5ZWE0;A0A8I6A8G9;A6HUM3;A6HUM4	A0A0G2K401;A0A0G2K5P9;A0A8I5YBZ6;A0A8I5ZL37;A0A8I5ZVD4;A0A8I5ZWE0;A0A8I6A8G9;A6HUM3;A6HUM4	Pcca;rCG_36968	Propionyl-CoA carboxylase alpha chain, mitochondrial	A0A8I5YBZ6_RAT;A0A8I5ZL37_RAT;A0A8I5ZVD4_RAT;A0A8I5ZWE0_RAT;A0A8I6A8G9_RAT;A6HUM3_RAT;A6HUM4_RAT	12	668396	648654	682751	666134	666484	579182	693289	655110	779659	676810	0.984743	0.81513
A0A8I5YC26	Methylmalonyl CoA epimerase	Mcee	A0A8I5YC26;A0A8I6G1P2;A6JBL4;D4A197	A0A8I5YC26;A0A8I6AMQ5;A0A8I6G1P2;A6JBL4;A6JBL5;D4A197	Mcee;Mcee_predicted	Methylmalonyl CoA epimerase	A0A8I5YC26_RAT;A0A8I6G1P2_RAT;A6JBL4_RAT;D4A197_RAT	16	882489	942189	963265	907273	923804	915047	905827	966266	978820	941490	0.981215	0.515208
A0A8I5YC36	RAN binding protein 2	Ranbp2	A0A8I5YC36	A0A8I5YC36;D4A054;M0R3M4;A6K3T4	Ranbp2	RAN binding protein 2	A0A8I5YC36_RAT	61	82938.9	70777.5	66190.7	66240.3	71536.9	75187.2	67359.4	71003.8	66770.7	70080.3	1.02078	0.751966
A0A8I5YC42	Eukaryotic translation initiation factor 4E family member 2	Chrng	A0A8I5YC42	F1M470;A0A0G2K933;A0A0U1RRU1;A0A8I5YC42;A0A8I6A0N7;A0A8I6AX14;B0BNH0	Chrng	Eukaryotic translation initiation factor 4E family member 2	A0A8I5YC42_RAT	5	17283.4	24378.8	18475.7	16231.9	19092.5	15710.2	19781	18989.6	8816.94	15824.4	1.20652	0.330933
A0A8I5YC83	Complement C8 gamma chain	C8g	A0A8I5YC83;A0A8I5ZKU8;A0A8I5ZP72;A0A8I6A1Y6;A0A8I6A491;A0A8I6AEX7;A6JT74;A6JT75;D3ZPI8	A0A8I5YC83;A0A8I5ZKU8;A0A8I5ZP72;A0A8I6A1Y6;A0A8I6A491;A0A8I6AEX7;D3ZPI8;A6JT74;A6JT75	C8g;C8g_predicted;Lcn12	Complement C8 gamma chain	A0A8I5YC83_RAT;A0A8I5ZKU8_RAT;A0A8I5ZP72_RAT;A0A8I6A1Y6_RAT;A0A8I6A491_RAT;A0A8I6AEX7_RAT;A6JT74_RAT;A6JT75_RAT;D3ZPI8_RAT	5	50260.1	40038.9	44013.4	52059.9	46593.1	41745.3	54939.1	41316	41386.7	44846.8	1.03894	0.703094
A0A8I5YC95	Myeloid-derived growth factor	Mydgf	A0A8I5YC95;A0A8I5YCH2;A0A8I5ZTQ0;M0R3V4	A0A8I5YC95;A0A8I5YCH2;A0A8I5ZTQ0;M0R3V4	Mydgf	Myeloid-derived growth factor	A0A8I5YC95_RAT;A0A8I5YCH2_RAT;A0A8I5ZTQ0_RAT;M0R3V4_RAT	5	65320.4	70337.3	65286.2	58079.9	64755.9	52516.1	78110.4	63268.3	95792.5	72421.8	0.89415	0.460539
A0A8I5YCC2	Microtubule-actin crosslinking factor 1	Macf1	A0A8I5YCC2	A0A0G2JWA8;A0A0G2K9T4;A0A8I5YCC2;A0A8I5ZUE8;A0A8I5ZYF6;A0A8I6AAP8;A0A8I6AP57;A0A8I6ATL8	Macf1	Microtubule-actin crosslinking factor 1	A0A8I5YCC2_RAT	42	46729.4	46704.6	44127.3	45612.6	45793.5	46567.3	45030.4	42715.3	48852.2	45791.3	1.00005	0.998835
A0A8I5YCC9	Integrin subunit alpha 5	Itga5	A0A8I5YCC9;A6KD08	A0A0G2K1E2;A0A8I5YCC9;A0A8I6A7G7;A6KD08	Itga5;Itga5_mapped	Integrin subunit alpha 5	A0A8I5YCC9_RAT;A6KD08_RAT	23	119445	135417	136383	138224	132367	112929	117378	119958	141299	122891	1.07711	0.262175
A0A8I5YCE2	Solute carrier family 27 member 1	Slc27a1	A0A8I5YCE2;F7EPC1;Q6GMM8	A0A8I5YCE2;A0A8I6G8J5;F7EPC1;Q6GMM8	Slc27a1	Solute carrier family 27 member 1	A0A8I5YCE2_RAT;F7EPC1_RAT;Q6GMM8_RAT	3	197486	211174	213462	210293	208104	258633	192905	236437	208254	224057	0.928797	0.330463
A0A8I5YCF3	PNKD metallo-beta-lactamase domain containing	Pnkd	A0A8I5YCF3;M0RBK9	A0A8I5YCF3;M0RBK9;A6JVT5	Pnkd	PNKD metallo-beta-lactamase domain containing	A0A8I5YCF3_RAT;M0RBK9_RAT	1	24782.2	34467.9	32858.4	26507.3	29654	20301.8	50199.4	33656.3	30028.3	33546.4	0.883967	0.580187
A0A8I5YCF9	REST corepressor 3	Rcor3	A0A8I5YCF9;A0A8I5ZS59;A0A8I6AB49;A6JH09;B5DFE7	F1LXS5;M0R3J8;A0A8I5YCF9;A0A8I5ZS59;A0A8I6AB49;B5DFE7;A6JH09;A6KBP7	Rcor3;rCG_20198	REST corepressor 3	A0A8I5YCF9_RAT;A0A8I5ZS59_RAT;A0A8I6AB49_RAT;A6JH09_RAT;B5DFE7_RAT	2	8757.13		3634.49	9666.09	7352.57	15214.8	9694.83		10226.4	11712	0.62778	0.165344
A0A8I5YCG0	COMM domain containing 10	Commd10	A0A8I5YCG0;A0A8I6G6G2;A0A8I6GDB4;F7ERY3;Q68FS9	A0A8I5YCG0;A0A8I6AI54;A0A8I6AJ38;A0A8I6G6G2;A0A8I6GDB4;A0A8I6GK36;A6IWY0;A6IWY1;F7ERY3;Q68FS9	Commd10	COMM domain containing 10	A0A8I5YCG0_RAT;A0A8I6G6G2_RAT;A0A8I6GDB4_RAT;F7ERY3_RAT;Q68FS9_RAT	3	12448.5	13049.3	10642.2	7807.25	10986.8	9916.67	9158.49	10327.5	10407	9952.42	1.10393	0.425788
A0A8I5YCP1	Stomatin	Stom	A0A8I5YCP1;A0A8I5ZV26;A0A8I6GAW8;F7EZ18;Q5XI04	A0A8I5YCP1;A0A8I5ZV26;A0A8I6GAW8;Q5XI04;F7EZ18	Stom	Stomatin	A0A8I5YCP1_RAT;A0A8I5ZV26_RAT;A0A8I6GAW8_RAT;F7EZ18_RAT;Q5XI04_RAT	7	66629.1	63756.6	72018.3	66151.2	67138.8	57440.1	63700.8	74183.1	65153.4	65119.3	1.03101	0.620391
A0A8I5ZJ57	FACT complex subunit	Supt16h	A0A8I5ZJ57;A6KEG6	A0A8I5ZJ57;A0A8I6GJV6;A6KEG6;D4A4J0	Supt16h;Supt16h_predicted	FACT complex subunit	A0A8I5ZJ57_RAT;A6KEG6_RAT	3	28694.2	17477.2	16729.8	20099.4	20750.2	18898.9	14477.3	21525.2	8520.2	15855.4	1.30871	0.261884
A0A8I5ZJ62	GLI pathogenesis-related 2	Glipr2	A0A8I5ZJ62;A0A8I5ZKH6;A6IJ61;F1M5V2	A0A8I5ZJ62;A0A8I5ZKH6;A0A8I6A4D0;A6IJ61;F1M5V2	Glipr2;rCG_54881	GLI pathogenesis-related 2	A0A8I5ZJ62_RAT;A0A8I5ZKH6_RAT;A6IJ61_RAT;F1M5V2_RAT	6	35635.1	22612.2	20309.8	31185.7	27435.7	23531.4	19738.4	19493.3	25784.3	22136.8	1.23937	0.224002
A0A8I5ZJ67	Nucleoporin 205	Nup205	A0A8I5ZJ67;A6IEN8;D4A7R3	A0A8I5ZJ67;A0A8I6GHV1;D4A7R3;A6IEN8	Nup205;Nup205_predicted	Nucleoporin 205	A0A8I5ZJ67_RAT;A6IEN8_RAT;D4A7R3_RAT	22	95894.2	75956	65497.6	78539.1	78971.7	95335.6	80472	86110.1	76879.7	84699.4	0.932377	0.472857
A0A8I5ZJ94	Ankyrin 1	Ank1	A0A8I5ZJ94	A0A8I5ZJ94;A0A8I5ZS64;A0A8I6A0H1;A0A8I6ABK4;A0A8I6GAS7;D3Z9Z0;A6IW46	Ank1	Ankyrin 1	A0A8I5ZJ94_RAT	76	508078	543594	775571	830821	664516	723746	635918	578311	659032	649252	1.02351	0.865848
A0A8I5ZJI0	Leucine rich repeats and calponin homology domain containing 3	Lrch3	A0A8I5ZJI0;A0A8I6AH73;A6IRN0	A0A8I5ZJI0;A0A8I6AH73;A0A8I6AN41;A6IRM9;A6IRN0;A6IRN1;D3ZWD1;D4A8M4;M0R9W9	Lrch3;Lrch3_predicted	Leucine rich repeats and calponin homology domain containing 3	A0A8I5ZJI0_RAT;A0A8I6AH73_RAT;A6IRN0_RAT	3	8674.56	9819.89	13434.4	15182.5	11777.8	10144.2	8805.85	6859.28	9180.09	8747.35	1.34645	0.119679
A0A8I5ZJK4	Sperm associated antigen 9	Spag9	A0A8I5ZJK4;A0A8I6B3N0;E9PSJ4	A0A0G2K6E8;E9PSJ4;A0A8I5Y1R0;A0A8I5ZJK4;A0A8I6A5S1;A0A8I6AXC7;A0A8I6B3N0;A0A8I6B484	Spag9	Sperm associated antigen 9	A0A8I5ZJK4_RAT;A0A8I6B3N0_RAT;E9PSJ4_RAT	49	304913	323654	276147	268529	293311	252680	310406	289876	293327	286572	1.02351	0.715743
A0A8I5ZJL7	RAS protein activator like 3	RGD1309019_predicted	A0A8I5ZJL7;A0A8I6GE24;A6K948;D3ZWW3	A0A8I5ZJL7;A0A8I6GE24;A6K948;D3ZWW3	RGD1309019_predicted;Rasal3	RAS protein activator like 3	A0A8I5ZJL7_RAT;A0A8I6GE24_RAT;A6K948_RAT;D3ZWW3_RAT	2	388164	435149	351418	403042	394443	370482	414636	434281	499352	429688	0.917976	0.311846
A0A8I5ZJM6	Ig-like domain-containing protein	LOC100365438	A0A8I5ZJM6	A0A8I5ZJM6	LOC100365438	Ig-like domain-containing protein	A0A8I5ZJM6_RAT	3	30330.2	17257.6	10970.1	8358.1	16729	15032.2	11500.7	21179.5	17366.1	16269.6	1.02824	0.933849
A0A8I5ZK44	Rho GTPase activating protein 10	Arhgap10	A0A8I5ZK44;A6IYL0	A0A8I5ZK44;A0A8I5ZL97;A0A8I6A8K7;A0A8I6ADP2;D4AB50;A6IYL0	Arhgap10;rCG_51408	Rho GTPase activating protein 10	A0A8I5ZK44_RAT;A6IYL0_RAT	6	40334.9	34528.1	32313.2	31696.3	34718.1	36706.9	34382.7	43499.1	44615.9	39801.2	0.872289	0.16243
A0A8I5ZK56	Nicotinamide-nucleotide adenylyltransferase	Nmnat1	A0A8I5ZK56;A0A8I5ZV91;A0A8I6ANE3;A0A8J8Y7I4;A0JPJ0	A0A8I5ZK56;A0A8I5ZV91;A0A8I6ANE3;A0A8J8Y7I4;A0JPJ0;Q32WF6	Nmnat1	Nicotinamide-nucleotide adenylyltransferase	A0A8I5ZK56_RAT;A0A8I5ZV91_RAT;A0A8I6ANE3_RAT;A0A8J8Y7I4_RAT;A0JPJ0_RAT	3	18677	14029.4	15790.3	14232.1	15682.2	19353.5		19523.8	16907.1	18594.8	0.843365	0.101393
A0A8I5ZK69	E3 ubiquitin-protein ligase	Ubr1	A0A8I5ZK69	A0A8I5ZK69;A0A8I5ZZN6;D3ZQC6;D5MTG9;A6HPL5	Ubr1	E3 ubiquitin-protein ligase	A0A8I5ZK69_RAT	13	16738.3	17416	20543.8	17436.2	18033.6	21010.5	20772.7	20090	15046.5	19229.9	0.937787	0.494683
A0A8I5ZK80	Histone-lysine N-trimethyltransferase SMYD5	Smyd5	A0A8I5ZK80;A6IAR7;D3ZII8	A0A8I5ZK80;A0A8I6A432;A6IAR7;D3ZII8	Smyd5;Smyd5_predicted	Histone-lysine N-trimethyltransferase SMYD5	A0A8I5ZK80_RAT;A6IAR7_RAT;D3ZII8_RAT	14	53662.9	49266.6	43290.8	53003.1	49805.8	48983.1	52483.1	47232.4	47959	49164.4	1.01305	0.816583
A0A8I5ZKA7	NEDD8-activating enzyme E1 regulatory subunit	Nae1	A0A8I5ZKA7;A0A8I6A0P5;A1L122	A0A8I5ZKA7;A0A8I6A0P5;A1L122;A6JXV3;A6JXV4	Nae1	NEDD8-activating enzyme E1 regulatory subunit	A0A8I5ZKA7_RAT;A0A8I6A0P5_RAT;A1L122_RAT	2	17333.2	30128.6	28469.6	19660.6	23898	29490.7	40665	28431.3	36063.9	33662.7	0.709925	0.0629057
A0A8I5ZKC7	Transmembrane protein 63B	Tmem63b	A0A8I5ZKC7	A0A8I5ZKC7;D4A105;A0A8I6GGL9	Tmem63b	Transmembrane protein 63B	A0A8I5ZKC7_RAT	7	25728.7	19738	16851.2	20122.5	20610.1	15693	21951.4	23515.4	20914.9	20518.7	1.00446	0.972163
A0A8I5ZKD0	Supervillin	Svil	A0A8I5ZKD0	A0A8I5ZKD0;A0A8I5ZT25;A0A8I6A8S3;A0A8I6AHH0;A0A8I6AQK9;A0A8I6AVE6;A0A8I6GFU3;D3ZEZ9;F1M155	Svil	Supervillin	A0A8I5ZKD0_RAT	78	65320.4	69886.8	64487.1	69649.5	67335.9	69341	69863.1	68727.1	63063.5	67748.7	0.993908	0.852093
A0A8I5ZKD1	Mitochondrial inner membrane protease subunit	Immp1l	A0A8I5ZKD1;A6HNX6;A6HNX8;D3ZWF3	A0A8I5ZKD1;A6HNX6;A6HNX7;A6HNX8;D3ZWF3	Immp1l;rCG_27139	Mitochondrial inner membrane protease subunit	A0A8I5ZKD1_RAT;A6HNX6_RAT;A6HNX8_RAT;D3ZWF3_RAT	2	19764.5	6038.78	14592	23788.3	16045.9	20095.5	15302.9	20175.5	15717.5	17822.8	0.900299	0.676717
A0A8I5ZKD4	NHL repeat containing 3	Nhlrc3	A0A8I5ZKD4;A6JV96;A6JV97	A0A8I5ZKD4;A6JV96;A6JV97	Nhlrc3;rCG_49974	NHL repeat containing 3	A0A8I5ZKD4_RAT;A6JV96_RAT;A6JV97_RAT	2	10262.1	18155.9	15981.4	15759.9	15039.8	10993.8	10964.5	10631.3	14723	11828.1	1.27153	0.149027
A0A8I5ZKG8	Consortin, connexin sorting protein	Cnst	A0A8I5ZKG8;A6JGF5;D3ZKK3	A0A8I5ZKG8;D3ZKK3;A6JGF5	Cnst;rCG_20445	Consortin, connexin sorting protein	A0A8I5ZKG8_RAT;A6JGF5_RAT;D3ZKK3_RAT	8	12411.5	18541.3	15296.3	21839.8	17022.2	14132	20488.7	14890.6	16757.9	16567.3	1.02746	0.860595
A0A8I5ZKH1	RNA helicase	Ythdc2	A0A8I5ZKH1	A0A8I5ZKH1	Ythdc2	RNA helicase	A0A8I5ZKH1_RAT	6	16759.3	12912.2	13881.7	17206.3	15189.9	13319.7	20753.8	19567.7	15723.4	17341.2	0.875944	0.327197
A0A8I5ZKI4	vitamin-K-epoxide reductase (warfarin-sensitive)	Vkorc1l1	A0A8I5ZKI4;A0A8I5ZWM1;A0A8I6APU2;A0A8L2UQ18	A0A8I5ZKI4;A0A8I6APU2;A0A8L2UQ18;A0A8I5ZWM1	Vkorc1l1	vitamin-K-epoxide reductase (warfarin-sensitive)	A0A8I5ZKI4_RAT;A0A8I5ZWM1_RAT;A0A8I6APU2_RAT;A0A8L2UQ18_RAT	1	3020.4	3977.27		1750.01	2915.89	1098.29	3729.5	3889.93	278.07	2248.95	1.29656	0.605789
A0A8I5ZKJ3	NADH dehydrogenase [ubiquinone] 1 alpha subcomplex subunit 2	Ndufa2	A0A8I5ZKJ3;A6J329;D3ZS58	A0A8I5ZKJ3;A6J329;D3ZS58	Ndufa2;Ndufa2_predicted	NADH dehydrogenase [ubiquinone] 1 alpha subcomplex subunit 2	A0A8I5ZKJ3_RAT;A6J329_RAT;D3ZS58_RAT	17	5913720	6284060	6215840	5477380	5972750	5540850	5698080	5739910	6328350	5.8268e+06	1.02505	0.58361
A0A8I5ZKK5	NCBP2 antisense 2 (head to head)	Ncbp2as2	A0A8I5ZKK5;A6IRV0	A0A8I5ZKK5;A6IRV0	Ncbp2as2;rCG_63619	NCBP2 antisense 2 (head to head)	A0A8I5ZKK5_RAT;A6IRV0_RAT	6	74833.1	72228.7	65908	61168.3	68534.5	60158.9	61581.4	64249.5	64785.2	62693.8	1.09316	0.125054
A0A8I5ZKQ1	RAB2B, member RAS oncogene family	Rab2b	A0A8I5ZKQ1;A6KEG9;A6KEH0;A6KEH1	A0A8I5ZKQ1;A0A8I6A284;A0A8I6G3N4;A6KEG9;A6KEH0;A6KEH1	Rab2b;rCG_61209	RAB2B, member RAS oncogene family	A0A8I5ZKQ1_RAT;A6KEG9_RAT;A6KEH0_RAT;A6KEH1_RAT	1		6121.99	2254.21	6286.99	4887.73	2481.04	6945.52	2276.36	5336.38	4259.82	1.1474	0.732633
A0A8I5ZKR4	Methionine--tRNA ligase, cytoplasmic	Mars1	A0A8I5ZKR4;A6HQU9	A0A8I5ZKR4;A0A8I6A8E9;D3Z941;A6HQU9	Mars1;rCG_59785	Methionine--tRNA ligase, cytoplasmic	A0A8I5ZKR4_RAT;A6HQU9_RAT	38	251673	265235	266288	270234	263358	251647	257223	262089	249537	255124	1.03227	0.146223
A0A8I5ZKS5	Protein transport protein SEC23	Sec23b	A0A8I5ZKS5;D3ZCT7	A0A8I5ZKS5;A0A8I5ZLX7;D3ZCT7;A6K764;A6K765	Sec23b	Protein transport protein SEC23	A0A8I5ZKS5_RAT;D3ZCT7_RAT	3	14925.8	8285.47	9042.93	9992.79	10561.7	15089.9	17989.3	11845.1	11670.5	14148.7	0.746482	0.141628
A0A8I5ZKT7	LIM zinc-binding domain-containing protein	ENSRNOG00000063576	A0A8I5ZKT7	P36201;A0A8I5ZKT7;A6KBY1;A6KBY2;A6KBY3;D4ACX1	ENSRNOG00000063576	LIM zinc-binding domain-containing protein	A0A8I5ZKT7_RAT	2	1229670	1079690	1079130	719311	1.02695e+06	958723	1510200	1125460	1223170	1.20439e+06	0.852674	0.305905
A0A8I5ZKU9	Serine hydroxymethyltransferase	Shmt1	A0A8I5ZKU9;Q6TXG7	A0A8I5ZKU9;Q4KLG7;Q6TXG7;A6HF57	Shmt1	Serine hydroxymethyltransferase	A0A8I5ZKU9_RAT;Q6TXG7_RAT	10	24404.1	20581.9	18026.4	21209.6	21055.5	22589.6	19389.7	15937	18139.8	19014	1.10737	0.326337
A0A8I5ZKV1	Dystrobrevin, alpha	Dtna	A0A8I5ZKV1	A0A8I5ZKV1	Dtna	Dystrobrevin, alpha	A0A8I5ZKV1_RAT	1	27727.2	44020.5	33207.7	18009.8	30741.3	25876.3	32786.4	32464.5	23329.8	28614.2	1.07434	0.731888
A0A8I5ZKV5	Pleckstrin homology domain containing A5	Plekha5	A0A8I5ZKV5;A0A8I5ZYP4;A6IMN2;A6IMN3;D3ZSV9;E9PTG5	A0A8I5ZKV5;A0A8I5ZYP4;D3ZSV9;E9PTG5;A6IMN2;A6IMN3	Plekha5	Pleckstrin homology domain containing A5	A0A8I5ZKV5_RAT;A0A8I5ZYP4_RAT;A6IMN2_RAT;A6IMN3_RAT;D3ZSV9_RAT;E9PTG5_RAT	5	36420.2	44897.8	37942.7	44870.8	41032.9	39196.7	32877.7	54723.3	44193.2	42747.7	0.959884	0.749628
A0A8I5ZKV9	Probable ATP-dependent RNA helicase DDX5	Ddx5	A0A8I5ZKV9;B6DTP5;F7F4F8;Q6AYI1	A0A8I5ZKV9;A0A8I5ZYB4;B6DTP5;Q6AYI1;A6HK60;F7F4F8	Ddx5	Probable ATP-dependent RNA helicase DDX5	A0A8I5ZKV9_RAT;B6DTP5_RAT;F7F4F8_RAT;Q6AYI1_RAT	34	152359	129857	136350	131424	137498	131066	135256	131832	141413	134892	1.01932	0.661325
A0A8I5ZL12	Mannosidase beta like	Manbal	A0A8I5ZL12;F7ETW1;Q5BJY8	A0A8I5ZL12;F7ETW1;Q5BJY8	Manbal	Mannosidase beta like	A0A8I5ZL12_RAT;F7ETW1_RAT;Q5BJY8_RAT	2	17139.6	21240.5	22401.4	20169.5	20237.8	18192.6	19390.4	19765.4	13755.4	17776	1.13849	0.216829
A0A8I5ZL13	Cordon-bleu WH2 repeat protein-like 1	Cobll1	A0A8I5ZL13;F1M124	A0A8I5ZL13;A6HLW8;F1M124	Cobll1	Cordon-bleu WH2 repeat protein-like 1	A0A8I5ZL13_RAT;F1M124_RAT	45	62667.8	54651.8	50023.2	46697.5	53510.1	47448.1	54192.6	50734.8	47276.7	49913.1	1.07207	0.383549
A0A8I5ZL30	Nitric oxide synthase-interacting protein	Nosip	A0A8I5ZL30;A6JAW4;A6JAW5;D3ZH12	A0A0G2JVL7;A0A8I5ZL30;A0A8I5ZVM5;A6JAW4;A6JAW5;D3ZH12	Nosip;Nosip_predicted	Nitric oxide synthase-interacting protein	A0A8I5ZL30_RAT;A6JAW4_RAT;A6JAW5_RAT;D3ZH12_RAT	2	6130.19	7386.09	8977.42	3815.08	6577.19	8432.27	5591.4	5734.4	5795.63	6388.43	1.02955	0.888081
A0A8I5ZL33	ArfGAP with SH3 domain, ankyrin repeat and PH domain 2	Asap2	A0A8I5ZL33	A0A0G2K808;A0A8I5ZL33;A0A8I5ZRL8;A0A8I6GLF1;A0A8I6GLQ2;A6HAV4	Asap2	ArfGAP with SH3 domain, ankyrin repeat and PH domain 2	A0A8I5ZL33_RAT	18	31841.8	35283.2	35127.3	31761.6	33503.5	24343.4	35305.7	35461	30769.5	31469.9	1.06462	0.493776
A0A8I5ZL63	Ankyrin repeat domain 13a	Ankrd13a	A0A8I5ZL63;Q5U313	A0A8I5ZL63;Q5U313	Ankrd13a	Ankyrin repeat domain 13a	A0A8I5ZL63_RAT;Q5U313_RAT	12	37567.4	23173.8	25102.2	25495.4	27834.7	37243.1	38696.5	34368.8	26143.2	34112.9	0.815958	0.196217
A0A8I5ZL79	Cytochrome c oxidase assembly factor 6	Coa6	A0A8I5ZL79;A6KJ47	A0A8I5ZL79;A6KJ47	Coa6;rCG_50929	Cytochrome c oxidase assembly factor 6	A0A8I5ZL79_RAT;A6KJ47_RAT	4	134020	138229	135636	140548	137108	126790	148975	135943	124978	134172	1.02189	0.623163
A0A8I5ZL90	Target of rapamycin complex subunit LST8	Gbl	A0A8I5ZL90;A6HCT0;A6HCT2	A0A8I5ZL90;A6HCT0;A6HCT2	Gbl;Mlst8	Target of rapamycin complex subunit LST8	A0A8I5ZL90_RAT;A6HCT0_RAT;A6HCT2_RAT	2	27435.4	26334	26482.9	17026.9	24319.8	26192.1	29475.5	27849.1	23636.6	26788.3	0.907851	0.402767
A0A8I5ZL98	Cathepsin F	Ctsf	A0A8I5ZL98;A9LRS7;Q499S6	Q499S6;A0A8I5ZL98;A6HZ00;A9LRS7	Ctsf	Cathepsin F	A0A8I5ZL98_RAT;A9LRS7_RAT;Q499S6_RAT	5	48410.1	56933.7	52889.8	38360.4	49148.5	40723.8	62571.1	47854.5	50461.9	50402.8	0.975114	0.84271
A0A8I5ZLA8	Phosphoglycerate mutase 1	ENSRNOG00000066566	A0A8I5ZLA8	A0A8I5ZLA8	ENSRNOG00000066566	Phosphoglycerate mutase 1	A0A8I5ZLA8_RAT	2	56627.3	61041.3	58411.8	54466	57636.6	45179	50852.1	55733.8	70469.9	55558.7	1.0374	0.72307
A0A8I5ZLC4	1-phosphatidylinositol 4,5-bisphosphate phosphodiesterase	Plcb3	A0A8I5ZLC4;F7FBZ0;Q45QJ4	A0A8I5ZLC4;F7FBZ0;Q45QJ4	Plcb3	1-phosphatidylinositol 4,5-bisphosphate phosphodiesterase	A0A8I5ZLC4_RAT;F7FBZ0_RAT;Q45QJ4_RAT	3	32758.5	35222.8	41176.8	29548.7	34676.7	37119.6	43432.5	37471.6	42268.3	40073	0.865338	0.11667
A0A8I5ZLD0	Eukaryotic translation initiation factor 3 subunit L	Eif3l	A0A8I5ZLD0;A6HSP6;G3V7G9	A0A8I5ZLD0;G3V7G9;A0A8J8YB26;A6HSP6;A0A8I5Y0Q4	Eif3l;Eif3s6ip	Eukaryotic translation initiation factor 3 subunit L	A0A8I5ZLD0_RAT;A6HSP6_RAT;G3V7G9_RAT	30	115517	117690	108080	104743	111508	109138	115827	111750	113019	112434	0.991764	0.791743
A0A8I5ZLF0	YTH domain-containing family protein	Ythdf1	A0A8I5ZLF0;A0A8I6AL56;A6KM74;F7F2Q6;Q4V8J6	A0A8I5ZLF0;A0A8I6AL56;F7F2Q6;Q4V8J6;A6KM74	Ythdf1	YTH domain-containing family protein	A0A8I5ZLF0_RAT;A0A8I6AL56_RAT;A6KM74_RAT;F7F2Q6_RAT;Q4V8J6_RAT	1	8459.41	5830.71	1725.16		5338.43	4598.53	9809.25	8643.57	6153.43	7301.19	0.731172	0.40388
A0A8I5ZLF3	AFG3 like matrix AAA peptidase subunit 2	Afg3l2	A0A8I5ZLF3;F1LN92	A0A8I5ZLF3;F1LN92;Q5BJM6;A6IXU8	Afg3l2	AFG3 like matrix AAA peptidase subunit 2	A0A8I5ZLF3_RAT;F1LN92_RAT	74	524501	557205	513949	572003	541914	523643	528662	565476	551696	542369	0.999162	0.979274
A0A8I5ZLF5	Ubiquitin conjugating enzyme E2 V1	ENSRNOG00000067007	A0A8I5ZLF5;A0A8I5ZN75;A0A8I6A3Q1;A0A8I6AT35;A6JXL0;D3ZFY8	A0A8I5ZLF5;A0A8I5ZN75;A0A8I6AT35;A0A8I6ATW2;D3ZFY8;A0A8I6A3Q1;A6JXL0	ENSRNOG00000067007;LOC679539;Ube2v1;rCG_32122	Ubiquitin conjugating enzyme E2 V1	A0A8I5ZLF5_RAT;A0A8I5ZN75_RAT;A0A8I6A3Q1_RAT;A0A8I6AT35_RAT;A6JXL0_RAT;D3ZFY8_RAT	5	403824	409492	351943	436128	400347	420484	443298	450857	432053	436673	0.916811	0.101725
A0A8I5ZLH6	Histone H2B	H2bc18	A0A8I5ZLH6;A6K366	A0A8I5ZLH6;A6K366;A6K365;Q9Z2Q9	H2bc18;rCG_52010	Histone H2B	A0A8I5ZLH6_RAT;A6K366_RAT	10	1720580	1409080	1348540	1340440	1454660	1428790	1513500	1574680	1630660	1.53691e+06	0.946485	0.441449
A0A8I5ZLL0	Poly [ADP-ribose] polymerase	Parp3	A0A8I5ZLL0;A0A8J8XBZ3;Q5U2U3	A0A8J8XBZ3;Q5U2U3;A0A8I5ZLL0	Parp3	Poly [ADP-ribose] polymerase	A0A8I5ZLL0_RAT;A0A8J8XBZ3_RAT;Q5U2U3_RAT	27	89766.2	73978.7	78844.2	76978.6	79891.9	73155.1	74622.2	88921.2	86303.7	80750.6	0.989367	0.876223
A0A8I5ZLL3	Rho/Rac guanine nucleotide exchange factor 18	Arhgef18	A0A8I5ZLL3;A0A8I6ALJ4;A6KQ01;F1LT94	A0A8I5ZLL3;A0A8I6ALJ4;F1LT94;A6KQ01	Arhgef18;Arhgef18_predicted	Rho/Rac guanine nucleotide exchange factor 18	A0A8I5ZLL3_RAT;A0A8I6ALJ4_RAT;A6KQ01_RAT;F1LT94_RAT	3	18657.4	3320.99	18540.2	10587.6	12776.5	15976.5	4761.11	14403.5	6581.9	10430.8	1.22489	0.629335
A0A8I5ZLN6	La ribonucleoprotein 4	Larp4	A0A8I5ZLN6;A0A8I6A7G2;A0A8I6AJD5;A6KCI0	A0A8I5ZLN6;A0A8I6AJD5;A0A8I6A7G2;A6KCI0	Larp4;rCG_50767	La ribonucleoprotein 4	A0A8I5ZLN6_RAT;A0A8I6A7G2_RAT;A0A8I6AJD5_RAT;A6KCI0_RAT	3	22055.3	17193.9	30819.8	23316	23346.2	13355	12383.9	26578.3	14453.5	16692.7	1.39859	0.177605
A0A8I5ZLR0	glutathione transferase	Gstt3	A0A8I5ZLR0	A0A8I5ZLR0;A0A8I6A5Y5	Gstt3	glutathione transferase	A0A8I5ZLR0_RAT	13	42886.4	40286.9	39356.9	35173.4	39425.9	42931.1	30302.1	29175.4	39314.8	35430.8	1.11276	0.326152
A0A8I5ZLR7	Pre-rRNA-processing protein TSR2 homolog	RGD1562416	A0A8I5ZLR7;A6KL99;B0BN59	A0A8I5ZLR7;B0BN59;A6KL98;A6KL99	RGD1562416;Tsr2;rCG_38965	Pre-rRNA-processing protein TSR2 homolog	A0A8I5ZLR7_RAT;A6KL99_RAT;B0BN59_RAT	4	46635.7	48250.4	52063.3	56057.3	50751.7	52718	45690.7	57295.3	43301.2	49751.3	1.02011	0.803137
A0A8I5ZLV5	Rho guanine nucleotide exchange factor 10 like	Arhgef10l	A0A8I5ZLV5;A0A8I5ZYN6;M0RAV6;M0RBM9	A0A8I5ZLV5;M0R7W2;M0RAV6;M0RBM9;A0A8I5ZYN6;A0A8I6GM77	Arhgef10l	Rho guanine nucleotide exchange factor 10 like	A0A8I5ZLV5_RAT;A0A8I5ZYN6_RAT;M0RAV6_RAT;M0RBM9_RAT	9	29926.8	36852.9	31841.6	26201.2	31205.6	28810.2	28278.4	26160.4	29256.9	28126.5	1.10948	0.23277
A0A8I5ZLX4	sulfiredoxin	Srxn1	A0A8I5ZLX4;A6KHM1;B3DM86;Q7TP44	A0A8I5ZLX4;A6KHM1;B3DM86;Q7TP44	Srxn1	sulfiredoxin	A0A8I5ZLX4_RAT;A6KHM1_RAT;B3DM86_RAT;Q7TP44_RAT	2	10626.9	14425.6	7630.6	16819.5	12375.6	9663.38	4790.7	15122.1	12486.6	10515.7	1.17687	0.558292
A0A8I5ZM12	Annexin	Anxa7	A0A8I5ZM12;A0A8I5ZQ42;A0A8I6A9P3;F7F6D1;Q6IRJ7	A0A8I5ZM12;A0A8I6A9P3;F7F6D1;Q6IRJ7;A0A8I5ZQ42;Q8VIN2	Anxa7	Annexin	A0A8I5ZM12_RAT;A0A8I5ZQ42_RAT;A0A8I6A9P3_RAT;F7F6D1_RAT;Q6IRJ7_RAT	22	150232	141092	142349	150258	145983	153557	149886	137118	132108	143167	1.01967	0.637019
A0A8I5ZM48	Ig-like domain-containing protein	ENSRNOG00000062392	A0A8I5ZM48	A0A8I5ZM48;A0A8I5ZXJ9;A0A8I6ACW2;M0R5W6	ENSRNOG00000062392	Ig-like domain-containing protein	A0A8I5ZM48_RAT	4	111059	153183	88479.3	268325	155262	121783	68777.9	117722	129236	109380	1.41947	0.319673
A0A8I5ZM54	Sulfatase modifying factor 1	Sumf1	A0A8I5ZM54;A0A8I6ABB3;A6IBK9;D4A7I8	D4A7I8;A0A8I5ZM54;A0A8I5ZRR9;A0A8I6ABB3;A6IBK9	Sumf1;Sumf1_predicted	Sulfatase modifying factor 1	A0A8I5ZM54_RAT;A0A8I6ABB3_RAT;A6IBK9_RAT;D4A7I8_RAT	2	18094.3		10815.5	24863.3	17924.4	7957.95	14864.8	19651.2	18852.2	15331.5	1.16912	0.600223
A0A8I5ZM56	MAP7 domain containing 1	Map7d1	A0A8I5ZM56	A0A8I5Y1Q7;A0A8I5ZM56;A0A8I6AMK3;A6ISA0;D4A644	Map7d1	MAP7 domain containing 1	A0A8I5ZM56_RAT	23	96453	79781.4	83734.6	73346.5	83328.9	81762.5	92305.4	82950.2	88254.9	86318.2	0.965368	0.60309
A0A8I5ZM61	Similar to RIKEN cDNA 1110020A23	RGD1308134	A0A8I5ZM61;A0A8I6AVU2;B0BNM4;F7F776	A0A8I5ZM61;A0A8I6AVU2;B0BNM4;F7F776	RGD1308134	Similar to RIKEN cDNA 1110020A23	A0A8I5ZM61_RAT;A0A8I6AVU2_RAT;B0BNM4_RAT;F7F776_RAT	1	23189	11754.6	24806.1		19916.6	16342	18614	14279.3	15867.9	16275.8	1.22369	0.35782
A0A8I5ZM74	[histone H3]-trimethyl-L-lysine(27) demethylase	Kdm6a	A0A8I5ZM74;A0A8I5ZXR3;A0A8I6A5T3;A0A8I6ADI5;A0A8I6GMA3;A6JZV2;A6JZV3	A0A8I5ZM74;A0A8I5ZXR3;A0A8I6A5T3;A0A8I6ADI5;A0A8I6GMA3;W8C8I9;A0A8I5ZTM6;A0A8I6G9K0;A0A8I6GMK8;C9WPN3;A6JZV2;A6JZV3;V9GWA8;V9GWQ7	Kdm6a;rCG_42878	[histone H3]-trimethyl-L-lysine(27) demethylase	A0A8I5ZM74_RAT;A0A8I5ZXR3_RAT;A0A8I6A5T3_RAT;A0A8I6ADI5_RAT;A0A8I6GMA3_RAT;A6JZV2_RAT;A6JZV3_RAT	2	42391.5	41058	52695.2	54232.2	47594.2	49204.5	44052.3	51436.9	45556.6	47562.6	1.00067	0.993636
A0A8I5ZM76	Acetylserotonin O-methyltransferase-like	Asmtl	A0A8I5ZM76;A0A8I6AKB0;D4AA35	A0A8I5ZM76;A0A8I6AKB0;A6K208;A6K209;D4AA35	Asmtl	Acetylserotonin O-methyltransferase-like	A0A8I5ZM76_RAT;A0A8I6AKB0_RAT;D4AA35_RAT	12	186028	186479	198216	187924	189662	178962	262840	201864	176375	205010	0.925133	0.478526
A0A8I5ZM96	Chromobox 1	Cbx1	A0A8I5ZM96;A6HIG4	A0A8I5ZM96;A6HIG4	Cbx1;rCG_35120	Chromobox 1	A0A8I5ZM96_RAT;A6HIG4_RAT	5	118796	98517.6	110312	107325	108738	133781	108977	102550	105327	112659	0.965195	0.653138
A0A8I5ZMB6	Small nuclear ribonucleoprotein polypeptide E	ENSRNOG00000063412	A0A8I5ZMB6;A0A8I6AHB2;A0A8I6G8H1;A6IC83;D3ZSP1;D4A8M5	A0A8I6G8H1;D3ZSP1;A0A8I5ZMB6;D4A8M5;A6IC83;Q6QI63;A0A8I6AHB2	ENSRNOG00000063412;Snrpe;Snrpel1;Snrpepl2;rCG_46024	Small nuclear ribonucleoprotein polypeptide E	A0A8I5ZMB6_RAT;A0A8I6AHB2_RAT;A0A8I6G8H1_RAT;A6IC83_RAT;D3ZSP1_RAT;D4A8M5_RAT	2	82231.1	77647.3	75839	90782.6	81625	97076.4	76461.1	89447.3	103244	91557.2	0.891519	0.186703
A0A8I5ZMC0	Ferritin	Fth1	A0A8I5ZMC0;A0A8I6A564;A0JPM7;F7F0Q6;Q2TA66;Q5FVS1;Q66HI5;Q6AYV6;Q6P9V2	A0A8I5ZMC0;A0A8I5ZU81;A0A8I6A564;A0JPM7;F7F0Q6;Q2TA66;Q5FVS1;Q66HI5;Q6AYV6;Q6P9V2;A6I002	Fth1	Ferritin	A0A8I5ZMC0_RAT;A0A8I6A564_RAT;A0JPM7_RAT;F7F0Q6_RAT;Q2TA66_RAT;Q5FVS1_RAT;Q66HI5_RAT;Q6AYV6_RAT;Q6P9V2_RAT	2	217989	260561	171421	135901	196468	103584	197224	195472	195006	172822	1.13683	0.531916
A0A8I5ZMC2	Tumor protein p53 inducible protein 3	Cryzl2	A0A8I5ZMC2	B0BNC9;A0A8I5ZMC2;A6ID28	Cryzl2	Tumor protein p53 inducible protein 3	A0A8I5ZMC2_RAT	14	201425	168852	176729	245370	198094	275663	285572	212885	218275	248099	0.798448	0.0983821
A0A8I5ZMC4	FYVE, RhoGEF and PH domain containing 5	Fgd5	A0A8I5ZMC4	A0A8I5ZMC4;F1LTE6	Fgd5	FYVE, RhoGEF and PH domain containing 5	A0A8I5ZMC4_RAT	8	18623.4	16840.1	27417	23108.9	21497.3	26364.3	30454.9	19529.3	19293	23910.4	0.89908	0.529446
A0A8I5ZMC8	non-specific serine/threonine protein kinase	Smg1	A0A8I5ZMC8;A0A8I6GK52	A0A8I5ZMC8;A0A8I6GK52	Smg1	non-specific serine/threonine protein kinase	A0A8I5ZMC8_RAT;A0A8I6GK52_RAT	4	9628.09	7054.69		12401.5	9694.76	15216	12608.5	8641.27		12155.3	0.797578	0.373299
A0A8I5ZMD4	Annexin	Anxa6	A0A8I5ZMD4	A0A8I5ZJA4;A0A8I5ZMD4;A0A8I6G4G4;A0A8J8XVA7;A6HEK3;A6HEK4;Q6IMZ3	Anxa6	Annexin	A0A8I5ZMD4_RAT	5	740330	792686	697401	746873	744322	782043	826141	762705	710273	770290	0.966288	0.433323
A0A8I5ZME8	Poly(U)-binding-splicing factor PUF60	Puf60	A0A8I5ZME8;A6HS56	A0A8I5ZME8;A6HS56	Puf60;Siahbp1	Poly(U)-binding-splicing factor PUF60	A0A8I5ZME8_RAT;A6HS56_RAT	1	16258.5	11474	13650.4	14814.5	14049.4	10302.8		6440.45	14442.3	10395.2	1.35152	0.168827
A0A8I5ZMG4	Peroxiredoxin 3	Prdx3	A0A8I5ZMG4;A0A8I6A0U2;A6JIB1;G3V7I0	A0A8I6A0U2;A0A8I5ZMG4;A6JIB1;G3V7I0	Prdx3	Peroxiredoxin 3	A0A8I5ZMG4_RAT;A0A8I6A0U2_RAT;A6JIB1_RAT;G3V7I0_RAT	1	3147190	3582630	3457740	3499370	3.42173e+06	3183370	3554080	3293510	3584190	3.40379e+06	1.00527	0.8999
A0A8I5ZMG6	Serine/threonine-protein phosphatase 2A 56 kDa regulatory subunit	Ppp2r5e	A0A8I5ZMG6	A0A0G2JTA1;A0A8I5ZMG6;A0A8I6A9W8;A0A8I6GLY3;A6HC79;D3ZHI9	Ppp2r5e	Serine/threonine-protein phosphatase 2A 56 kDa regulatory subunit	A0A8I5ZMG6_RAT	8	38409.2	32476.5	29305.4	29827.6	32504.7	28787.3	38123.4	29410.2	28411.6	31183.1	1.04238	0.686873
A0A8I5ZMI8	Keratin, type II cytoskeletal 6A-like	Krt6a	A0A8I5ZMI8;A0A8I6G380	A0A8I5ZMI8;A0A8I6G380	Krt6a;LOC120093742	Keratin, type II cytoskeletal 6A-like	A0A8I5ZMI8_RAT;A0A8I6G380_RAT	3	132393	38703.5	123550	113084	101933	130723	98195.8	135110	136437	125116	0.814702	0.3577
A0A8I5ZMJ8	ASPSCR1 tether for SLC2A4, UBX domain containing	Aspscr1	A0A8I5ZMJ8;A0A8I6A2X4;A0A8I6A665;A6HLH6;B1WC71	A0A0G2JWF4;A0A8I5ZMJ8;A0A8I5ZW80;A0A8I6A2X4;A0A8I6A665;B1WC71;F1LR71;A6HLH6	Aspscr1;rCG_35155	ASPSCR1 tether for SLC2A4, UBX domain containing	A0A8I5ZMJ8_RAT;A0A8I6A2X4_RAT;A0A8I6A665_RAT;A6HLH6_RAT;B1WC71_RAT	8	28099.9	27612.5	30344	30419.9	29119.1	28891.5	28083.7	21280.2	34576.8	28208	1.0323	0.757748
A0A8I5ZMM7	Vir like m6A methyltransferase associated	RGD1559904_predicted	A0A8I5ZMM7;A0A8I6AM00;A6II64;A6II65;D3ZKC9	A0A8I5ZMM7;A0A8I6AM00;D3ZKC9;A6II64;A6II65	RGD1559904_predicted;Virma	Vir like m6A methyltransferase associated	A0A8I5ZMM7_RAT;A0A8I6AM00_RAT;A6II64_RAT;A6II65_RAT;D3ZKC9_RAT	2	384.858		3482.75	5514.36	3127.32	2235.14	1783.1	4231.82	1837.54	2521.9	1.24007	0.688272
A0A8I5ZMN0	Similar to microfibrillar-associated protein 1	RGD1564148	A0A8I5ZMN0	D4ACM9;A0A8I5ZMN0	RGD1564148	Similar to microfibrillar-associated protein 1	A0A8I5ZMN0_RAT	3	13912.6	10303.2	11785.6	8585.54	11146.7	9164.43	14898.9	18935.8	3718.12	11679.3	0.9544	0.884456
A0A8I5ZMN7	Regulator of chromosome condensation 1	Rcc1	A0A8I5ZMN7;A0A8I5ZU07;A0A8I6AEW5;B1H227;M0R942	A0A0G2K7T1;A0A8I5ZMN7;A0A8I5ZU07;A0A8I6AEW5;B1H227;M0R942	Rcc1	Regulator of chromosome condensation 1	A0A8I5ZMN7_RAT;A0A8I5ZU07_RAT;A0A8I6AEW5_RAT;B1H227_RAT;M0R942_RAT	12	29992.9	27383.7	27344.5	21666.9	26597	26616.9	22912.4	26739.4	28363.3	26158	1.01678	0.841389
A0A8I5ZMP9	SP100 nuclear antigen	Sp100	A0A8I5ZMP9;A0A8I5ZPT8;A0A8I5ZXL2;A0A8I6ATB4;A0A8I6G6P9;A0A8I6GKN6	A0A8I5ZPT8;A0A8I5ZXL2;A0A8I6ATB4;A0A8I6GKN6;A0A8I5ZMP9;A0A8I6G6P9	Sp100	SP100 nuclear antigen	A0A8I5ZMP9_RAT;A0A8I5ZPT8_RAT;A0A8I5ZXL2_RAT;A0A8I6ATB4_RAT;A0A8I6G6P9_RAT;A0A8I6GKN6_RAT	11	34807.1	32252	33295.6	32557.7	33228.1	30506.7	34329.8	30365.8	33310	32128.1	1.03424	0.375861
A0A8I5ZMR4	LSM7 homolog, U6 small nuclear RNA and mRNA degradation associated	Lsm7	A0A8I5ZMR4;A6K8E6;A6K8E8;D4A2D8	A0A8I5ZMR4;D4A2D8;A6K8E6;A6K8E8;A6K8E9	Lsm7;Lsm7_predicted	LSM7 homolog, U6 small nuclear RNA and mRNA degradation associated	A0A8I5ZMR4_RAT;A6K8E6_RAT;A6K8E8_RAT;D4A2D8_RAT	2	75031	79644.5	71516.4	60529.2	71680.3	79849.7	66376.7	61827.6	68470.4	69131.1	1.03687	0.664539
A0A8I5ZMR7	Vacuolar protein sorting 13 homolog C	Vps13c	A0A8I5ZMR7	A0A8I5ZMR7;A0A8I5ZYI1;A0A8I6ARH3	Vps13c	Vacuolar protein sorting 13 homolog C	A0A8I5ZMR7_RAT	41	69624.2	62338.3	62861.1	81756.3	69145	67450.1	78033.4	62430.1	74647.5	70640.3	0.978832	0.802703
A0A8I5ZMT9	Peptidyl-prolyl cis-trans isomerase	Ppih	A0A8I5ZMT9;A6JZN2	A0A8I5ZMT9;D3ZUZ9;D4A5R0;A6JZN2	Ppih;RGD1564921_predicted	Peptidyl-prolyl cis-trans isomerase	A0A8I5ZMT9_RAT;A6JZN2_RAT	8	36695.6	41340.8	33318.6	38510.8	37466.4	39079.9	48230.9	41782.5	41581.5	42668.7	0.878078	0.0900499
A0A8I5ZMV4	DEF6 guanine nucleotide exchange factor	Def6	A0A8I5ZMV4;D3ZCK4	D3ZCK4;A0A8I5ZMV4	Def6	DEF6 guanine nucleotide exchange factor	A0A8I5ZMV4_RAT;D3ZCK4_RAT	1		59172.4	54944.9	67036	60384.4	64831.9	80209.2	68176.2	78655.4	72968.2	0.827545	0.0669102
A0A8I5ZMW9	Polybromo 1	Pbrm1	A0A8I5ZMW9;A0A8I6AR61;A0A8I6AV81;A0A8I6G5U9;D3ZT52	A0A8I5ZMW9;A0A8I6AR61;A0A8I6AV81;A0A8I6G5U9;D3ZT52;A6KG07	Pbrm1	Polybromo 1	A0A8I5ZMW9_RAT;A0A8I6AR61_RAT;A0A8I6AV81_RAT;A0A8I6G5U9_RAT;D3ZT52_RAT	2	3702.81	4787.33		6256.53	4915.56	5254.12	2686.91	2098.42	3280.91	3330.09	1.4761	0.180865
A0A8I5ZMX0	Ribosome production factor 2 homolog	Rpf2	A0A8I5ZMX0;A0A8I5ZRS6;A0A8I6AJR1;A6KII4;A6KII6;B0BN82;F7ENM1	A0A8I5ZMX0;A0A8I5ZRS6;A0A8I6AJR1;A6KII4;A6KII6;B0BN82;F7ENM1	Rpf2;rCG_19961	Ribosome production factor 2 homolog	A0A8I5ZMX0_RAT;A0A8I5ZRS6_RAT;A0A8I6AJR1_RAT;A6KII4_RAT;A6KII6_RAT;B0BN82_RAT;F7ENM1_RAT	1	6238.67	3833.37		6741.62	5604.55	3635.03	6455.75	6389.11		5493.3	1.02025	0.935511
A0A8I5ZMX3	Coiled-coil domain-containing protein 167	Ccdc167	A0A8I5ZMX3;A0A8I6A193;A0A8I6AQQ9;A6JJW0;A6JJW2;D3ZGM5	A0A8I5ZMX3;A0A8I6A193;A0A8I6AQQ9;A6JJW0;A6JJW2;D3ZGM5	Ccdc167;rCG_60667	Coiled-coil domain-containing protein 167	A0A8I5ZMX3_RAT;A0A8I6A193_RAT;A0A8I6AQQ9_RAT;A6JJW0_RAT;A6JJW2_RAT;D3ZGM5_RAT	2	26923.9	34548.5	15191.6	33427.6	27522.9	29171.2	28550.2	25308.4	20226.5	25814.1	1.0662	0.738658
A0A8I5ZMX5	TBC1 domain family member 1	Tbc1d1	A0A8I5ZMX5;A0A8I6AB45;A0A8I6G5Y5;A6JDH3;D4AC16	A0A8I5ZMX5;A0A8I6AB45;A0A8I6G5Y5;D4AC16;A6JDH3	Tbc1d1;rCG_56980	TBC1 domain family member 1	A0A8I5ZMX5_RAT;A0A8I6AB45_RAT;A0A8I6G5Y5_RAT;A6JDH3_RAT;D4AC16_RAT	1	67743.2		54735.7	105317	75932	97940.6	115602	115412	70280.6	99808.8	0.760774	0.239894
A0A8I5ZN47	Mtr4 exosome RNA helicase	Mtrex	A0A8I5ZN47;A0A8I5ZXU0;A0A8I6A840;A6I5Q2;D4AE49	A0A8I5Y1Z8;A0A8I5ZN47;A0A8I5ZXU0;A0A8I6A765;A0A8I6A840;D4AE49;A6I5Q2	Mtrex;RGD1305984	Mtr4 exosome RNA helicase	A0A8I5ZN47_RAT;A0A8I5ZXU0_RAT;A0A8I6A840_RAT;A6I5Q2_RAT;D4AE49_RAT	5	19360.9	15269	19015.4	17170.8	17704	16695.7	21732.1	14758.4	16921.7	17527	1.0101	0.923058
A0A8I5ZN54	Zinc finger protein 183	Rnf113a2	A0A8I5ZN54;Q67ER1	A0A8I5ZN54;Q67ER1	Rnf113a2	Zinc finger protein 183	A0A8I5ZN54_RAT;Q67ER1_RAT	1	3478.99	10391.2		3065.98	5645.39	4254.59	2702.25	3005.9	2226.65	3047.35	1.85256	0.261429
A0A8I5ZN60	Ig-like domain-containing protein	ENSRNOG00000066072	A0A8I5ZN60;A0A8I6AHQ4;A0A8I6AHX0	A0A8I5Y735;A0A8I5ZMM5;A0A8I5ZN60;A0A8I6AA60;A0A8I6AHQ4;A0A8I6AHX0;A6KUP4;A6KUX6;A6MGQ4;D3ZPL2	ENSRNOG00000066072;ENSRNOG00000066922;ENSRNOG00000069193	Ig-like domain-containing protein	A0A8I5ZN60_RAT;A0A8I6AHQ4_RAT;A0A8I6AHX0_RAT	3	64166.7	94474.3	121683	63349.6	85918.4	81189.6	85012	50443.7	86327.6	75743.2	1.13434	0.556295
A0A8I5ZN65	Calcium homeostasis endoplasmic reticulum protein	Cherp	A0A8I5ZN65;A0A8I6A953;A6K9P2	A0A8I5ZN65;A0A8I6A953;D3ZAX5;A6K9P2	Cherp;Cherp_predicted	Calcium homeostasis endoplasmic reticulum protein	A0A8I5ZN65_RAT;A0A8I6A953_RAT;A6K9P2_RAT	12	33426.6	33872.6	42136.5	34111	35886.7	31458.7	28470.8	37315.4	27467.2	31178	1.15102	0.172819
A0A8I5ZNC2	Transmembrane p24 trafficking protein family member 8	Tmed8	A0A8I5ZNC2	A0A8I5ZNC2	Tmed8	Transmembrane p24 trafficking protein family member 8	A0A8I5ZNC2_RAT	1	4391.53	8392.53	17019.6		9934.55	6886.47	21582.4	4898.9	11003.5	11092.8	0.895584	0.838463
A0A8I5ZNG4	RPTOR independent companion of MTOR, complex 2	Rictor	A0A8I5ZNG4;F1M4J0	A0A8I5ZNG4;A0A8I5ZQ26;F1M4J0;A6KGG0	Rictor	RPTOR independent companion of MTOR, complex 2	A0A8I5ZNG4_RAT;F1M4J0_RAT	10	21087.3	21858.6	19160.8	22221.4	21082	16357.8	21499	20845	20184	19721.5	1.06899	0.349069
A0A8I5ZNI1	Smoothelin	Smtn	A0A8I5ZNI1	A0A8I5ZNI1;A0A8I6ASQ7;A6IKC3;D4ABA5	Smtn	Smoothelin	A0A8I5ZNI1_RAT	11	61118.8	61040.8	58011.8	59692.4	59965.9	45851.2	67223	60992.6	62649.6	59179.1	1.0133	0.872298
A0A8I5ZNK2	Serine/threonine-protein kinase OSR1	Oxsr1	A0A8I5ZNK2	A0A8I5ZNK2;A6I3V9;D3ZUC9;A0A9T0CD43	Oxsr1	Serine/threonine-protein kinase OSR1	OXSR1_RAT	16	93511.1	94106.7	76932.6	77271.9	85455.6	80764.6	85630.7	90811.6	88227.6	86358.6	0.989543	0.869811
A0A8I5ZNK7	U6 snRNA-associated Sm-like protein LSm8	Lsm8	A0A8I5ZNK7;A6IE42	A0A8I5ZNK7;A6IE42	Lsm8;Lsm8_predicted	U6 snRNA-associated Sm-like protein LSm8	A0A8I5ZNK7_RAT;A6IE42_RAT	6	85592.9	77000.1	73776	69240.8	76402.4	64913.6	58665.9	65759.4	85130.7	68617.4	1.11346	0.288545
A0A8I5ZNN9	Myosin heavy chain 11	Myh11	A0A8I5ZNN9	A0A0G2K6S9;A0A8I5ZNN9;A0A8I6A8G7;A6KU36;E9PTU4	Myh11	Myosin heavy chain 11	A0A8I5ZNN9_RAT	53	203708	139421	252788	110405	176580	170873	128908	79130.9	201247	145040	1.21746	0.476722
A0A8I5ZNP5	Myoferlin	Myof	A0A8I5ZNP5	A0A0G2K695;A0A8I5ZNP5;D4ACN7;A0A8I6AE02;A0A8I6GC82	Myof	Myoferlin	A0A8I5ZNP5_RAT	10	335673	249822	295777	300568	295460	299912	332960	250339	346785	307499	0.960849	0.679601
A0A8I5ZNT3	Hexose-6-phosphate dehydrogenase (glucose 1-dehydrogenase)	H6pd	A0A8I5ZNT3;A0A8I6ANS1;A6IUC4;A6IUC5;D4A7D7	A0A8I5ZNT3;A0A8I6ANS1;D4A7D7;A6IUC4;A6IUC5	H6pd;H6pd_predicted	Hexose-6-phosphate dehydrogenase (glucose 1-dehydrogenase)	A0A8I5ZNT3_RAT;A0A8I6ANS1_RAT;A6IUC4_RAT;A6IUC5_RAT;D4A7D7_RAT	15	26004.5	27449.6	22326.8	25676.4	25364.3	29134	34837.8	27363.3	23577	28728	0.882912	0.240348
A0A8I5ZNU0	E3 ubiquitin-protein ligase	Hectd1	A0A8I5ZNU0	A0A8I5ZNU0;D3ZLS5	Hectd1	E3 ubiquitin-protein ligase	A0A8I5ZNU0_RAT	59	56902.6	51937.7	53912.7	57682.8	55108.9	50531.7	60664	60113.1	59272	57645.2	0.956002	0.389581
A0A8I5ZNU1	non-specific serine/threonine protein kinase	RGD1563860_predicted	A0A8I5ZNU1;A0A8I6AAF4;A0A8I6AR08;A0A8I6AWX9;A6IPN3;D3Z8E0	A0A8I5ZNU1;A0A8I6AAF4;A0A8I6AR08;A0A8I6AWX9;A0A8I6G9P7;D3Z8E0;A6IPN3	RGD1563860_predicted;Rps6ka3	non-specific serine/threonine protein kinase	A0A8I5ZNU1_RAT;A0A8I6AAF4_RAT;A0A8I6AR08_RAT;A0A8I6AWX9_RAT;A6IPN3_RAT;D3Z8E0_RAT	26	170277	153303	133510	154513	152901	136978	169521	151360	156812	153668	0.995009	0.941974
A0A8I5ZNV8	PEST proteolytic signal-containing nuclear protein	LOC288165	A0A8I5ZNV8;A6IQQ1	A0A8I5ZNV8;A6IQQ1	LOC288165;Pcnp	PEST proteolytic signal-containing nuclear protein	A0A8I5ZNV8_RAT;A6IQQ1_RAT	2	60369.7	69761.5	60677.9	51729.2	60634.6	51387.7	52993.4	46517.9	72475.9	55843.7	1.08579	0.507281
A0A8I5ZNY6	Mitochondrial ribosomal protein S27	Mrps27	A0A8I5ZNY6;A6I559;D4A3E8	A0A8I5ZNY6;D4A3E8;A6I559;A6I565;A6I567	Mrps27;Mrps27_predicted	Mitochondrial ribosomal protein S27	A0A8I5ZNY6_RAT;A6I559_RAT;D4A3E8_RAT	25	156096	150417	156982	148245	152935	159595	160147	167148	128623	153878	0.99387	0.918626
A0A8I5ZNY8	Rho GTPase activating protein 21	Arhgap21	A0A8I5ZNY8;A0A8I6GDA1	A0A8I5ZNY8;A0A8I6AIU0;A0A8I6GDA1;F1LXQ7;A6JMB3	Arhgap21	Rho GTPase activating protein 21	A0A8I5ZNY8_RAT;A0A8I6GDA1_RAT	29	35283.2	32782.8	36762	33889.6	34679.4	38518.7	29654.2	32463.8	30687.3	32831	1.0563	0.425411
A0A8I5ZNZ5	CCR4-NOT transcription complex, subunit 4	Cnot4	A0A8I5ZNZ5;A0A8I6AGK1;A6IEN7;Q498M7	A0A8I6AGK1;A6IEN7;Q498M7;A0A8I5ZNZ5	Cnot4;rCG_28297	CCR4-NOT transcription complex, subunit 4	A0A8I5ZNZ5_RAT;A0A8I6AGK1_RAT;A6IEN7_RAT;Q498M7_RAT	1	8159.46		9549.51	6195.32	7968.1	7705.94	7101.19	4633.96	2870.42	5577.88	1.42852	0.185088
A0A8I5ZNZ9	CEBPZ opposite strand	Cebpzos	A0A8I5ZNZ9;A0A8I6AKG0;A6H9V1;D3ZL39	A0A8I5ZNZ9;A0A8I6AKG0;A6H9V1;D3ZL39	Cebpzos;rCG_62056	CEBPZ opposite strand	A0A8I5ZNZ9_RAT;A0A8I6AKG0_RAT;A6H9V1_RAT;D3ZL39_RAT	5	51000.3	61783.5	48100.5	52719.8	53401	62457.2	56851	53272.9	76238.3	62204.8	0.85847	0.182756
A0A8I5ZP20	Discs large MAGUK scaffold protein 5	Dlg5	A0A8I5ZP20;A0A8I5ZSN2;A0A8I6GLX4;D4A3K3	A0A8I5ZP20;A0A8I5ZSN2;A0A8I6GLX4;D4A3K3	Dlg5	Discs large MAGUK scaffold protein 5	A0A8I5ZP20_RAT;A0A8I5ZSN2_RAT;A0A8I6GLX4_RAT;D4A3K3_RAT	1	50884.5	38574.5	63416.7	39072.8	47987.1	34384.6	43796.3	28196.8	32721.6	34774.8	1.37994	0.0972732
A0A8I5ZP25	Solute carrier family 12 member 2	Slc12a2	A0A8I5ZP25;E9PTX9;Q9QX10	A0A8I5ZP25;E9PTX9;Q9QX10	Slc12a2	Solute carrier family 12 member 2	A0A8I5ZP25_RAT;E9PTX9_RAT;Q9QX10_RAT	8	28600.8	25606.3	24839.9	26753.9	26450.2	29050.1	28200.3	19123.3	20795.8	24292.4	1.08883	0.448134
A0A8I5ZP29	Striatin interacting protein 2	Strip2	A0A8I5ZP29;A0A8I6G7M4	A0A8I6A1T2;A0A8I6A2F2;A0A8I6G7M4;G3V8E2;A0A8I5ZP29;A6HUU8;Q4FZS7	Strip2	Striatin interacting protein 2	A0A8I5ZP29_RAT;A0A8I6G7M4_RAT	5	25282.4	18473.5	21055.9	24948.9	22440.2	20719	22705.7	22634.5	28022.4	23520.4	0.954073	0.650356
A0A8I5ZP59	Proteasome activator subunit 3	G6pc1	A0A8I5ZP59;A0A8I6GJ57;F7EVD4;Q5FVM2	A0A8L2R069;A0A0G2JWZ2;A0A8I5ZP59;F7EVD4;Q5FVM2;Q7TP38;A0A8I6GJ57	G6pc1;Psme3	Proteasome activator subunit 3	A0A8I5ZP59_RAT;A0A8I6GJ57_RAT;F7EVD4_RAT;Q5FVM2_RAT	11	27778.7	28746.8	26989.2	27795.7	27827.6	21672.7	32138.5	23542	23799.7	25288.2	1.10042	0.323207
A0A8I5ZP60	SNW domain-containing protein 1	RGD1561926_predicted	A0A8I5ZP60;A6JEB2;D4A8G7	A0A8I5ZP60;D4A8G7;A6JEB2	RGD1561926_predicted;Snw1	SNW domain-containing protein 1	A0A8I5ZP60_RAT;A6JEB2_RAT;D4A8G7_RAT	8	22920.4	14493.9	16480.2	13827.6	16930.5	19898.6	17542.4	17144.5	14156.3	17185.5	0.985166	0.918395
A0A8I5ZP70	Target of myb1 like 2 membrane trafficking protein	Tom1l2	A0A8I5ZP70;A0A8I5ZT36;A0A8I6A1X4	A0A0G2K9L2;A0A8I5ZNE6;A0A8I5ZP70;A0A8I5ZT36;A0A8I6A1X4;A0A8I6AVU7;A0A8I6GLT5;D4A6C9;A6HF30;A6HF32	Tom1l2	Target of myb1 like 2 membrane trafficking protein	A0A8I5ZP70_RAT;A0A8I5ZT36_RAT;A0A8I6A1X4_RAT	22	126262	107323	114435	99556.3	111894	104345	114755	94353.7	110791	106061	1.055	0.449453
A0A8I5ZP83	Charged multivesicular body protein 4B	Chmp4b	A0A8I5ZP83	A0A8I5ZP83;M0RCH6;D4A9Z8;A6IEU2;A6KI03;A6KI04	Chmp4b	Charged multivesicular body protein 4B	A0A8I5ZP83_RAT	13	147953	148999	119717	123603	135068	114635	142619	113434	128068	124689	1.08324	0.355083
A0A8I5ZPB4	Protein FAM98B	Fam98b	A0A8I5ZPB4;D4AE02	D4AE02;A0A8I5ZPB4	Fam98b;Fam98b-ps1	Protein FAM98B	A0A8I5ZPB4_RAT;D4AE02_RAT	10	50158.2	46344.5	37112.5	36196	42452.8	33917.4	44245.5	45993.4	44913.6	42267.5	1.00438	0.96807
A0A8I5ZPC5	Ig-like domain-containing protein	ENSRNOG00000065156	A0A8I5ZPC5;A6KDG9	A0A8I5ZPC5;A6KDG9	ENSRNOG00000065156;rCG_21051	Ig-like domain-containing protein	A0A8I5ZPC5_RAT;A6KDG9_RAT	1	1966.83	4530.52	5996.81	2279.6	3693.44	2095.57	14326	3783.91	8496.24	7175.43	0.514734	0.275653
A0A8I5ZPH0	Armadillo repeat containing 6	Armc6	A0A8I5ZPH0;A0A9K3Y7P0;B2RYL4	A0A8I5ZPH0;A0A9K3Y7P0;A6KA73;B2RYL4	Armc6	Armadillo repeat containing 6	A0A8I5ZPH0_RAT;A0A9K3Y7P0_RAT;B2RYL4_RAT	6	46661.8	53607.6	64181.8	59479.1	55982.6	41663	51808.2	70581.5	45615.9	52417.2	1.06802	0.648734
A0A8I5ZPJ0	protein-tyrosine-phosphatase	Ptprm	A0A8I5ZPJ0	A5I9F0;A0A0G2K8V0;A0A8I5ZPJ0;A0A8I6A1C0;A5HV10;F1LPJ1;A6JPF0;A6JPF1	Ptprm	protein-tyrosine-phosphatase	A0A8I5ZPJ0_RAT	21	2214830	2291200	2404030	2507390	2.35436e+06	2428540	2333550	2493640	2703600	2.48983e+06	0.945591	0.229742
A0A8I5ZPL1	Apoptosis and caspase activation inhibitor	Aven	A0A8I5ZPL1;A0A8I6AHX5;A0A8I6G485;A6HP55;A6HP56;A6HP57;D3Z853	A0A8I5ZPL1;A0A8I6AHX5;A0A8I6G485;A6HP55;A6HP56;A6HP57;A6HP58;D3Z853	Aven;Aven_predicted	Apoptosis and caspase activation inhibitor	A0A8I5ZPL1_RAT;A0A8I6AHX5_RAT;A0A8I6G485_RAT;A6HP55_RAT;A6HP56_RAT;A6HP57_RAT;D3Z853_RAT	3	10261.1	12153	10188.6	13616.3	11554.8	11301	11600.3	8725.47		10542.3	1.09604	0.450754
A0A8I5ZPL4	Oxysterol-binding protein	Osbpl3	A0A8I5ZPL4;A0A8I6AC59;D3ZHZ3	A0A8I5ZPL4;A0A8I6AC59;A0A8I6GM73;A6K0M1;D3ZHZ3	Osbpl3	Oxysterol-binding protein	A0A8I5ZPL4_RAT;A0A8I6AC59_RAT;D3ZHZ3_RAT	3	12014.6	15134.6	11740.3	17479.7	14092.3	12826	11615.1	12350.3		12263.8	1.1491	0.316521
A0A8I5ZPL9	Sys1 golgi trafficking protein	Dbndd2	A0A8I5ZPL9;A0A8I6AU01;A0A8I6B4E1;A6JX88;A6JX90;A6JX91	A0A8I5ZPL9;A0A8I6AU01;A0A8I6B4E1;A6JX88;A6JX90;A6JX91	Dbndd2;LOC499941;Sys1	Sys1 golgi trafficking protein	A0A8I5ZPL9_RAT;A0A8I6AU01_RAT;A0A8I6B4E1_RAT;A6JX88_RAT;A6JX90_RAT;A6JX91_RAT	2	34738	31388.7	30575.5	32218	32230	45613	28134.7	38726.6		37491.4	0.859664	0.283884
A0A8I5ZPM2	ADP-ribosylation factor like GTPase 15	Arl15	A0A8I5ZPM2;A0A8I5ZSX7;A0A8I6ALE9;A6I5R8;A6I5R9;F1M6C4	A0A8I5ZPM2;A0A8I5ZSX7;A0A8I6ALE9;A6I5R8;A6I5R9;F1M6C4	Arl15;rCG_44824	ADP-ribosylation factor like GTPase 15	A0A8I5ZPM2_RAT;A0A8I5ZSX7_RAT;A0A8I6ALE9_RAT;A6I5R8_RAT;A6I5R9_RAT;F1M6C4_RAT	2	7505.22	7037.23	13185.7	13265	10248.3	12404.1	18357	11965.6	19349.1	15519	0.660372	0.0882367
A0A8I5ZPM4	Na(+)/H(+) exchange regulatory cofactor NHE-RF	Nherf2	A0A8I5ZPM4	A0A8I5ZPM4;A0A8I6ANC3;A6HCU6;G3V6D9	Nherf2	Na(+)/H(+) exchange regulatory cofactor NHE-RF	A0A8I5ZPM4_RAT	3	128871	148125	124188	129036	132555	135757	104643	134535	118240	123294	1.07512	0.348025
A0A8I5ZPQ1	Endoplasmic reticulum-Golgi intermediate compartment protein	Ergic3	A0A8I5ZPQ1;A6KI75;D3ZU83	A0A8I5Y0G1;A0A8I5ZPQ1;D3ZU83;A6KI75	Ergic3;Ergic3_predicted	Endoplasmic reticulum-Golgi intermediate compartment protein	A0A8I5ZPQ1_RAT;A6KI75_RAT;D3ZU83_RAT	6	31207.8	28324.3	15988.6	19140.1	23665.2	35182.1	29904.1	31247.3	29159.7	31373.3	0.75431	0.09339
A0A8I5ZPQ7	1-acylglycerol-3-phosphate O-acyltransferase 5	Agpat5	A0A8I5ZPQ7;A0A8J8YCS6;A6IWB3;G3V965	A0A8I5ZPQ7;A0A8J8YCS6;G3V965;A6IWB3	Agpat5;Agpat5_predicted	1-acylglycerol-3-phosphate O-acyltransferase 5	A0A8I5ZPQ7_RAT;A0A8J8YCS6_RAT;A6IWB3_RAT;G3V965_RAT	8	54458.5	71314	67903.3	64988.3	64666	86348	72931.8	69026.5	79434.6	76935.2	0.840526	0.0585446
A0A8I5ZPV1	TBC1 domain family, member 22a	Tbc1d22a	A0A8I5ZPV1;A0A8I5ZSU1;A0A8I6AH78	A0A8I5ZPV1;A0A8I5ZSU1;A0A8I6AH78	Tbc1d22a	TBC1 domain family, member 22a	A0A8I5ZPV1_RAT;A0A8I5ZSU1_RAT;A0A8I6AH78_RAT	8	30213.7	27840.5	31155.4	23926.2	28284	23597.7	31744.9	24450.5	23551.8	25836.2	1.09474	0.374714
A0A8I5ZPV5	Pentatricopeptide repeat-containing protein 2, mitochondrial	Ptcd2	A0A8I5ZPV5;A6I558;D4A9I4	A0A8I5ZPV5;D4A9I4;A6I558	Ptcd2;Ptcd2_predicted	Pentatricopeptide repeat-containing protein 2, mitochondrial	A0A8I5ZPV5_RAT;A6I558_RAT;D4A9I4_RAT	4	30590.6	31016.9	34660.2	35705.1	32993.2	39981.4	30077.5	33792.5	29792.7	33411	0.987494	0.881994
A0A8I5ZPW5	Phosphatidylinositol-3,5-bisphosphate 3-phosphatase	Mtm1	A0A8I5ZPW5;A0A8I6GC64	A0A8I5ZPW5;A0A8I6GC64	Mtm1	Phosphatidylinositol-3,5-bisphosphate 3-phosphatase	A0A8I5ZPW5_RAT;A0A8I6GC64_RAT	2	11079.3	14870.2	12032	17472.4	13863.5	9815.77	34170.6	13815.8	28185.6	21496.9	0.644905	0.247396
A0A8I5ZPX1	Fas associated factor family member 2	Faf2	A0A8I5ZPX1;A6KAX9;A6KAY0	A0A8I5ZPX1;A6KAX9;A6KAY0	Faf2;rCG_24095	Fas associated factor family member 2	A0A8I5ZPX1_RAT;A6KAX9_RAT;A6KAY0_RAT	3	38501.7	41599.8	49914.1	40753.2	42692.2	52201.2	26808	47456.7	33526	39998	1.06736	0.689487
A0A8I5ZPY1	Golgi membrane protein 1	Golm1	A0A8I5ZPY1	A0A8I5ZPY1;D4AEL2	Golm1	Golgi membrane protein 1	A0A8I5ZPY1_RAT	5	42678.2	32149.3	37047.6	45642.1	39379.3	46653.1	31799.6	33424.6	40955.4	38208.2	1.03065	0.806312
A0A8I5ZQ00	Cysteine-rich and transmembrane domain-containing protein 1	Cystm1	A0A8I5ZQ00;A6J307	A0A8I5ZQ00;A6J307	Cystm1;rCG_49325	Cysteine-rich and transmembrane domain-containing protein 1	A0A8I5ZQ00_RAT;A6J307_RAT	2	35657.4	48475	40667.4	40691	41372.7	47682.5	45382.3	53895.1	34327.8	45321.9	0.912863	0.447924
A0A8I5ZQ09	Ig-like domain-containing protein	ENSRNOG00000063659	A0A8I5ZQ09;A0A8I5ZV61;A0A8I5ZZK2;A0A8I6A1E9;A0A8I6G8N8;A6KN08	A0A8I5ZQ09;A0A8I5ZV61;A0A8I5ZZK2;A0A8I6A1E9;A0A8I6G8N8;A6KN08	ENSRNOG00000063659;ENSRNOG00000064930;ENSRNOG00000065931;rCG_63213	Ig-like domain-containing protein	A0A8I5ZQ09_RAT;A0A8I5ZV61_RAT;A0A8I5ZZK2_RAT;A0A8I6A1E9_RAT;A0A8I6G8N8_RAT;A6KN08_RAT	3	23876.7	32017.8	35369.5	34681.7	31486.4	11126.8	29838.2	24424.4	23519.9	22227.3	1.41656	0.099342
A0A8I5ZQ24	V-type proton ATPase subunit H	Atp6v1h	A0A8I5ZQ24;A0A8I6ACJ2;A6JFI5;E9PTI1;Q5XIL1	A0A8I5ZQ24;A0A8I5ZWI2;A0A8I6ACJ2;A0A8I6AIG1;A6JFI5;E9PTI1;Q5XIL1	Atp6v1h	V-type proton ATPase subunit H	A0A8I5ZQ24_RAT;A0A8I6ACJ2_RAT;A6JFI5_RAT;E9PTI1_RAT;Q5XIL1_RAT	17	39275.2	43914.4	50793.9	46267.3	45062.7	48536.9	44359.9	46825.4	49725	47361.8	0.951457	0.421824
A0A8I5ZQ25	Laminin subunit beta 1	Lamb1	A0A8I5ZQ25;A0A8I6A3T2;D3ZQN7	A0A8I5ZQ25;A0A8I5ZVQ5;A0A8I6A3T2;D3ZQN7;A6HB42	Lamb1	Laminin subunit beta 1	A0A8I5ZQ25_RAT;A0A8I6A3T2_RAT;D3ZQN7_RAT	102	582694	519836	584742	575168	565610	635687	567079	654258	561626	604662	0.935414	0.215155
A0A8I5ZQ29	4'-phosphopantetheine phosphatase	Pank4	A0A8I5ZQ29;A6IUN0;G3V7T3	A0A8I5ZQ29;A6IUN0;G3V7T3	Pank4	4'-phosphopantetheine phosphatase	A0A8I5ZQ29_RAT;A6IUN0_RAT;G3V7T3_RAT	2	18138.7	19772.1	18029.1	13332	17318	18565.5	19418.1	22310.9	31068.1	22840.7	0.758209	0.132728
A0A8I5ZQ36	N-terminal Ras-GEF domain-containing protein	ENSRNOG00000066563	A0A8I5ZQ36;A0A8I6GBZ0	A0A8I5ZQ36;A0A8I6GBZ0	ENSRNOG00000066563;RGD1559508	N-terminal Ras-GEF domain-containing protein	A0A8I5ZQ36_RAT;A0A8I6GBZ0_RAT	1	160072	162340	190028	176937	172344	182900	178545	157939	165553	171234	1.00648	0.9064
A0A8I5ZQ38	Heterogeneous nuclear ribonucleoprotein M	Hnrnpm	A0A8I5ZQ38;A0A8I6A4N0;A0A8I6GC87;F1LV13;F1M3D3	A0A8I5ZQ38;A0A8I6A4N0;A0A8I6GC87;A6KQH2;A6KQH3;A6KQH4;F1LV13;F1M3D3	Hnrnpm	Heterogeneous nuclear ribonucleoprotein M	A0A8I5ZQ38_RAT;A0A8I6A4N0_RAT;A0A8I6GC87_RAT;F1LV13_RAT;F1M3D3_RAT	1	200554	156549	151971	158610	166921	137710	134670	158067	150659	145276	1.14899	0.135659
A0A8I5ZQ55	Hemicentin 2	Hmcn2	A0A8I5ZQ55	A0A8I5ZQ55	Hmcn2	Hemicentin 2	A0A8I5ZQ55_RAT	7	12499	9694.18	30426	14924	16885.8		25440.9	13704.8	9127.51	16091.1	1.04939	0.911888
A0A8I5ZQ56	Splicing factor 1	Sf1	A0A8I5ZQ56;A0A8I6G7I2;A6HZG9;F1LSC3	A0A8I5ZQ56;A0A8I6G7I2;F1LSC3;A6HZG9	Sf1;Zfp162	Splicing factor 1	A0A8I5ZQ56_RAT;A0A8I6G7I2_RAT;A6HZG9_RAT;F1LSC3_RAT	10	54312.9	54569.7	48175.8	46750.7	50952.3	50350.6	43540.7	49902.4	53994.3	49447	1.03044	0.631111
A0A8I5ZQ60	Ankyrin 1	Ank1	A0A8I5ZQ60	A0A8I5ZQ60	Ank1	Ankyrin 1	A0A8I5ZQ60_RAT	3	40553.8	50716.4	51084.7	76120	54618.7	33778.3	47688	54884.3	41995.8	44586.6	1.225	0.297205
A0A8I5ZQ80	Serine/threonine kinase 25	Stk25	A0A8I5ZQ80;F7ERC6;Q6V9V9	Q6V9V9;A0A8I5ZQ80;F7ERC6;A6JR22	Stk25	Serine/threonine kinase 25	A0A8I5ZQ80_RAT;F7ERC6_RAT;Q6V9V9_RAT	1	6708.3	8332.31		10386	8475.54	7985.72	9003.62	6469.84	4377.28	6959.11	1.2179	0.354376
A0A8I5ZQB2	Very-long-chain (3R)-3-hydroxyacyl-CoA dehydratase	Hacd1	A0A8I5ZQB2;A1IVX5;A6JM48;A6JM49;A6JM50	A0A8I5ZQB2;A1IVX5;A6JM48;A6JM49;A6JM50	Hacd1;rCG_55898	Very-long-chain (3R)-3-hydroxyacyl-CoA dehydratase	A0A8I5ZQB2_RAT;A1IVX5_RAT;A6JM48_RAT;A6JM49_RAT;A6JM50_RAT	4	85659.3	103627	100285	103076	98161.8	83807.9	91117.3	109490	118731	100787	0.973958	0.782789
A0A8I5ZQB3	WASH complex subunit 2C	Washc2c	A0A8I5ZQB3;A0A8I6ADQ6;A0A8I6AM40;A6IL10;A6IL11;F1LPG9	A0A8I5ZQB3;A0A8I6ADQ6;A0A8I6AM40;A6IL10;A6IL11;F1LPG9	Washc2c;rCG_30071	WASH complex subunit 2C	A0A8I5ZQB3_RAT;A0A8I6ADQ6_RAT;A0A8I6AM40_RAT;A6IL10_RAT;A6IL11_RAT;F1LPG9_RAT	2	17443	15467.6	9114.98	10596.4	13155.5	13867	14259.5	16329.7	12432	14222	0.925007	0.634195
A0A8I5ZQB5	CCHC-type zinc finger, nucleic acid binding protein	Cnbp	A0A8I5ZQB5;A0A8L2Q6G7	A0A8L2Q6G7;A0A8I5ZQB5	Cnbp	CCHC-type zinc finger, nucleic acid binding protein	A0A8I5ZQB5_RAT;A0A8L2Q6G7_RAT	1	1918.18	3349.44	4783.32	6672.76	4180.93	1022.73	5434.97	1699.46	2041.37	2549.63	1.63981	0.292771
A0A8I5ZQB9	Receptor protein-tyrosine kinase	Egfr	A0A8I5ZQB9;A6JPX8;E7CXR8;E7CXR9;G3V6K6;Q9QX70	A0A8I5ZMJ2;A0A8I5ZQB9;E7CXR8;E7CXR9;G3V6K6;Q9ESE0;Q9QX70;A6JPX8;A6JPX9	Egfr	Receptor protein-tyrosine kinase	A0A8I5ZQB9_RAT;A6JPX8_RAT;E7CXR8_RAT;E7CXR9_RAT;G3V6K6_RAT;Q9QX70_RAT	9	64545.2	57763	65411.8	52877.6	60149.4	90036.3	81095.3	62496.3	52090.4	71429.6	0.84208	0.262553
A0A8I5ZQD4	Dystonin	Dst	A0A8I5ZQD4	A0A8I5ZQD4;A0A8I5ZUE5;A0A8I5ZUJ3;A0A8I6A816;A0A8I6ABJ6;A0A8I6AN06;A0A8I6B4H4;D3ZC56	Dst	Dystonin	A0A8I5ZQD4_RAT	165	251256	229020	255490	241379	244286	225140	243665	247305	231865	236994	1.03077	0.386869
A0A8I5ZQE7	CTR9 homolog, Paf1/RNA polymerase II complex component	Ctr9	A0A8I5ZQE7;A0A8I6A0W5;A6I832;G3V897	A0A8I5ZQE7;A0A8I6A0W5;G3V897;A6I832;A6I833	Ctr9;Sh2bp1	CTR9 homolog, Paf1/RNA polymerase II complex component	A0A8I5ZQE7_RAT;A0A8I6A0W5_RAT;A6I832_RAT;G3V897_RAT	5	28331.7	21327.8	13550.8	15244.3	19613.7	19843.5	15748.5	22726.3	15961	18569.8	1.05621	0.789908
A0A8I5ZQF5	TSC22 domain family, member 3	Tsc22d3	A0A8I5ZQF5	A0A8I5ZQF5;A6HLR5	Tsc22d3	TSC22 domain family, member 3	A0A8I5ZQF5_RAT	4	23529.1	23700.2	23126.5	18092.3	22112	17899.8	15749.3	17119.1	24491.6	18815	1.17524	0.21253
A0A8I5ZQH3	Par-3 family cell polarity regulator beta	Pard3b	A0A8I5ZQH3	A0A8I5ZQH3;A0A8I6A8L0;A0A8I6AIM2;F1LW22	Pard3b	Par-3 family cell polarity regulator beta	A0A8I5ZQH3_RAT	11	28457.4	30121.6	28681.3	31758.2	29754.6	21162.9	29572.9	28333.7	31637.1	27676.7	1.07508	0.419873
A0A8I5ZQH8	S-phase cyclin A-associated protein in the ER	Scaper	A0A8I5ZQH8;F1LRM0	A0A8I5ZQH8;F1LRM0;A6J4P9	Scaper	S-phase cyclin A-associated protein in the ER	A0A8I5ZQH8_RAT;F1LRM0_RAT	3	3157.78	3956.94	5561.12		4225.28	3511.57		5138.6	6044.65	4898.27	0.862606	0.546917
A0A8I5ZQJ5	Perilipin	Plin2	A0A8I5ZQJ5;Q5U2U5	A0A8I5ZQJ5;F6QBA3;Q5U2U5;A6J871;A6J875;A6J876	Plin2	Perilipin	A0A8I5ZQJ5_RAT;Q5U2U5_RAT	22	102327	76747.6	63331.2	71444.8	78462.6	80204.3	94923.1	112202	70053.2	89345.6	0.878192	0.415647
A0A8I5ZQK2	Translation machinery associated 7 homolog	AC139642.2	A0A8I5ZQK2;A0A8I6A4Y0;A6I3B4;F1M6L8	A0A8I5ZQK2;A0A8I6A4Y0;A6I3B4;F1M6L8	AC139642.2;Tma7;Tma7b;rCG_25234	Translation machinery associated 7 homolog	A0A8I5ZQK2_RAT;A0A8I6A4Y0_RAT;A6I3B4_RAT;F1M6L8_RAT	2	132018	175760	89448	145933	135790	100862	90584.1	86229.5	100288	94490.9	1.43707	0.0648685
A0A8I5ZQL5	Acyl-CoA dehydrogenase family, member 8	Acad8	A0A8I5ZQL5	A0A8I5ZQL5;A0A8I6GGU7	Acad8	Acyl-CoA dehydrogenase family, member 8	A0A8I5ZQL5_RAT	37	439749	474197	467383	490662	467998	482367	506616	486443	494050	492369	0.950502	0.0859112
A0A8I5ZQL6	Similar to guanylate binding protein family, member 6	Gbp6-ps2	A0A8I5ZQL6	A0A8I5ZQL6	Gbp6-ps2	Similar to guanylate binding protein family, member 6	A0A8I5ZQL6_RAT	19	59205.5	35251.8	42185.9	63009.3	49913.1	38260.8	32189.8	52557.6	48407.1	42853.8	1.16473	0.418373
A0A8I5ZQM2	Dystrobrevin	Dtna	A0A8I5ZQM2	A0A8I6AQU5;D4A772;A0A8I5ZKV1;A0A8I5ZQM2;A0A8I6APF7;A6J2I4;A6J2I5	Dtna	Dystrobrevin	A0A8I5ZQM2_RAT	46	220798	231016	224102	201015	219233	224796	213290	226653	219063	220950	0.992226	0.817111
A0A8I5ZQP5	Transmembrane serine protease 13	Tmprss13	A0A8I5ZQP5	A0A8I5ZQP5;A0A8I6AUK0;F7FMG3;A6J438;B2RYJ5	Tmprss13	Transmembrane serine protease 13	A0A8I5ZQP5_RAT	3	3316170	2462130	1498340	2904010	2.54516e+06	977882	1773530	3499550	2743510	2248618	1.13188	0.676045
A0A8I5ZQQ2	SWI/SNF related, matrix associated, actin dependent regulator of chromatin, subfamily d, member 3	Smarcd3	A0A8I5ZQQ2;A0A8I6A286;A6K534;F7FMF4;Q5U3Y2	A0A8I5ZQQ2;A0A8I6A286;Q5U3Y2;A6K534;F7FMF4	Smarcd3;rCG_24403	SWI/SNF related, matrix associated, actin dependent regulator of chromatin, subfamily d, member 3	A0A8I5ZQQ2_RAT;A0A8I6A286_RAT;A6K534_RAT;F7FMF4_RAT;Q5U3Y2_RAT	6	23312.1	18367.6	30247.8	19967.5	22973.8	22288.8	17931.6	20060.6	22669.1	20737.5	1.10783	0.46312
A0A8I5ZQQ3	Pyruvate dehydrogenase phosphatase regulatory subunit	Pdpr	A0A8I5ZQQ3;A6IZ83;D3ZXA6	A0A8I5ZQQ3;A0A8I5ZVU4;A6IZ83;D3ZXA6	Pdpr;RGD1308307_predicted	Pyruvate dehydrogenase phosphatase regulatory subunit	A0A8I5ZQQ3_RAT;A6IZ83_RAT;D3ZXA6_RAT	46	148709	157901	158231	199449	166072	164116	209189	180727	159687	178430	0.930744	0.467806
A0A8I5ZQQ5	SWI/SNF related, matrix associated, actin dependent regulator of chromatin, subfamily a, member 5	Smarca5	A0A8I5ZQQ5;A6IYH1;F1LNL2	A0A8I5ZQQ5;B2RYQ9;F1LNL2;A6IYH1	Smarca5;Smarca5_predicted	SWI/SNF related, matrix associated, actin dependent regulator of chromatin, subfamily a, member 5	A0A8I5ZQQ5_RAT;A6IYH1_RAT;F1LNL2_RAT	18	30702.8	28322.1	29470.3	30134.4	29657.4	35252.9	29492.4	30289	33668.1	32175.6	0.921736	0.135422
A0A8I5ZQV4	Rap guanine nucleotide exchange factor 1	Rapgef1	A0A8I5ZQV4;A0A8I5ZRV1;A0A8I5ZUL6;A0A8I6A6H6;F1M8L9	A0A8I5ZQV4;A0A8I5ZRV1;A0A8I5ZUL6;A0A8I6A6H6;F1M8L9	Rapgef1	Rap guanine nucleotide exchange factor 1	A0A8I5ZQV4_RAT;A0A8I5ZRV1_RAT;A0A8I5ZUL6_RAT;A0A8I6A6H6_RAT;F1M8L9_RAT	4	14773.2		26141.8	19507.7	20140.9	18993	19005.8	22423.8	11794.1	18054.2	1.11558	0.608666
A0A8I5ZQX9	DEP domain containing MTOR-interacting protein	Deptor	A0A8I5ZQX9;A6HRG9;F1M8Y4	A0A8I5ZQX9;F1M8Y4;A0A8I6B6C9;A6HRG9	Deptor;rCG_59709	DEP domain containing MTOR-interacting protein	A0A8I5ZQX9_RAT;A6HRG9_RAT;F1M8Y4_RAT	11	89138.6	92065.5	104086	97422.2	95678.1	80942.9	103394	91178.4	69439.6	86238.7	1.10946	0.279988
A0A8I5ZQY2	KN motif and ankyrin repeat domains 1	Kank1	A0A8I5ZQY2;A0A8I6AL84;A0A8I6GML0;D4AE58	A0A8I5ZQY2;A0A8I6AL84;A0A8I6GML0;D4AE58;A6I0R7	Kank1	KN motif and ankyrin repeat domains 1	A0A8I5ZQY2_RAT;A0A8I6AL84_RAT;A0A8I6GML0_RAT;D4AE58_RAT	16	21416.8	22754.3	29750.1	22794.4	24178.9	23523.6	23935.1	19949.8	29091.3	24125	1.00224	0.984494
A0A8I5ZQY5	Nebulette	Nebl	A0A8I5ZQY5	A0A8I5ZQY5;A0A8I6APU1;A6JM83	Nebl	Nebulette	A0A8I5ZQY5_RAT	5	22981.8	17629.2	25472	19364.8	21362	21994.8	16209.7	19830.6	19027.4	19265.6	1.10881	0.363679
A0A8I5ZQZ1	Nuclear FMR1 interacting protein 2	Nufip2	A0A8I5ZQZ1	A0A8I5ZQZ1;D3ZC82	Nufip2	Nuclear FMR1 interacting protein 2	A0A8I5ZQZ1_RAT	7	19821	22086.6	15387.8	22290	19896.3	16780.5	17224.7	21925.3	17689.4	18405	1.08103	0.483143
A0A8I5ZR19	Alpha-kinase 3	Alpk3	A0A8I5ZR19;A0A8I6A4R0;D3ZH28	A0A8I5ZR19;A0A8I6A4R0;D3ZH28;A6JCE8	Alpk3	Alpha-kinase 3	A0A8I5ZR19_RAT;A0A8I6A4R0_RAT;D3ZH28_RAT	37	56887.3	47450.7	42104.9	59151.9	51398.7	39491	55686.9	48996	48903.2	48269.3	1.06483	0.569746
A0A8I5ZR41	Ferrochelatase	Fech	A0A8I5ZR41;A0A8I6GEM4;A6IXN8;D3ZBM3	A0A8I5ZR41;A0A8I6GEM4;D3ZBM3;A6IXN8;A6IXN9	Fech;Fech_predicted	Ferrochelatase	A0A8I5ZR41_RAT;A0A8I6GEM4_RAT;A6IXN8_RAT;D3ZBM3_RAT	29	325883	361837	330313	395835	353467	345118	412280	355526	337845	362692	0.974565	0.707618
A0A8I5ZR43	Interferon regulatory factor 2 binding protein 2	Irf2bp2	A0A8I5ZR43	A0A8I5ZR43	Irf2bp2	Interferon regulatory factor 2 binding protein 2	A0A8I5ZR43_RAT	10	47953.7	41365.8	45632.9	42435.2	44346.9	42075.9	31001.5	40173.9	40060.9	38328.1	1.15704	0.0837517
A0A8I5ZR45	PBX homeobox 1	Pbx1	A0A8I5ZR45;A0A8I6AJF6;A0A8I6AM04;B1WC30;F7EV88	A0A8I5ZR45;A0A8I6AJF6;B1WC30;F7EV88;A0A8I6AM04	Pbx1	PBX homeobox 1	A0A8I5ZR45_RAT;A0A8I6AJF6_RAT;A0A8I6AM04_RAT;B1WC30_RAT;F7EV88_RAT	2	4061.43	2361.79	10157.4	8408.01	6247.16	778.886	9996.48	3487.57	3130.54	4348.37	1.43667	0.506422
A0A8I5ZR49	Moesin	Msn	A0A8I5ZR49;A0A8I5ZUJ9;A0A8I6ADR3;A6IQ37	A0A8I6ADR3;A0A8I5ZR49;A0A8I5ZUJ9;A6IQ37	Msn	Moesin	A0A8I5ZR49_RAT;A0A8I5ZUJ9_RAT;A0A8I6ADR3_RAT;A6IQ37_RAT	3	200354	202937	177085	180592	190242	172208	187808	183830	208633	188120	1.01128	0.840397
A0A8I5ZR52	Stress-70 protein, mitochondrial	Hspa9	A0A8I5ZR52;F1M953	F1M953;A0A8I5ZR52;A6J2W9	Hspa9	Stress-70 protein, mitochondrial	A0A8I5ZR52_RAT;F1M953_RAT	3	883110	1151600	838722	877195	937657	841224	1012540	986398	1085650	981453	0.955376	0.637788
A0A8I5ZR56	Eukaryotic translation initiation factor 3 subunit M	Eif3m	A0A8I5ZR56;A6HNV6;D3ZAZ0	A0A8I5XV17;A0A8I5ZR56;A0A8I6AH02;D3ZAZ0;A6HNV6	Eif3m;RGD1565840_predicted	Eukaryotic translation initiation factor 3 subunit M	A0A8I5ZR56_RAT;A6HNV6_RAT;D3ZAZ0_RAT	14	61866	52060.7	62018.9	67260.1	60801.4	65246.9	70645.2	73092.5	64460.9	68361.4	0.889412	0.0937588
A0A8I5ZR58	Protein CASP	Cux1	A0A8I5ZR58;F1M8J7	A0A8I5ZR58;F1M8J7	Cux1;Cux1-ps1	Protein CASP	A0A8I5ZR58_RAT;F1M8J7_RAT	3	9680.88	22082.7	18991.6	13736.1	16122.8	8573.18	9312.41	14445.9	20272.3	13150.9	1.22598	0.47084
A0A8I5ZR62	Protein kinase domain-containing protein	RGD1565071	A0A8I5ZR62	A0A8I5ZR62	RGD1565071	Protein kinase domain-containing protein	A0A8I5ZR62_RAT	1	8648.66	15805.3	22463.3		15639.1	19897.6	19265.4	21808.2		20323.7	0.769499	0.312953
A0A8I5ZR65	Ecm29 proteasome adaptor and scaffold	Ecpas	A0A8I5ZR65;A0A8I6A123;A0A8I6AH81	A0A8I5ZR65;A0A8I6A123;A0A8I6AH81;A0A8I6AIV7;F1M446;A6KDV4	Ecpas	Ecm29 proteasome adaptor and scaffold	A0A8I5ZR65_RAT;A0A8I6A123_RAT;A0A8I6AH81_RAT	77	95345.8	90231.5	94781.6	95181.5	93885.1	87987.3	95671.3	101199	92423.3	94320.2	0.995387	0.890829
A0A8I5ZR95	Oxysterol-binding protein	Osbp2	A0A8I5ZR95;A6IKC8;D3ZHG4	A0A8I5ZR95;A0A8I6AJ84;A6IKC8;D3ZHG4	Osbp2;Osbp2_predicted	Oxysterol-binding protein	A0A8I5ZR95_RAT;A6IKC8_RAT;D3ZHG4_RAT	5	5392.78	3848.78	7602.97	7411.51	6064.01	7129.59	6445.11	4403.4	4172.68	5537.69	1.09504	0.66504
A0A8I5ZRC1	Muscular LMNA-interacting protein	Mlip	A0A8I5ZRC1	A0A8I5ZL83;A0A8I5ZRC1	Mlip	Muscular LMNA-interacting protein	A0A8I5ZRC1_RAT	3	83507.6	95455.6	78701.9	74571.4	83059.1	79211	82717.6	72638.9	89342	80977.4	1.02571	0.727697
A0A8I5ZRD0	Ankyrin repeat domain 28	Ankrd28	A0A8I5ZRD0	A0A0G2JWZ9;A0A8I5Y6T8;A0A8I5ZRD0;A0A8I6AGL0;A0A8I6APS9;A0A8I6GHK6;A6IP01;A6KFY0;F1LZH9;F1M400	Ankrd28	Ankyrin repeat domain 28	A0A8I5ZRD0_RAT	9	20696	14946.5	17427	19280.9	18087.6	18873	15548.1	18717.9	19237.5	18094.1	0.999639	0.99669
A0A8I5ZRF5	Ankyrin repeat domain 11	Ankrd11	A0A8I5ZRF5;D3ZSU6	A0A8I5ZRF5;A0A8I6AA00;A0A8I6G4N3;D3ZSU6	Ankrd11	Ankyrin repeat domain 11	A0A8I5ZRF5_RAT;D3ZSU6_RAT	2	24415.3	28013.1	28633	29763.8	27706.3	43187.4	22126.9		7593.15	24302.5	1.14006	0.713356
A0A8I5ZRG8	Trafficking protein particle complex subunit 5	Trappc5	A0A8I5ZRG8;B0BNE3	A0A8I5ZRG8;B0BNE3	Trappc5	Trafficking protein particle complex subunit 5	A0A8I5ZRG8_RAT;B0BNE3_RAT	6	29361.8	32347.7	30613.1	33933	31563.9	31785.5	29365.2	32530.1	35382.4	32265.8	0.978246	0.674703
A0A8I5ZRJ8	Lipoyltransferase 1	Lipt1	A0A8I5ZRJ8	A0A8I5ZRJ8;A6INI4;D3Z7Z4	Lipt1	Lipoyltransferase 1	A0A8I5ZRJ8_RAT	10	46328.2	42145.3	40245.3	50935.7	44913.6	50427.4	53017.6	44012.4	56425.7	50970.8	0.881164	0.137922
A0A8I5ZRK9	Scavenger receptor class F, member 1	Scarf1	A0A8I5ZRK9;A6HGS0	A0A0G2K5E2;A0A8I5ZRK9;A6HGS0	Scarf1;rCG_35217	Scavenger receptor class F, member 1	A0A8I5ZRK9_RAT;A6HGS0_RAT	1	4104.3		18129.2	9130.24	10454.6	12186.8	7958.86	13128	7671.54	10236.3	1.02132	0.956617
A0A8I5ZRR6	RNA polymerase II subunit C	Polr2c	A0A8I5ZRR6;A0A8I6G683;Q5EB90	A0A8I5ZRR6;Q5EB90;A0A8I6G683;F7FPK4	Polr2c	RNA polymerase II subunit C	A0A8I5ZRR6_RAT;A0A8I6G683_RAT;Q5EB90_RAT	4	19516.5	18332.8	19038.2	24544.9	20358.1	16130.2	20676.6	20326	16555.9	18422.2	1.10509	0.338122
A0A8I5ZRY0	Migration and invasion enhancer 1	Mien1	A0A8I5ZRY0;A6HIS7;D3ZSU7	A0A8I5ZRY0;A6HIS7;D3ZSU7	Mien1;RGD1306682_predicted	Migration and invasion enhancer 1	A0A8I5ZRY0_RAT;A6HIS7_RAT;D3ZSU7_RAT	5	54740.5	67735.4	53588.1	49020.2	56271.1	60199.5	65357.3	50270.8	41118.2	54236.4	1.03751	0.772023
A0A8I5ZRY9	Mitochondrial pyruvate carrier	Mpc1l-ps3	A0A8I5ZRY9	A0A8I5ZRY9	Mpc1l-ps3	Mitochondrial pyruvate carrier	A0A8I5ZRY9_RAT	1	7467.53	6878.19	13358.1	14397.9	10525.4	11437.5	6854.2	6880.92	5924.98	7774.4	1.35386	0.279076
A0A8I5ZRZ8	Malignant fibrous histiocytoma amplified sequence 1	Mfhas1	A0A8I5ZRZ8;A0A8I5ZT22;A6IVM5;A6IVM6;D3ZJL1	A0A8I5ZRZ8;A0A8I5ZT22;D3ZJL1;A6IVM5;A6IVM6	Mfhas1;Mfhas1_predicted	Malignant fibrous histiocytoma amplified sequence 1	A0A8I5ZRZ8_RAT;A0A8I5ZT22_RAT;A6IVM5_RAT;A6IVM6_RAT;D3ZJL1_RAT	1	10596.6	11219.8	13874.1	13884.5	12393.8	20557.2	26378.7	16153.3	11391.1	18620.1	0.665612	0.108821
A0A8I5ZS02	Prostaglandin E synthase 3 like	Ptges3l	A0A8I5ZS02;A0A8I6AJ40;A6HJB6	A0A8I5ZS02;A0A8I6AJ40;A6HJB5;A6HJB6;M0R7Z4	Ptges3l;rCG_33395	Prostaglandin E synthase 3 like	A0A8I5ZS02_RAT;A0A8I6AJ40_RAT;A6HJB6_RAT	3	49248.7	51838	58676.1	47496.4	51814.8	37217	44606.5	55757.7	84514	55523.8	0.9332	0.740088
A0A8I5ZS12	Pcbp2 protein	Pcbp2	A0A8I5ZS12;A0A8I6AGT9;A6KCV8;Q6AYU2	A0A0G2KBC5;A0A8I5ZZC0;A0A8I6AGT9;A0A8I6AP00;Q4V8F6;Q6AYU2;Q6AYU5;A0A8I5ZS12;A6KCV8;A6KCV9;A6KCW0	Pcbp2;rCG_50739	Pcbp2 protein	A0A8I5ZS12_RAT;A0A8I6AGT9_RAT;A6KCV8_RAT;Q6AYU2_RAT	10	167089	181920	175583	164172	172191	180021	190097	164592	176553	177816	0.968368	0.42925
A0A8I5ZS34	protein-serine/threonine phosphatase	Ctdsp1	A0A8I5ZS34;A0A8I6ACZ1;B1WC24;F7F6Y7	A0A8I5ZS34;A0A8I6ACZ1;A0A8I6GE87;B1WC24;F7F6Y7;M0R4W4;Q3B8P1	Ctdsp1	protein-serine/threonine phosphatase	A0A8I5ZS34_RAT;A0A8I6ACZ1_RAT;B1WC24_RAT;F7F6Y7_RAT	3	46736.2	27545.8	26408.4	30989.5	32920	35181.9	33747.7	54689.5	45275.7	42223.7	0.779656	0.219234
A0A8I5ZS38	Phosphoglycerate kinase	Pgk2	A0A8I5ZS38;Q5XIV1	Q5XIV1;A0A8I5ZS38	Pgk2;rCG_43578	Phosphoglycerate kinase	A0A8I5ZS38_RAT;Q5XIV1_RAT	2	16627.4	35459.7	36638.5	34187.2	30728.2	18950.3	30963.7	25522.5	26065.1	25375.4	1.21094	0.354155
[truncated: 4,890 more rows]
