# Supplementary material for: Machine learning analysis of ARVC informed by sodium channel protein-based interactome networks
Source: Front Pharmacol. 2025 Jul 23;16:1611342. doi: 10.3389/fphar.2025.1611342 (PMC12326074; doi:10.3389/fphar.2025.1611342)
Supplement: Supplementary file 5 [file Table1.xlsx]

## Sheet: Scn1a
#node1	node2	node1_string_id	node2_string_id	neighborhood_on_chromosome	gene_fusion	phylogenetic_cooccurrence	homology	coexpression	experimentally_determined_interaction	database_annotated	automated_textmining	combined_score
Gria4	Scn3a	10116.ENSRNOP00000009542	10116.ENSRNOP00000006646	0	0	0	0	0.126	0	0.9	0.222	0.926
Gria4	Scn2a	10116.ENSRNOP00000009542	10116.ENSRNOP00000007069	0	0	0	0	0.218	0	0.9	0.248	0.936
Gria4	Scn8a	10116.ENSRNOP00000009542	10116.ENSRNOP00000008160	0	0	0	0	0.147	0	0.9	0.188	0.924
Gria4	Scn7a	10116.ENSRNOP00000009542	10116.ENSRNOP00000044385	0	0	0	0	0	0	0.54	0.046	0.542
Gria4	Scn11a	10116.ENSRNOP00000009542	10116.ENSRNOP00000033224	0	0	0	0	0	0	0.54	0.064	0.551
Gria4	Trpm4	10116.ENSRNOP00000009542	10116.ENSRNOP00000041387	0	0	0	0	0	0	0.72	0.042	0.72
Gria4	Scn5a	10116.ENSRNOP00000009542	10116.ENSRNOP00000060180	0	0	0	0	0	0	0.72	0.102	0.738
Gria4	Scn3b	10116.ENSRNOP00000009542	10116.ENSRNOP00000071448	0	0	0	0	0.084	0	0.72	0.104	0.75
Gria4	Scn4b	10116.ENSRNOP00000009542	10116.ENSRNOP00000033284	0	0	0	0	0.094	0	0.72	0.103	0.752
Gria4	Scn10a	10116.ENSRNOP00000009542	10116.ENSRNOP00000047944	0	0	0	0	0.096	0	0.72	0.138	0.762
Gria4	Scn2b	10116.ENSRNOP00000009542	10116.ENSRNOP00000021819	0	0	0	0	0.213	0	0.72	0	0.77
Gria4	Scn4a	10116.ENSRNOP00000009542	10116.ENSRNOP00000016841	0	0	0	0	0	0	0.72	0.243	0.779
Gria4	Scn1b	10116.ENSRNOP00000009542	10116.ENSRNOP00000074323	0	0	0	0	0.083	0	0.9	0.206	0.92
Gria4	Scn1a	10116.ENSRNOP00000009542	10116.ENSRNOP00000073986	0	0	0	0	0.135	0	0.9	0.225	0.927
Gria4	Grik5	10116.ENSRNOP00000009542	10116.ENSRNOP00000027578	0	0	0.071	0.838	0.099	0.056	0.9	0.217	0.927
Gria4	Scn9a	10116.ENSRNOP00000009542	10116.ENSRNOP00000059170	0	0	0	0	0.208	0	0.9	0.21	0.931
Gria4	Prkaca	10116.ENSRNOP00000009542	10116.ENSRNOP00000044732	0	0	0	0	0	0.098	0.9	0.347	0.935
Gria4	Prkacb	10116.ENSRNOP00000009542	10116.ENSRNOP00000062228	0	0	0	0	0.075	0.098	0.9	0.347	0.938
Grik5	Scn3a	10116.ENSRNOP00000027578	10116.ENSRNOP00000006646	0	0	0	0	0.087	0.042	0.72	0.137	0.76
Grik5	Scn2a	10116.ENSRNOP00000027578	10116.ENSRNOP00000007069	0	0	0	0	0.107	0.042	0.72	0.225	0.789
Grik5	Scn8a	10116.ENSRNOP00000027578	10116.ENSRNOP00000008160	0	0	0	0	0.106	0.042	0.72	0.225	0.789
Grik5	Scn4a	10116.ENSRNOP00000027578	10116.ENSRNOP00000016841	0	0	0	0	0.055	0.042	0.72	0.083	0.736
Grik5	Scn2b	10116.ENSRNOP00000027578	10116.ENSRNOP00000021819	0	0	0	0	0.118	0	0.72	0.104	0.759
Grik5	Scn7a	10116.ENSRNOP00000027578	10116.ENSRNOP00000044385	0	0	0	0	0	0.042	0.54	0.083	0.56
Grik5	Scn11a	10116.ENSRNOP00000027578	10116.ENSRNOP00000033224	0	0	0	0	0.043	0	0.54	0.083	0.561
Grik5	Trpm4	10116.ENSRNOP00000027578	10116.ENSRNOP00000041387	0	0	0	0	0	0	0.72	0.05	0.722
Grik5	Scn10a	10116.ENSRNOP00000027578	10116.ENSRNOP00000047944	0	0	0	0	0	0.042	0.72	0.083	0.732
Grik5	Scn1a	10116.ENSRNOP00000027578	10116.ENSRNOP00000073986	0	0	0	0	0.047	0.042	0.72	0.083	0.734
Grik5	Scn1b	10116.ENSRNOP00000027578	10116.ENSRNOP00000074323	0	0	0	0	0.065	0	0.72	0.067	0.734
Grik5	Scn4b	10116.ENSRNOP00000027578	10116.ENSRNOP00000033284	0	0	0	0	0	0	0.72	0.091	0.734
Grik5	Scn3b	10116.ENSRNOP00000027578	10116.ENSRNOP00000071448	0	0	0	0	0.082	0	0.72	0.062	0.738
Grik5	Scn9a	10116.ENSRNOP00000027578	10116.ENSRNOP00000059170	0	0	0	0	0.075	0.042	0.72	0.159	0.763
Grik5	Scn5a	10116.ENSRNOP00000027578	10116.ENSRNOP00000060180	0	0	0	0	0.049	0.042	0.72	0.197	0.767
LOC100911064	Prkaca	10116.ENSRNOP00000071365	10116.ENSRNOP00000044732	0	0	0	0	0	0.06	0.65	0	0.656
LOC100911064	Prkacb	10116.ENSRNOP00000071365	10116.ENSRNOP00000062228	0	0	0	0	0	0.06	0.65	0	0.656
LOC100911999	Prkaca	10116.ENSRNOP00000066121	10116.ENSRNOP00000044732	0	0	0	0	0	0	0.65	0	0.65
LOC100911999	Prkacb	10116.ENSRNOP00000066121	10116.ENSRNOP00000062228	0	0	0	0	0	0	0.65	0	0.65
LOC103689958	Prkaca	10116.ENSRNOP00000070363	10116.ENSRNOP00000044732	0	0	0	0	0	0.06	0.65	0	0.656
LOC103689958	Prkacb	10116.ENSRNOP00000070363	10116.ENSRNOP00000062228	0	0	0	0	0	0.06	0.65	0	0.656
LOC103693383	Prkaca	10116.ENSRNOP00000069256	10116.ENSRNOP00000044732	0	0	0	0	0	0.06	0.65	0	0.656
LOC103693383	Prkacb	10116.ENSRNOP00000069256	10116.ENSRNOP00000062228	0	0	0	0	0	0.06	0.65	0	0.656
LOC502660	Prkaca	10116.ENSRNOP00000066834	10116.ENSRNOP00000044732	0	0	0	0	0	0.06	0.65	0	0.656
LOC502660	Prkacb	10116.ENSRNOP00000066834	10116.ENSRNOP00000062228	0	0	0	0	0	0.06	0.65	0	0.656
Olr1012	Prkaca	10116.ENSRNOP00000065575	10116.ENSRNOP00000044732	0	0	0	0	0	0.06	0.65	0	0.656
Olr1012	Prkacb	10116.ENSRNOP00000065575	10116.ENSRNOP00000062228	0	0	0	0	0	0.06	0.65	0	0.656
Olr1073	Prkaca	10116.ENSRNOP00000046729	10116.ENSRNOP00000044732	0	0	0	0	0	0.06	0.65	0	0.656
Olr1073	Prkacb	10116.ENSRNOP00000046729	10116.ENSRNOP00000062228	0	0	0	0	0	0.06	0.65	0	0.656
Olr1104	Prkaca	10116.ENSRNOP00000045455	10116.ENSRNOP00000044732	0	0	0	0	0	0.06	0.65	0	0.656
Olr1104	Prkacb	10116.ENSRNOP00000045455	10116.ENSRNOP00000062228	0	0	0	0	0	0.06	0.65	0	0.656
Olr1118	Prkaca	10116.ENSRNOP00000049941	10116.ENSRNOP00000044732	0	0	0	0	0	0.06	0.65	0	0.656
Olr1118	Prkacb	10116.ENSRNOP00000049941	10116.ENSRNOP00000062228	0	0	0	0	0	0.06	0.65	0	0.656
Olr1124	Prkaca	10116.ENSRNOP00000069307	10116.ENSRNOP00000044732	0	0	0	0	0	0.06	0.65	0	0.656
Olr1124	Prkacb	10116.ENSRNOP00000069307	10116.ENSRNOP00000062228	0	0	0	0	0	0.06	0.65	0	0.656
Olr1159	Prkaca	10116.ENSRNOP00000065938	10116.ENSRNOP00000044732	0	0	0	0	0	0.06	0.65	0	0.656
Olr1159	Prkacb	10116.ENSRNOP00000065938	10116.ENSRNOP00000062228	0	0	0	0	0	0.06	0.65	0	0.656
Olr1214	Prkaca	10116.ENSRNOP00000064379	10116.ENSRNOP00000044732	0	0	0	0	0	0.06	0.65	0	0.656
Olr1214	Prkacb	10116.ENSRNOP00000064379	10116.ENSRNOP00000062228	0	0	0	0	0	0.06	0.65	0	0.656
Olr1232	Prkaca	10116.ENSRNOP00000069113	10116.ENSRNOP00000044732	0	0	0	0	0	0.06	0.65	0	0.656
Olr1232	Prkacb	10116.ENSRNOP00000069113	10116.ENSRNOP00000062228	0	0	0	0	0	0.06	0.65	0	0.656
Olr1233	Prkaca	10116.ENSRNOP00000069888	10116.ENSRNOP00000044732	0	0	0	0	0	0	0.65	0	0.65
Olr1233	Prkacb	10116.ENSRNOP00000069888	10116.ENSRNOP00000062228	0	0	0	0	0	0	0.65	0	0.65
Olr1236	Prkaca	10116.ENSRNOP00000075498	10116.ENSRNOP00000044732	0	0	0	0	0	0.06	0.65	0	0.656
Olr1236	Prkacb	10116.ENSRNOP00000075498	10116.ENSRNOP00000062228	0	0	0	0	0	0.06	0.65	0	0.656
Olr1244	Prkaca	10116.ENSRNOP00000074314	10116.ENSRNOP00000044732	0	0	0	0	0	0.06	0.65	0	0.656
Olr1244	Prkacb	10116.ENSRNOP00000074314	10116.ENSRNOP00000062228	0	0	0	0	0	0.06	0.65	0	0.656
Olr1245	Prkaca	10116.ENSRNOP00000069132	10116.ENSRNOP00000044732	0	0	0	0	0	0.06	0.65	0	0.656
Olr1245	Prkacb	10116.ENSRNOP00000069132	10116.ENSRNOP00000062228	0	0	0	0	0	0.06	0.65	0	0.656
Olr1283	Prkaca	10116.ENSRNOP00000068698	10116.ENSRNOP00000044732	0	0	0	0	0	0.06	0.65	0	0.656
Olr1283	Prkacb	10116.ENSRNOP00000068698	10116.ENSRNOP00000062228	0	0	0	0	0	0.06	0.65	0	0.656
Olr1285	Prkaca	10116.ENSRNOP00000075513	10116.ENSRNOP00000044732	0	0	0	0	0	0.06	0.65	0	0.656
Olr1285	Prkacb	10116.ENSRNOP00000075513	10116.ENSRNOP00000062228	0	0	0	0	0	0.06	0.65	0	0.656
Olr1286	Prkaca	10116.ENSRNOP00000074954	10116.ENSRNOP00000044732	0	0	0	0	0	0.06	0.65	0	0.656
Olr1286	Prkacb	10116.ENSRNOP00000074954	10116.ENSRNOP00000062228	0	0	0	0	0	0.06	0.65	0	0.656
Olr1304	Prkaca	10116.ENSRNOP00000056844	10116.ENSRNOP00000044732	0	0	0	0	0	0.06	0.65	0	0.656
Olr1304	Prkacb	10116.ENSRNOP00000056844	10116.ENSRNOP00000062228	0	0	0	0	0	0.06	0.65	0	0.656
Olr1308	Prkaca	10116.ENSRNOP00000007862	10116.ENSRNOP00000044732	0	0	0	0	0	0.06	0.65	0	0.656
Olr1308	Prkacb	10116.ENSRNOP00000007862	10116.ENSRNOP00000062228	0	0	0	0	0	0.06	0.65	0	0.656
Olr1316	Prkaca	10116.ENSRNOP00000071988	10116.ENSRNOP00000044732	0	0	0	0	0	0.06	0.65	0	0.656
Olr1316	Prkacb	10116.ENSRNOP00000071988	10116.ENSRNOP00000062228	0	0	0	0	0	0.06	0.65	0	0.656
Olr1319	Prkaca	10116.ENSRNOP00000070740	10116.ENSRNOP00000044732	0	0	0	0	0	0.06	0.65	0	0.656
Olr1319	Prkacb	10116.ENSRNOP00000070740	10116.ENSRNOP00000062228	0	0	0	0	0	0.06	0.65	0	0.656
Olr1320	Prkaca	10116.ENSRNOP00000072358	10116.ENSRNOP00000044732	0	0	0	0	0	0.06	0.65	0	0.656
Olr1320	Prkacb	10116.ENSRNOP00000072358	10116.ENSRNOP00000062228	0	0	0	0	0	0.06	0.65	0	0.656
Olr1323	Prkaca	10116.ENSRNOP00000074989	10116.ENSRNOP00000044732	0	0	0	0	0	0.06	0.65	0	0.656
Olr1323	Prkacb	10116.ENSRNOP00000074989	10116.ENSRNOP00000062228	0	0	0	0	0	0.06	0.65	0	0.656
Olr1325	Prkaca	10116.ENSRNOP00000071451	10116.ENSRNOP00000044732	0	0	0	0	0	0.06	0.65	0	0.656
Olr1325	Prkacb	10116.ENSRNOP00000071451	10116.ENSRNOP00000062228	0	0	0	0	0	0.06	0.65	0	0.656
Olr1326	Prkaca	10116.ENSRNOP00000069150	10116.ENSRNOP00000044732	0	0	0	0	0	0.06	0.65	0	0.656
Olr1326	Prkacb	10116.ENSRNOP00000069150	10116.ENSRNOP00000062228	0	0	0	0	0	0.06	0.65	0	0.656
Olr1328	Prkaca	10116.ENSRNOP00000071483	10116.ENSRNOP00000044732	0	0	0	0	0	0.06	0.65	0	0.656
Olr1328	Prkacb	10116.ENSRNOP00000071483	10116.ENSRNOP00000062228	0	0	0	0	0	0.06	0.65	0	0.656
Olr1329	Prkaca	10116.ENSRNOP00000072214	10116.ENSRNOP00000044732	0	0	0	0	0	0.06	0.65	0	0.656
Olr1329	Prkacb	10116.ENSRNOP00000072214	10116.ENSRNOP00000062228	0	0	0	0	0	0.06	0.65	0	0.656
Olr1331	Prkaca	10116.ENSRNOP00000073019	10116.ENSRNOP00000044732	0	0	0	0	0	0.06	0.65	0	0.656
Olr1331	Prkacb	10116.ENSRNOP00000073019	10116.ENSRNOP00000062228	0	0	0	0	0	0.06	0.65	0	0.656
Olr1414	Prkaca	10116.ENSRNOP00000037309	10116.ENSRNOP00000044732	0	0	0	0	0	0	0.65	0	0.65
Olr1414	Prkacb	10116.ENSRNOP00000037309	10116.ENSRNOP00000062228	0	0	0	0	0	0	0.65	0	0.65
Olr1418	Prkaca	10116.ENSRNOP00000065779	10116.ENSRNOP00000044732	0	0	0	0	0	0.06	0.65	0	0.656
Olr1418	Prkacb	10116.ENSRNOP00000065779	10116.ENSRNOP00000062228	0	0	0	0	0	0.06	0.65	0	0.656
Olr1475	Prkaca	10116.ENSRNOP00000067141	10116.ENSRNOP00000044732	0	0	0	0	0	0.06	0.65	0	0.656
Olr1475	Prkacb	10116.ENSRNOP00000067141	10116.ENSRNOP00000062228	0	0	0	0	0	0.06	0.65	0	0.656
Olr1486	Prkaca	10116.ENSRNOP00000073065	10116.ENSRNOP00000044732	0	0	0	0	0	0.06	0.65	0	0.656
Olr1486	Prkacb	10116.ENSRNOP00000073065	10116.ENSRNOP00000062228	0	0	0	0	0	0.06	0.65	0	0.656
Olr1499	Prkaca	10116.ENSRNOP00000074774	10116.ENSRNOP00000044732	0	0	0	0	0	0.06	0.65	0	0.656
Olr1499	Prkacb	10116.ENSRNOP00000074774	10116.ENSRNOP00000062228	0	0	0	0	0	0.06	0.65	0	0.656
Olr1529	Prkaca	10116.ENSRNOP00000051122	10116.ENSRNOP00000044732	0	0	0	0	0	0.06	0.65	0	0.656
Olr1529	Prkacb	10116.ENSRNOP00000051122	10116.ENSRNOP00000062228	0	0	0	0	0	0.06	0.65	0	0.656
Olr1532	Prkaca	10116.ENSRNOP00000066218	10116.ENSRNOP00000044732	0	0	0	0	0	0.06	0.65	0	0.656
Olr1532	Prkacb	10116.ENSRNOP00000066218	10116.ENSRNOP00000062228	0	0	0	0	0	0.06	0.65	0	0.656
Olr1664	Prkaca	10116.ENSRNOP00000073936	10116.ENSRNOP00000044732	0	0	0	0	0	0	0.65	0	0.65
Olr1664	Prkacb	10116.ENSRNOP00000073936	10116.ENSRNOP00000062228	0	0	0	0	0	0	0.65	0	0.65
Olr1l	Prkaca	10116.ENSRNOP00000072232	10116.ENSRNOP00000044732	0	0	0	0	0	0.06	0.65	0	0.656
Olr1l	Prkacb	10116.ENSRNOP00000072232	10116.ENSRNOP00000062228	0	0	0	0	0	0.06	0.65	0	0.656
Olr204	Prkaca	10116.ENSRNOP00000063039	10116.ENSRNOP00000044732	0	0	0	0	0	0	0.65	0	0.65
Olr204	Prkacb	10116.ENSRNOP00000063039	10116.ENSRNOP00000062228	0	0	0	0	0	0	0.65	0	0.65
Olr302	Prkaca	10116.ENSRNOP00000042701	10116.ENSRNOP00000044732	0	0	0	0	0	0.06	0.65	0	0.656
Olr302	Prkacb	10116.ENSRNOP00000042701	10116.ENSRNOP00000062228	0	0	0	0	0	0.06	0.65	0	0.656
Olr312	Prkaca	10116.ENSRNOP00000065776	10116.ENSRNOP00000044732	0	0	0	0	0	0.06	0.65	0	0.656
Olr312	Prkacb	10116.ENSRNOP00000065776	10116.ENSRNOP00000062228	0	0	0	0	0	0.06	0.65	0	0.656
Olr347	Prkaca	10116.ENSRNOP00000069399	10116.ENSRNOP00000044732	0	0	0	0	0	0	0.65	0	0.65
Olr347	Prkacb	10116.ENSRNOP00000069399	10116.ENSRNOP00000062228	0	0	0	0	0	0	0.65	0	0.65
Olr348	Prkaca	10116.ENSRNOP00000069932	10116.ENSRNOP00000044732	0	0	0	0	0	0.06	0.65	0	0.656
Olr348	Prkacb	10116.ENSRNOP00000069932	10116.ENSRNOP00000062228	0	0	0	0	0	0.06	0.65	0	0.656
Olr361	Prkaca	10116.ENSRNOP00000071440	10116.ENSRNOP00000044732	0	0	0	0	0	0.06	0.65	0	0.656
Olr361	Prkacb	10116.ENSRNOP00000071440	10116.ENSRNOP00000062228	0	0	0	0	0	0.06	0.65	0	0.656
Olr386	Prkaca	10116.ENSRNOP00000069386	10116.ENSRNOP00000044732	0	0	0	0	0	0.06	0.65	0	0.656
Olr386	Prkacb	10116.ENSRNOP00000069386	10116.ENSRNOP00000062228	0	0	0	0	0	0.06	0.65	0	0.656
Olr398	Prkaca	10116.ENSRNOP00000066088	10116.ENSRNOP00000044732	0	0	0	0	0	0.06	0.65	0	0.656
Olr398	Prkacb	10116.ENSRNOP00000066088	10116.ENSRNOP00000062228	0	0	0	0	0	0.06	0.65	0	0.656
Olr410	Prkaca	10116.ENSRNOP00000069479	10116.ENSRNOP00000044732	0	0	0	0	0	0.06	0.65	0	0.656
Olr410	Prkacb	10116.ENSRNOP00000069479	10116.ENSRNOP00000062228	0	0	0	0	0	0.06	0.65	0	0.656
Olr496	Prkacb	10116.ENSRNOP00000042331	10116.ENSRNOP00000062228	0	0	0	0	0	0.06	0.65	0	0.656
Olr496	Prkaca	10116.ENSRNOP00000042331	10116.ENSRNOP00000044732	0	0	0	0	0	0.06	0.65	0	0.656
Olr502	Prkaca	10116.ENSRNOP00000068970	10116.ENSRNOP00000044732	0	0	0	0	0	0.06	0.65	0	0.656
Olr502	Prkacb	10116.ENSRNOP00000068970	10116.ENSRNOP00000062228	0	0	0	0	0	0.06	0.65	0	0.656
Olr505	Prkaca	10116.ENSRNOP00000069680	10116.ENSRNOP00000044732	0	0	0	0	0	0.06	0.65	0	0.656
Olr505	Prkacb	10116.ENSRNOP00000069680	10116.ENSRNOP00000062228	0	0	0	0	0	0.06	0.65	0	0.656
Olr507	Prkaca	10116.ENSRNOP00000075279	10116.ENSRNOP00000044732	0	0	0	0	0	0.06	0.65	0	0.656
Olr507	Prkacb	10116.ENSRNOP00000075279	10116.ENSRNOP00000062228	0	0	0	0	0	0.06	0.65	0	0.656
Olr531	Prkaca	10116.ENSRNOP00000070374	10116.ENSRNOP00000044732	0	0	0	0	0	0.06	0.65	0	0.656
Olr531	Prkacb	10116.ENSRNOP00000070374	10116.ENSRNOP00000062228	0	0	0	0	0	0.06	0.65	0	0.656
Olr532	Prkaca	10116.ENSRNOP00000070364	10116.ENSRNOP00000044732	0	0	0	0	0	0.06	0.65	0	0.656
Olr532	Prkacb	10116.ENSRNOP00000070364	10116.ENSRNOP00000062228	0	0	0	0	0	0.06	0.65	0	0.656
Olr567	Prkaca	10116.ENSRNOP00000075237	10116.ENSRNOP00000044732	0	0	0	0	0	0.06	0.65	0	0.656
Olr567	Prkacb	10116.ENSRNOP00000075237	10116.ENSRNOP00000062228	0	0	0	0	0	0.06	0.65	0	0.656
Olr569	Prkaca	10116.ENSRNOP00000070995	10116.ENSRNOP00000044732	0	0	0	0	0	0.06	0.65	0	0.656
Olr569	Prkacb	10116.ENSRNOP00000070995	10116.ENSRNOP00000062228	0	0	0	0	0	0.06	0.65	0	0.656
Olr594	Prkaca	10116.ENSRNOP00000069257	10116.ENSRNOP00000044732	0	0	0	0	0	0.06	0.65	0	0.656
Olr594	Prkacb	10116.ENSRNOP00000069257	10116.ENSRNOP00000062228	0	0	0	0	0	0.06	0.65	0	0.656
Olr595	Prkaca	10116.ENSRNOP00000064407	10116.ENSRNOP00000044732	0	0	0	0	0	0.06	0.65	0	0.656
Olr595	Prkacb	10116.ENSRNOP00000064407	10116.ENSRNOP00000062228	0	0	0	0	0	0.06	0.65	0	0.656
Olr596	Prkaca	10116.ENSRNOP00000074372	10116.ENSRNOP00000044732	0	0	0	0	0	0.06	0.65	0	0.656
Olr596	Prkacb	10116.ENSRNOP00000074372	10116.ENSRNOP00000062228	0	0	0	0	0	0.06	0.65	0	0.656
Olr621	Prkaca	10116.ENSRNOP00000069784	10116.ENSRNOP00000044732	0	0	0	0	0	0	0.65	0	0.65
Olr621	Prkacb	10116.ENSRNOP00000069784	10116.ENSRNOP00000062228	0	0	0	0	0	0	0.65	0	0.65
Olr624	Prkaca	10116.ENSRNOP00000071782	10116.ENSRNOP00000044732	0	0	0	0	0	0	0.65	0	0.65
Olr624	Prkacb	10116.ENSRNOP00000071782	10116.ENSRNOP00000062228	0	0	0	0	0	0	0.65	0	0.65
Olr653	Prkaca	10116.ENSRNOP00000071719	10116.ENSRNOP00000044732	0	0	0	0	0	0.06	0.65	0	0.656
Olr653	Prkacb	10116.ENSRNOP00000071719	10116.ENSRNOP00000062228	0	0	0	0	0	0.06	0.65	0	0.656
Olr665	Prkaca	10116.ENSRNOP00000071978	10116.ENSRNOP00000044732	0	0	0	0	0	0	0.65	0	0.65
Olr665	Prkacb	10116.ENSRNOP00000071978	10116.ENSRNOP00000062228	0	0	0	0	0	0	0.65	0	0.65
Olr668	Prkaca	10116.ENSRNOP00000073426	10116.ENSRNOP00000044732	0	0	0	0	0	0	0.65	0	0.65
Olr668	Prkacb	10116.ENSRNOP00000073426	10116.ENSRNOP00000062228	0	0	0	0	0	0	0.65	0	0.65
Olr669	Prkaca	10116.ENSRNOP00000072750	10116.ENSRNOP00000044732	0	0	0	0	0	0	0.65	0	0.65
Olr669	Prkacb	10116.ENSRNOP00000072750	10116.ENSRNOP00000062228	0	0	0	0	0	0	0.65	0	0.65
Olr671	Prkaca	10116.ENSRNOP00000070969	10116.ENSRNOP00000044732	0	0	0	0	0	0	0.65	0	0.65
Olr671	Prkacb	10116.ENSRNOP00000070969	10116.ENSRNOP00000062228	0	0	0	0	0	0	0.65	0	0.65
Olr677	Prkaca	10116.ENSRNOP00000071259	10116.ENSRNOP00000044732	0	0	0	0	0	0	0.65	0	0.65
Olr677	Prkacb	10116.ENSRNOP00000071259	10116.ENSRNOP00000062228	0	0	0	0	0	0	0.65	0	0.65
Olr678	Prkaca	10116.ENSRNOP00000073941	10116.ENSRNOP00000044732	0	0	0	0	0	0	0.65	0	0.65
Olr678	Prkacb	10116.ENSRNOP00000073941	10116.ENSRNOP00000062228	0	0	0	0	0	0	0.65	0	0.65
Olr689	Prkaca	10116.ENSRNOP00000073258	10116.ENSRNOP00000044732	0	0	0	0	0	0	0.65	0	0.65
Olr689	Prkacb	10116.ENSRNOP00000073258	10116.ENSRNOP00000062228	0	0	0	0	0	0	0.65	0	0.65
Olr709	Prkaca	10116.ENSRNOP00000071764	10116.ENSRNOP00000044732	0	0	0	0	0	0.06	0.65	0	0.656
Olr709	Prkacb	10116.ENSRNOP00000071764	10116.ENSRNOP00000062228	0	0	0	0	0	0.06	0.65	0	0.656
Olr710	Prkaca	10116.ENSRNOP00000073340	10116.ENSRNOP00000044732	0	0	0	0	0	0.06	0.65	0	0.656
Olr710	Prkacb	10116.ENSRNOP00000073340	10116.ENSRNOP00000062228	0	0	0	0	0	0.06	0.65	0	0.656
Olr718	Prkaca	10116.ENSRNOP00000066426	10116.ENSRNOP00000044732	0	0	0	0	0	0.06	0.65	0	0.656
Olr718	Prkacb	10116.ENSRNOP00000066426	10116.ENSRNOP00000062228	0	0	0	0	0	0.06	0.65	0	0.656
Olr775	Prkaca	10116.ENSRNOP00000042076	10116.ENSRNOP00000044732	0	0	0	0	0	0.06	0.65	0	0.656
Olr775	Prkacb	10116.ENSRNOP00000042076	10116.ENSRNOP00000062228	0	0	0	0	0	0.06	0.65	0	0.656
Olr795	Prkaca	10116.ENSRNOP00000069950	10116.ENSRNOP00000044732	0	0	0	0	0	0.06	0.65	0	0.656
Olr795	Prkacb	10116.ENSRNOP00000069950	10116.ENSRNOP00000062228	0	0	0	0	0	0.06	0.65	0	0.656
Olr801	Prkaca	10116.ENSRNOP00000069375	10116.ENSRNOP00000044732	0	0	0	0	0	0.06	0.65	0	0.656
Olr801	Prkacb	10116.ENSRNOP00000069375	10116.ENSRNOP00000062228	0	0	0	0	0	0.06	0.65	0	0.656
Olr802	Prkacb	10116.ENSRNOP00000041902	10116.ENSRNOP00000062228	0	0	0	0	0	0.06	0.65	0	0.656
Olr802	Prkaca	10116.ENSRNOP00000041902	10116.ENSRNOP00000044732	0	0	0	0	0	0.06	0.65	0	0.656
Olr803	Prkaca	10116.ENSRNOP00000071557	10116.ENSRNOP00000044732	0	0	0	0	0	0.06	0.65	0	0.656
Olr803	Prkacb	10116.ENSRNOP00000071557	10116.ENSRNOP00000062228	0	0	0	0	0	0.06	0.65	0	0.656
Olr807	Prkaca	10116.ENSRNOP00000044423	10116.ENSRNOP00000044732	0	0	0	0	0	0.06	0.65	0	0.656
Olr807	Prkacb	10116.ENSRNOP00000044423	10116.ENSRNOP00000062228	0	0	0	0	0	0.06	0.65	0	0.656
Olr881	Prkaca	10116.ENSRNOP00000063101	10116.ENSRNOP00000044732	0	0	0	0	0	0.06	0.65	0	0.656
Olr881	Prkacb	10116.ENSRNOP00000063101	10116.ENSRNOP00000062228	0	0	0	0	0	0.06	0.65	0	0.656
Plaat5	Scn3a	10116.ENSRNOP00000037070	10116.ENSRNOP00000006646	0	0	0	0	0.042	0	0	0.535	0.535
Plaat5	Scn2a	10116.ENSRNOP00000037070	10116.ENSRNOP00000007069	0	0	0	0	0.056	0	0	0.535	0.542
Plaat5	Scn8a	10116.ENSRNOP00000037070	10116.ENSRNOP00000008160	0	0	0	0	0	0	0	0.587	0.587
Plaat5	Scn4a	10116.ENSRNOP00000037070	10116.ENSRNOP00000016841	0	0	0	0	0.06	0	0	0.474	0.484
Plaat5	Scn2b	10116.ENSRNOP00000037070	10116.ENSRNOP00000021819	0	0	0	0	0.061	0	0	0.482	0.492
Plaat5	Scn10a	10116.ENSRNOP00000037070	10116.ENSRNOP00000047944	0	0	0	0	0	0	0	0.406	0.406
Plaat5	Scn1b	10116.ENSRNOP00000037070	10116.ENSRNOP00000074323	0	0	0	0	0	0	0	0.487	0.487
Plaat5	Scn1a	10116.ENSRNOP00000037070	10116.ENSRNOP00000073986	0	0	0	0	0	0	0	0.531	0.531
Plaat5	Scn5a	10116.ENSRNOP00000037070	10116.ENSRNOP00000060180	0	0	0	0	0	0	0	0.535	0.535
Plaat5	Scn9a	10116.ENSRNOP00000037070	10116.ENSRNOP00000059170	0	0	0	0	0	0	0	0.535	0.535
Prkaca	Scn4b	10116.ENSRNOP00000044732	10116.ENSRNOP00000033284	0	0	0	0	0.074	0	0.9	0.102	0.909
Prkaca	RGD1561276	10116.ENSRNOP00000044732	10116.ENSRNOP00000041931	0	0	0	0	0	0.06	0.65	0	0.656
Prkaca	Scn7a	10116.ENSRNOP00000044732	10116.ENSRNOP00000044385	0	0	0	0	0	0	0.9	0.047	0.9
Prkaca	Scn10a	10116.ENSRNOP00000044732	10116.ENSRNOP00000047944	0	0	0	0	0	0	0	0.498	0.498
Prkaca	Scn1a	10116.ENSRNOP00000044732	10116.ENSRNOP00000073986	0	0	0	0	0.046	0	0.9	0.124	0.909
Prkaca	Scn1b	10116.ENSRNOP00000044732	10116.ENSRNOP00000074323	0	0	0	0	0.088	0	0.9	0.127	0.913
Prkaca	Prkacb	10116.ENSRNOP00000044732	10116.ENSRNOP00000062228	0	0	0.049	0.984	0.05	0	0.9	0.296	0.927
Prkaca	Scn5a	10116.ENSRNOP00000044732	10116.ENSRNOP00000060180	0	0	0	0	0	0	0.9	0.471	0.944
Prkacb	Scn4b	10116.ENSRNOP00000062228	10116.ENSRNOP00000033284	0	0	0	0	0.046	0	0.9	0.102	0.906
Prkacb	RGD1561276	10116.ENSRNOP00000062228	10116.ENSRNOP00000041931	0	0	0	0	0	0.06	0.65	0	0.656
Prkacb	Scn7a	10116.ENSRNOP00000062228	10116.ENSRNOP00000044385	0	0	0	0	0	0	0.9	0.047	0.9
Prkacb	Scn10a	10116.ENSRNOP00000062228	10116.ENSRNOP00000047944	0	0	0	0	0.051	0	0	0.493	0.498
Prkacb	Scn5a	10116.ENSRNOP00000062228	10116.ENSRNOP00000060180	0	0	0	0	0	0	0.9	0.467	0.944
Prkacb	Scn1b	10116.ENSRNOP00000062228	10116.ENSRNOP00000074323	0	0	0	0	0	0	0.9	0.108	0.906
Prkacb	Scn1a	10116.ENSRNOP00000062228	10116.ENSRNOP00000073986	0	0	0	0	0	0	0.9	0.124	0.908
Scn10a	Scn3a	10116.ENSRNOP00000047944	10116.ENSRNOP00000006646	0	0	0.062	0.953	0	0.099	0.72	0.081	0.753
Scn10a	Scn2a	10116.ENSRNOP00000047944	10116.ENSRNOP00000007069	0	0	0.065	0.947	0	0.099	0.72	0.086	0.755
Scn10a	Scn8a	10116.ENSRNOP00000047944	10116.ENSRNOP00000008160	0	0	0.063	0.949	0	0.099	0.72	0.079	0.753
Scn10a	Scn4a	10116.ENSRNOP00000047944	10116.ENSRNOP00000016841	0	0	0.063	0.952	0.051	0.099	0.72	0.082	0.756
Scn10a	Scn2b	10116.ENSRNOP00000047944	10116.ENSRNOP00000021819	0	0	0	0	0.054	0.481	0.72	0.562	0.931
Scn10a	Scn11a	10116.ENSRNOP00000047944	10116.ENSRNOP00000033224	0	0	0.067	0.941	0.084	0.172	0.54	0.084	0.647
Scn10a	Scn4b	10116.ENSRNOP00000047944	10116.ENSRNOP00000033284	0	0	0	0	0.054	0.178	0.72	0.614	0.904
Scn10a	Trpm4	10116.ENSRNOP00000047944	10116.ENSRNOP00000041387	0	0	0	0	0	0	0.72	0.339	0.807
Scn10a	Scn7a	10116.ENSRNOP00000047944	10116.ENSRNOP00000044385	0	0	0.09	0.887	0	0.099	0.54	0.1	0.615
Scn10a	Scn1a	10116.ENSRNOP00000047944	10116.ENSRNOP00000073986	0	0	0.063	0.951	0	0.141	0.72	0.065	0.761
Scn10a	Scn5a	10116.ENSRNOP00000047944	10116.ENSRNOP00000060180	0	0	0.059	0.963	0.063	0.174	0.72	0.163	0.798
Scn10a	Scn9a	10116.ENSRNOP00000047944	10116.ENSRNOP00000059170	0	0	0.064	0.952	0.122	0.099	0.72	0.402	0.853
Scn10a	Scn3b	10116.ENSRNOP00000047944	10116.ENSRNOP00000071448	0	0	0	0	0	0.172	0.72	0.6	0.899
Scn10a	Scn1b	10116.ENSRNOP00000047944	10116.ENSRNOP00000074323	0	0	0	0	0.05	0.486	0.72	0.692	0.952
Scn11a	Scn3a	10116.ENSRNOP00000033224	10116.ENSRNOP00000006646	0	0	0.067	0.939	0	0.099	0.54	0.404	0.739
Scn11a	Scn2a	10116.ENSRNOP00000033224	10116.ENSRNOP00000007069	0	0	0.07	0.93	0	0.099	0.54	0.405	0.74
Scn11a	Scn8a	10116.ENSRNOP00000033224	10116.ENSRNOP00000008160	0	0	0.067	0.935	0.046	0.124	0.54	0.254	0.684
Scn11a	Scn4a	10116.ENSRNOP00000033224	10116.ENSRNOP00000016841	0	0	0.071	0.936	0.048	0.099	0.54	0.079	0.6
Scn11a	Scn2b	10116.ENSRNOP00000033224	10116.ENSRNOP00000021819	0	0	0	0	0.064	0.315	0.54	0.398	0.799
Scn11a	Trpm4	10116.ENSRNOP00000033224	10116.ENSRNOP00000041387	0	0	0	0	0	0	0.54	0.139	0.587
Scn11a	Scn5a	10116.ENSRNOP00000033224	10116.ENSRNOP00000060180	0	0	0.066	0.946	0.055	0.165	0.54	0.074	0.628
Scn11a	Scn7a	10116.ENSRNOP00000033224	10116.ENSRNOP00000044385	0	0	0.098	0.871	0.044	0.106	0.54	0.12	0.631
Scn11a	Scn3b	10116.ENSRNOP00000033224	10116.ENSRNOP00000071448	0	0	0	0	0.047	0.146	0.54	0.406	0.748
Scn11a	Scn9a	10116.ENSRNOP00000033224	10116.ENSRNOP00000059170	0	0	0.068	0.94	0.07	0.172	0.54	0.407	0.768
Scn11a	Scn1a	10116.ENSRNOP00000033224	10116.ENSRNOP00000073986	0	0	0.066	0.938	0.064	0.145	0.54	0.57	0.825
Scn11a	Scn4b	10116.ENSRNOP00000033224	10116.ENSRNOP00000033284	0	0	0	0	0	0.157	0.54	0.741	0.891
Scn11a	Scn1b	10116.ENSRNOP00000033224	10116.ENSRNOP00000074323	0	0	0	0	0.05	0.272	0.54	0.728	0.902
Scn1a	Scn3a	10116.ENSRNOP00000073986	10116.ENSRNOP00000006646	0	0	0.05	0.982	0.062	0	0.9	0.253	0.924
Scn1a	Scn2a	10116.ENSRNOP00000073986	10116.ENSRNOP00000007069	0	0	0.049	0.983	0.173	0	0.9	0.614	0.965
Scn1a	Scn8a	10116.ENSRNOP00000073986	10116.ENSRNOP00000008160	0	0	0.052	0.977	0.126	0.071	0.9	0.276	0.934
Scn1a	Scn4a	10116.ENSRNOP00000073986	10116.ENSRNOP00000016841	0	0	0.054	0.971	0	0.238	0.72	0.058	0.784
Scn1a	Scn2b	10116.ENSRNOP00000073986	10116.ENSRNOP00000021819	0	0	0	0	0.122	0.633	0.72	0.734	0.972
Scn1a	Scn4b	10116.ENSRNOP00000073986	10116.ENSRNOP00000033284	0	0	0	0	0.071	0.771	0.72	0.761	0.983
Scn1a	Trpm4	10116.ENSRNOP00000073986	10116.ENSRNOP00000041387	0	0	0	0	0	0	0.72	0.168	0.757
Scn1a	Scn7a	10116.ENSRNOP00000073986	10116.ENSRNOP00000044385	0	0	0.072	0.929	0.077	0.101	0.54	0.131	0.636
Scn1a	Scn9a	10116.ENSRNOP00000073986	10116.ENSRNOP00000059170	0	0	0.052	0.978	0.057	0.153	0.9	0.281	0.935
Scn1a	Scn5a	10116.ENSRNOP00000073986	10116.ENSRNOP00000060180	0	0	0.057	0.963	0.055	0.171	0.72	0.145	0.79
Scn1a	Scn3b	10116.ENSRNOP00000073986	10116.ENSRNOP00000071448	0	0	0	0	0.066	0.295	0.72	0.56	0.908
Scn1a	Scn1b	10116.ENSRNOP00000073986	10116.ENSRNOP00000074323	0	0	0	0	0.082	0.633	0.9	0.883	0.995
Scn1b	Scn3a	10116.ENSRNOP00000074323	10116.ENSRNOP00000006646	0	0	0	0	0.075	0.727	0.9	0.811	0.994
Scn1b	Scn2a	10116.ENSRNOP00000074323	10116.ENSRNOP00000007069	0	0	0	0	0.058	0.633	0.9	0.833	0.993
Scn1b	Scn8a	10116.ENSRNOP00000074323	10116.ENSRNOP00000008160	0	0	0	0	0.052	0.541	0.9	0.795	0.989
Scn1b	Scn4a	10116.ENSRNOP00000074323	10116.ENSRNOP00000016841	0	0	0	0	0.1	0.862	0.72	0.744	0.989
Scn1b	Scn2b	10116.ENSRNOP00000074323	10116.ENSRNOP00000021819	0	0	0.239	0	0.083	0.714	0.72	0.952	0.996
Scn1b	Scn4b	10116.ENSRNOP00000074323	10116.ENSRNOP00000033284	0	0	0	0	0.15	0.099	0.9	0.942	0.995
Scn1b	Trpm4	10116.ENSRNOP00000074323	10116.ENSRNOP00000041387	0	0	0	0	0.049	0	0.72	0.407	0.828
Scn1b	Scn7a	10116.ENSRNOP00000074323	10116.ENSRNOP00000044385	0	0	0	0	0.052	0.701	0.9	0.622	0.987
Scn1b	Scn9a	10116.ENSRNOP00000074323	10116.ENSRNOP00000059170	0	0	0	0	0.052	0.701	0.9	0.797	0.993
Scn1b	Scn5a	10116.ENSRNOP00000074323	10116.ENSRNOP00000060180	0	0	0	0	0.052	0.548	0.9	0.894	0.994
Scn1b	Scn3b	10116.ENSRNOP00000074323	10116.ENSRNOP00000071448	0	0	0	0.908	0.046	0	0.72	0.436	0.836
Scn2a	Scn3a	10116.ENSRNOP00000007069	10116.ENSRNOP00000006646	0	0	0.05	0.982	0.178	0.528	0.9	0.057	0.958
Scn2a	Scn7a	10116.ENSRNOP00000007069	10116.ENSRNOP00000044385	0	0	0.075	0.922	0	0	0.54	0.088	0.578
Scn2a	Trpm4	10116.ENSRNOP00000007069	10116.ENSRNOP00000041387	0	0	0	0	0	0	0.72	0.296	0.794
Scn2a	Scn5a	10116.ENSRNOP00000007069	10116.ENSRNOP00000060180	0	0	0.057	0.962	0.047	0.099	0.72	0.306	0.814
Scn2a	Scn4a	10116.ENSRNOP00000007069	10116.ENSRNOP00000016841	0	0	0.056	0.968	0.06	0.528	0.72	0.069	0.87
Scn2a	Scn3b	10116.ENSRNOP00000007069	10116.ENSRNOP00000071448	0	0	0	0	0.074	0.295	0.72	0.708	0.939
Scn2a	Scn9a	10116.ENSRNOP00000007069	10116.ENSRNOP00000059170	0	0	0.052	0.978	0.126	0	0.9	0.38	0.941
Scn2a	Scn4b	10116.ENSRNOP00000007069	10116.ENSRNOP00000033284	0	0	0	0	0.067	0.315	0.72	0.711	0.941
Scn2a	Scn8a	10116.ENSRNOP00000007069	10116.ENSRNOP00000008160	0	0	0.053	0.975	0.17	0.071	0.9	0.339	0.942
Scn2a	Scn2b	10116.ENSRNOP00000007069	10116.ENSRNOP00000021819	0	0	0	0	0.2	0.727	0.72	0.7	0.979
Scn2b	Scn3a	10116.ENSRNOP00000021819	10116.ENSRNOP00000006646	0	0	0	0	0.125	0.727	0.72	0.701	0.977
Scn2b	Scn8a	10116.ENSRNOP00000021819	10116.ENSRNOP00000008160	0	0	0	0	0.163	0.541	0.72	0.601	0.951
Scn2b	Scn4a	10116.ENSRNOP00000021819	10116.ENSRNOP00000016841	0	0	0	0	0.054	0.533	0.72	0.625	0.947
Scn2b	Trpm4	10116.ENSRNOP00000021819	10116.ENSRNOP00000041387	0	0	0	0	0	0	0.72	0.33	0.804
Scn2b	Scn4b	10116.ENSRNOP00000021819	10116.ENSRNOP00000033284	0	0	0	0.699	0.134	0	0.72	0.538	0.878
Scn2b	Scn7a	10116.ENSRNOP00000021819	10116.ENSRNOP00000044385	0	0	0	0	0.055	0.701	0.54	0.32	0.899
Scn2b	Scn5a	10116.ENSRNOP00000021819	10116.ENSRNOP00000060180	0	0	0	0	0.058	0.548	0.72	0.742	0.965
Scn2b	Scn9a	10116.ENSRNOP00000021819	10116.ENSRNOP00000059170	0	0	0	0	0.119	0.701	0.72	0.672	0.972
Scn2b	Scn3b	10116.ENSRNOP00000021819	10116.ENSRNOP00000071448	0	0	0.251	0	0.054	0	0.72	0.944	0.987
Scn3a	Scn7a	10116.ENSRNOP00000006646	10116.ENSRNOP00000044385	0	0	0.072	0.931	0.066	0	0.54	0.325	0.695
Scn3a	Scn5a	10116.ENSRNOP00000006646	10116.ENSRNOP00000060180	0	0	0.056	0.965	0.064	0.099	0.72	0.071	0.755
Scn3a	Trpm4	10116.ENSRNOP00000006646	10116.ENSRNOP00000041387	0	0	0	0	0	0	0.72	0.448	0.839
Scn3a	Scn4a	10116.ENSRNOP00000006646	10116.ENSRNOP00000016841	0	0	0.055	0.971	0	0.528	0.72	0.066	0.867
Scn3a	Scn8a	10116.ENSRNOP00000006646	10116.ENSRNOP00000008160	0	0	0.052	0.976	0.108	0.071	0.9	0.087	0.915
Scn3a	Scn4b	10116.ENSRNOP00000006646	10116.ENSRNOP00000033284	0	0	0	0	0.079	0.315	0.72	0.653	0.93
Scn3a	Scn3b	10116.ENSRNOP00000006646	10116.ENSRNOP00000071448	0	0	0	0	0.13	0.295	0.72	0.7	0.941
Scn3a	Scn9a	10116.ENSRNOP00000006646	10116.ENSRNOP00000059170	0	0	0.052	0.978	0.149	0	0.9	0.386	0.943
Scn3b	Scn8a	10116.ENSRNOP00000071448	10116.ENSRNOP00000008160	0	0	0	0	0.077	0.279	0.72	0.681	0.932
Scn3b	Scn4a	10116.ENSRNOP00000071448	10116.ENSRNOP00000016841	0	0	0	0	0.051	0.256	0.72	0.788	0.952
Scn3b	Scn4b	10116.ENSRNOP00000071448	10116.ENSRNOP00000033284	0	0	0	0	0.064	0	0.72	0.881	0.966
Scn3b	Trpm4	10116.ENSRNOP00000071448	10116.ENSRNOP00000041387	0	0	0	0	0	0	0.72	0.379	0.818
Scn3b	Scn7a	10116.ENSRNOP00000071448	10116.ENSRNOP00000044385	0	0	0	0	0.082	0.511	0.54	0.523	0.888
Scn3b	Scn9a	10116.ENSRNOP00000071448	10116.ENSRNOP00000059170	0	0	0	0	0.054	0.511	0.72	0.682	0.953
Scn3b	Scn5a	10116.ENSRNOP00000071448	10116.ENSRNOP00000060180	0	0	0	0	0.053	0.284	0.72	0.815	0.96
Scn4a	Scn8a	10116.ENSRNOP00000016841	10116.ENSRNOP00000008160	0	0	0.055	0.968	0	0.197	0.72	0.271	0.824
Scn4a	Scn7a	10116.ENSRNOP00000016841	10116.ENSRNOP00000044385	0	0	0.078	0.922	0.045	0.238	0.54	0.087	0.666
Scn4a	Trpm4	10116.ENSRNOP00000016841	10116.ENSRNOP00000041387	0	0	0	0	0	0	0.72	0.181	0.76
Scn4a	Scn9a	10116.ENSRNOP00000016841	10116.ENSRNOP00000059170	0	0	0.056	0.969	0	0.238	0.72	0.361	0.854
Scn4a	Scn5a	10116.ENSRNOP00000016841	10116.ENSRNOP00000060180	0	0	0.057	0.965	0.044	0.222	0.72	0.648	0.918
Scn4a	Scn4b	10116.ENSRNOP00000016841	10116.ENSRNOP00000033284	0	0	0	0	0.118	0.279	0.72	0.681	0.935
Scn4b	Scn8a	10116.ENSRNOP00000033284	10116.ENSRNOP00000008160	0	0	0	0	0.066	0.284	0.72	0.73	0.942
Scn4b	Trpm4	10116.ENSRNOP00000033284	10116.ENSRNOP00000041387	0	0	0	0	0	0	0.72	0.194	0.764
Scn4b	Scn9a	10116.ENSRNOP00000033284	10116.ENSRNOP00000059170	0	0	0	0	0.046	0.315	0.72	0.646	0.926
Scn4b	Scn7a	10116.ENSRNOP00000033284	10116.ENSRNOP00000044385	0	0	0	0	0.046	0.315	0.9	0.434	0.958
Scn4b	Scn5a	10116.ENSRNOP00000033284	10116.ENSRNOP00000060180	0	0	0	0	0.043	0.29	0.9	0.859	0.989
Scn5a	Scn8a	10116.ENSRNOP00000060180	10116.ENSRNOP00000008160	0	0	0.057	0.962	0	0.12	0.72	0.09	0.76
Scn5a	Trpm4	10116.ENSRNOP00000060180	10116.ENSRNOP00000041387	0	0	0	0	0	0	0.72	0.586	0.879
Scn5a	Scn7a	10116.ENSRNOP00000060180	10116.ENSRNOP00000044385	0	0	0.08	0.907	0.055	0.107	0.9	0.099	0.917
Scn5a	Scn9a	10116.ENSRNOP00000060180	10116.ENSRNOP00000059170	0	0	0.058	0.964	0.051	0.174	0.72	0.072	0.773
Scn7a	Scn8a	10116.ENSRNOP00000044385	10116.ENSRNOP00000008160	0	0	0.073	0.922	0.047	0.071	0.54	0.127	0.61
Scn7a	Trpm4	10116.ENSRNOP00000044385	10116.ENSRNOP00000041387	0	0	0	0	0.055	0	0.54	0.279	0.659
Scn7a	Scn9a	10116.ENSRNOP00000044385	10116.ENSRNOP00000059170	0	0	0.07	0.938	0.044	0	0.54	0.27	0.661
Scn8a	Trpm4	10116.ENSRNOP00000008160	10116.ENSRNOP00000041387	0	0	0	0	0	0	0.72	0.096	0.736
Scn8a	Scn9a	10116.ENSRNOP00000008160	10116.ENSRNOP00000059170	0	0	0.054	0.972	0.103	0.071	0.9	0.311	0.935
Scn9a	Trpm4	10116.ENSRNOP00000059170	10116.ENSRNOP00000041387	0	0	0	0	0	0	0.72	0.47	0.845

## Sheet: Scn1b
#node1	node2	node1_string_id	node2_string_id	neighborhood_on_chromosome	gene_fusion	phylogenetic_cooccurrence	homology	coexpression	experimentally_determined_interaction	database_annotated	automated_textmining	combined_score
Ank3	Kcnk2	10116.ENSRNOP00000071472	10116.ENSRNOP00000003684	0	0	0	0	0.049	0	0	0.493	0.497
Ank3	Scn3a	10116.ENSRNOP00000071472	10116.ENSRNOP00000006646	0	0	0	0	0.048	0.054	0	0.407	0.419
Ank3	Scn2a	10116.ENSRNOP00000071472	10116.ENSRNOP00000007069	0	0	0	0	0.07	0.301	0	0.902	0.93
Ank3	Scn8a	10116.ENSRNOP00000071472	10116.ENSRNOP00000008160	0	0	0	0	0.081	0.301	0	0.824	0.877
Ank3	Calml4	10116.ENSRNOP00000071472	10116.ENSRNOP00000009716	0	0	0	0	0.057	0.133	0	0.775	0.8
Ank3	Trpa1	10116.ENSRNOP00000071472	10116.ENSRNOP00000009874	0	0	0	0.58	0	0	0	0.696	0.696
Ank3	Slc9a1	10116.ENSRNOP00000071472	10116.ENSRNOP00000011049	0	0	0	0	0.044	0.043	0	0.595	0.597
Ank3	Bhlhe23	10116.ENSRNOP00000071472	10116.ENSRNOP00000013690	0	0	0	0	0	0	0	0.541	0.541
Ank3	Snta1	10116.ENSRNOP00000071472	10116.ENSRNOP00000021715	0	0	0	0	0.064	0	0	0.525	0.536
Ank3	Calm3	10116.ENSRNOP00000071472	10116.ENSRNOP00000022603	0	0	0	0	0.061	0.133	0	0.793	0.816
Ank3	Trpv1	10116.ENSRNOP00000071472	10116.ENSRNOP00000026493	0	0	0	0.551	0.043	0	0	0.445	0.446
Ank3	Kcna5	10116.ENSRNOP00000071472	10116.ENSRNOP00000026691	0	0	0	0	0.056	0.051	0	0.513	0.525
Ank3	Kcna1	10116.ENSRNOP00000071472	10116.ENSRNOP00000026731	0	0	0	0	0	0.051	0	0.496	0.501
Ank3	D4ABY7_RAT	10116.ENSRNOP00000071472	10116.ENSRNOP00000038123	0	0	0	0	0	0.133	0	0.557	0.599
Ank3	Kcnq2	10116.ENSRNOP00000071472	10116.ENSRNOP00000040830	0	0	0	0	0	0.06	0	0.873	0.875
Ank3	Trpm4	10116.ENSRNOP00000071472	10116.ENSRNOP00000041387	0	0	0	0	0	0	0	0.687	0.687
Ank3	Calml3	10116.ENSRNOP00000071472	10116.ENSRNOP00000043121	0	0	0	0	0	0.133	0	0.787	0.808
Ank3	Scn10a	10116.ENSRNOP00000071472	10116.ENSRNOP00000047944	0	0	0	0	0.048	0.054	0	0.665	0.671
Ank3	Cacna1c	10116.ENSRNOP00000071472	10116.ENSRNOP00000048790	0	0	0	0	0.092	0.054	0	0.67	0.692
Ank3	Nfasc	10116.ENSRNOP00000071472	10116.ENSRNOP00000057594	0	0	0	0	0.075	0.148	0	0.984	0.986
Ank3	Kcnma1	10116.ENSRNOP00000071472	10116.ENSRNOP00000058962	0	0	0	0	0.075	0.063	0	0.398	0.433
Ank3	Scn9a	10116.ENSRNOP00000071472	10116.ENSRNOP00000059170	0	0	0	0	0.048	0.054	0	0.437	0.448
Ank3	Nav1	10116.ENSRNOP00000071472	10116.ENSRNOP00000059597	0	0	0	0	0.062	0.1	0	0.433	0.479
Ank3	Scn5a	10116.ENSRNOP00000071472	10116.ENSRNOP00000060180	0	0	0	0	0.048	0.099	0	0.973	0.975
Ank3	Kcnq3	10116.ENSRNOP00000071472	10116.ENSRNOP00000065354	0	0	0	0	0.059	0.06	0	0.623	0.637
Ank3	Kcnb1	10116.ENSRNOP00000071472	10116.ENSRNOP00000065961	0	0	0	0	0.087	0.051	0	0.397	0.432
Ank3	Cacnb3	10116.ENSRNOP00000071472	10116.ENSRNOP00000073026	0	0	0	0	0.044	0	0	0.409	0.41
Ank3	Kcna3	10116.ENSRNOP00000071472	10116.ENSRNOP00000075761	0	0	0	0	0	0.051	0	0.412	0.418
Ank3	Scn1b	10116.ENSRNOP00000071472	10116.ENSRNOP00000074323	0	0	0	0	0.06	0.099	0	0.402	0.449
Ank3	Kcnc1	10116.ENSRNOP00000071472	10116.ENSRNOP00000074146	0	0	0	0	0.061	0.082	0	0.51	0.541
Ank3	Kcna2	10116.ENSRNOP00000071472	10116.ENSRNOP00000075852	0	0	0	0	0.052	0.051	0	0.569	0.578
Ank3	Scn1a	10116.ENSRNOP00000071472	10116.ENSRNOP00000073986	0	0	0	0	0.061	0.301	0	0.634	0.739
Bhlhe23	Scn8a	10116.ENSRNOP00000013690	10116.ENSRNOP00000008160	0	0	0	0	0.048	0	0	0.54	0.543
Bhlhe23	Nfasc	10116.ENSRNOP00000013690	10116.ENSRNOP00000057594	0	0	0	0	0	0	0	0.42	0.42
Bhlhe23	Scn5a	10116.ENSRNOP00000013690	10116.ENSRNOP00000060180	0	0	0	0	0.048	0	0	0.532	0.535
Bhlhe23	Cacna1c	10116.ENSRNOP00000013690	10116.ENSRNOP00000048790	0	0	0	0	0.048	0	0	0.546	0.549
Bhlhe23	Scn11a	10116.ENSRNOP00000013690	10116.ENSRNOP00000033224	0	0	0	0	0.048	0	0	0.682	0.684
Bhlhe23	Scn1a	10116.ENSRNOP00000013690	10116.ENSRNOP00000073986	0	0	0	0	0.048	0	0	0.685	0.687
Cacna1c	Fgf12	10116.ENSRNOP00000048790	10116.ENSRNOP00000002650	0	0	0	0	0.141	0.27	0	0.217	0.466
Cacna1c	Kcne1	10116.ENSRNOP00000048790	10116.ENSRNOP00000002717	0	0	0	0	0	0	0	0.623	0.623
Cacna1c	Cacng1	10116.ENSRNOP00000048790	10116.ENSRNOP00000004349	0	0	0	0	0.115	0.7	0.72	0.271	0.938
Cacna1c	Kcnj2	10116.ENSRNOP00000048790	10116.ENSRNOP00000006254	0	0	0	0	0.052	0	0	0.706	0.709
Cacna1c	Kcna4	10116.ENSRNOP00000048790	10116.ENSRNOP00000006524	0	0	0	0	0.098	0.099	0	0.515	0.572
Cacna1c	Cav3	10116.ENSRNOP00000048790	10116.ENSRNOP00000007601	0	0	0	0	0.087	0.14	0	0.843	0.866
Cacna1c	Calml4	10116.ENSRNOP00000048790	10116.ENSRNOP00000009716	0	0	0	0	0	0.17	0.9	0.867	0.988
Cacna1c	Cacna2d4	10116.ENSRNOP00000048790	10116.ENSRNOP00000010746	0	0	0	0	0.068	0.288	0.72	0.54	0.903
Cacna1c	Unc79	10116.ENSRNOP00000048790	10116.ENSRNOP00000011775	0	0	0	0	0.083	0.703	0	0.356	0.809
Cacna1c	Hcn4	10116.ENSRNOP00000048790	10116.ENSRNOP00000012644	0	0	0	0	0.132	0.046	0	0.672	0.705
Cacna1c	Kcnh2	10116.ENSRNOP00000048790	10116.ENSRNOP00000013800	0	0	0	0	0.104	0.047	0	0.756	0.773
Cacna1c	Camk2d	10116.ENSRNOP00000048790	10116.ENSRNOP00000016026	0	0	0	0	0.081	0.052	0.65	0.538	0.84
Cacna1c	Kcnj8	10116.ENSRNOP00000048790	10116.ENSRNOP00000018057	0	0	0	0	0.054	0	0	0.536	0.543
Cacna1c	Kcnd3	10116.ENSRNOP00000048790	10116.ENSRNOP00000019997	0	0	0	0	0.146	0.064	0	0.686	0.727
Cacna1c	Cacna2d2	10116.ENSRNOP00000048790	10116.ENSRNOP00000021216	0	0	0	0	0.106	0.643	0.8	0.76	0.982
Cacna1c	Snta1	10116.ENSRNOP00000048790	10116.ENSRNOP00000021715	0	0	0	0	0	0.082	0	0.496	0.518
Cacna1c	Scn2b	10116.ENSRNOP00000048790	10116.ENSRNOP00000021819	0	0	0	0	0.104	0.481	0	0.354	0.673
Cacna1c	Ift140	10116.ENSRNOP00000048790	10116.ENSRNOP00000022063	0	0	0	0	0	0.394	0	0.074	0.414
Cacna1c	Calm3	10116.ENSRNOP00000048790	10116.ENSRNOP00000022603	0	0	0	0	0	0.474	0.9	0.712	0.983
Cacna1c	Kcna5	10116.ENSRNOP00000048790	10116.ENSRNOP00000026691	0	0	0	0	0.073	0.099	0	0.637	0.671
Cacna1c	Hcn3	10116.ENSRNOP00000048790	10116.ENSRNOP00000027785	0	0	0	0	0.051	0.046	0	0.623	0.629
Cacna1c	Scn4b	10116.ENSRNOP00000048790	10116.ENSRNOP00000033284	0	0	0	0	0.07	0.178	0	0.598	0.666
Cacna1c	Cacna2d1	10116.ENSRNOP00000048790	10116.ENSRNOP00000034572	0	0	0	0	0.151	0.711	0.9	0.887	0.996
Cacna1c	Gpd1l	10116.ENSRNOP00000048790	10116.ENSRNOP00000036106	0	0	0	0	0	0.051	0	0.554	0.559
Cacna1c	Cacnb2	10116.ENSRNOP00000048790	10116.ENSRNOP00000037354	0	0	0	0	0.262	0.931	0.9	0.948	0.999
Cacna1c	D4ABY7_RAT	10116.ENSRNOP00000048790	10116.ENSRNOP00000038123	0	0	0	0	0	0.474	0	0.726	0.849
Cacna1c	Camk2a	10116.ENSRNOP00000048790	10116.ENSRNOP00000041940	0	0	0	0	0.075	0.052	0.65	0.657	0.88
Cacna1c	Wdr35	10116.ENSRNOP00000048790	10116.ENSRNOP00000042019	0	0	0	0	0	0.408	0	0.111	0.451
Cacna1c	Cacna1h	10116.ENSRNOP00000048790	10116.ENSRNOP00000042239	0	0	0	0.64	0.138	0.238	0.72	0.518	0.899
Cacna1c	Cacna2d3	10116.ENSRNOP00000048790	10116.ENSRNOP00000042602	0	0	0	0	0.11	0.288	0.54	0.518	0.841
Cacna1c	Fgf14	10116.ENSRNOP00000048790	10116.ENSRNOP00000042838	0	0	0	0	0.086	0.27	0	0.204	0.422
Cacna1c	Calml3	10116.ENSRNOP00000048790	10116.ENSRNOP00000043121	0	0	0	0	0	0.474	0.9	0.867	0.992
Cacna1c	Kcne3	10116.ENSRNOP00000048790	10116.ENSRNOP00000044706	0	0	0	0	0.046	0	0	0.624	0.626
Cacna1c	Kcne2	10116.ENSRNOP00000048790	10116.ENSRNOP00000045279	0	0	0	0	0	0.1	0	0.66	0.681
Cacna1c	Kcnj5	10116.ENSRNOP00000048790	10116.ENSRNOP00000048134	0	0	0	0	0.112	0	0	0.543	0.577
Cacna1c	Ift122	10116.ENSRNOP00000048790	10116.ENSRNOP00000071095	0	0	0	0	0.069	0.409	0	0	0.426
Cacna1c	Kcnc1	10116.ENSRNOP00000048790	10116.ENSRNOP00000074146	0	0	0	0	0	0.064	0	0.42	0.434
Cacna1c	Fam155b	10116.ENSRNOP00000048790	10116.ENSRNOP00000054729	0	0	0	0	0.098	0.355	0	0.111	0.437
Cacna1c	Kcna2	10116.ENSRNOP00000048790	10116.ENSRNOP00000075852	0	0	0	0	0.094	0.099	0	0.372	0.443
Cacna1c	Scn5a	10116.ENSRNOP00000048790	10116.ENSRNOP00000060180	0	0	0	0.632	0.115	0.121	0	0.356	0.455
Cacna1c	Kcnj12	10116.ENSRNOP00000048790	10116.ENSRNOP00000054762	0	0	0	0	0.052	0	0	0.454	0.46
Cacna1c	Kcnb1	10116.ENSRNOP00000048790	10116.ENSRNOP00000065961	0	0	0	0	0.103	0.073	0	0.522	0.568
Cacna1c	Scn3b	10116.ENSRNOP00000048790	10116.ENSRNOP00000071448	0	0	0	0	0.052	0.172	0	0.609	0.666
Cacna1c	Scn1b	10116.ENSRNOP00000048790	10116.ENSRNOP00000074323	0	0	0	0	0.05	0.486	0	0.606	0.791
Cacna1c	Cacna1g	10116.ENSRNOP00000048790	10116.ENSRNOP00000072061	0	0	0	0.633	0.095	0.238	0.54	0.458	0.805
Cacna1c	Cacnb4	10116.ENSRNOP00000048790	10116.ENSRNOP00000056186	0	0	0	0	0.083	0.315	0.72	0.432	0.886
Cacna1c	Kcnma1	10116.ENSRNOP00000048790	10116.ENSRNOP00000058962	0	0	0	0	0.137	0.05	0.65	0.652	0.887
Cacna1c	Ryr2	10116.ENSRNOP00000048790	10116.ENSRNOP00000059019	0	0	0	0	0.216	0.14	0	0.932	0.95
Cacna1c	Cacnb1	10116.ENSRNOP00000048790	10116.ENSRNOP00000073177	0	0	0	0	0.103	0.71	0.9	0.741	0.992
Cacna1c	Cacnb3	10116.ENSRNOP00000048790	10116.ENSRNOP00000073026	0	0	0	0	0.101	0.931	0.9	0.69	0.997
Cacna1g	Cacng1	10116.ENSRNOP00000072061	10116.ENSRNOP00000004349	0	0	0	0	0.062	0	0.54	0.539	0.784
Cacna1g	Kcnj2	10116.ENSRNOP00000072061	10116.ENSRNOP00000006254	0	0	0	0	0.048	0	0	0.433	0.437
Cacna1g	Scn3a	10116.ENSRNOP00000072061	10116.ENSRNOP00000006646	0	0	0	0.653	0.093	0.238	0.54	0.163	0.698
Cacna1g	Scn2a	10116.ENSRNOP00000072061	10116.ENSRNOP00000007069	0	0	0	0.653	0.11	0.238	0.54	0.174	0.708
Cacna1g	Cav3	10116.ENSRNOP00000072061	10116.ENSRNOP00000007601	0	0	0	0	0.054	0.167	0	0.408	0.493
Cacna1g	Scn8a	10116.ENSRNOP00000072061	10116.ENSRNOP00000008160	0	0	0	0.645	0.073	0.238	0.54	0.26	0.727
Cacna1g	Gria4	10116.ENSRNOP00000072061	10116.ENSRNOP00000009542	0	0	0	0	0.046	0	0.54	0.18	0.608
Cacna1g	Calml4	10116.ENSRNOP00000072061	10116.ENSRNOP00000009716	0	0	0	0	0	0.1	0.9	0.374	0.938
Cacna1g	Cacna2d4	10116.ENSRNOP00000072061	10116.ENSRNOP00000010746	0	0	0	0	0.056	0	0.54	0.424	0.728
Cacna1g	Slc9a1	10116.ENSRNOP00000072061	10116.ENSRNOP00000011049	0	0	0	0	0.059	0	0	0.415	0.426
Cacna1g	Hcn4	10116.ENSRNOP00000072061	10116.ENSRNOP00000012644	0	0	0	0	0.094	0.061	0	0.453	0.494
Cacna1g	Scn4a	10116.ENSRNOP00000072061	10116.ENSRNOP00000016841	0	0	0	0.653	0.088	0.238	0.54	0.148	0.691
Cacna1g	Kcnd3	10116.ENSRNOP00000072061	10116.ENSRNOP00000019997	0	0	0	0	0.075	0	0	0.39	0.412
Cacna1g	Cacna2d2	10116.ENSRNOP00000072061	10116.ENSRNOP00000021216	0	0	0	0	0.056	0	0.54	0.711	0.863
Cacna1g	Scn2b	10116.ENSRNOP00000072061	10116.ENSRNOP00000021819	0	0	0	0	0.061	0	0.54	0.542	0.785
Cacna1g	Calm3	10116.ENSRNOP00000072061	10116.ENSRNOP00000022603	0	0	0	0	0	0.1	0.9	0.268	0.928
Cacna1g	Scnn1g	10116.ENSRNOP00000072061	10116.ENSRNOP00000024057	0	0	0	0	0	0	0.54	0.08	0.558
Cacna1g	Grik5	10116.ENSRNOP00000072061	10116.ENSRNOP00000027578	0	0	0	0	0.056	0	0.54	0.133	0.591
Cacna1g	Hcn3	10116.ENSRNOP00000072061	10116.ENSRNOP00000027785	0	0	0	0	0.057	0.061	0	0.404	0.426
Cacna1g	Scn11a	10116.ENSRNOP00000072061	10116.ENSRNOP00000033224	0	0	0	0.641	0.07	0.238	0.54	0.174	0.694
Cacna1g	Scn4b	10116.ENSRNOP00000072061	10116.ENSRNOP00000033284	0	0	0	0	0	0	0.54	0.182	0.607
Cacna1g	Cacna2d1	10116.ENSRNOP00000072061	10116.ENSRNOP00000034572	0	0	0	0	0.063	0	0.54	0.47	0.752
Cacna1g	Unc80	10116.ENSRNOP00000072061	10116.ENSRNOP00000035988	0	0	0	0	0	0.043	0.54	0.108	0.573
Cacna1g	Cacnb2	10116.ENSRNOP00000072061	10116.ENSRNOP00000037354	0	0	0	0	0	0	0.54	0.49	0.755
Cacna1g	Kcnq2	10116.ENSRNOP00000072061	10116.ENSRNOP00000040830	0	0	0	0	0.058	0	0	0.39	0.401
Cacna1g	Trpm4	10116.ENSRNOP00000072061	10116.ENSRNOP00000041387	0	0	0	0	0	0	0.54	0.107	0.571
Cacna1g	Cacna1h	10116.ENSRNOP00000072061	10116.ENSRNOP00000042239	0	0	0.066	0.948	0.047	0	0.9	0.231	0.922
Cacna1g	Cacna2d3	10116.ENSRNOP00000072061	10116.ENSRNOP00000042602	0	0	0	0	0.056	0	0.54	0.505	0.766
Cacna1g	Calml3	10116.ENSRNOP00000072061	10116.ENSRNOP00000043121	0	0	0	0	0	0.1	0.9	0.186	0.92
Cacna1g	Scn7a	10116.ENSRNOP00000072061	10116.ENSRNOP00000044385	0	0	0	0.592	0.073	0.238	0.54	0.148	0.686
Cacna1g	Grik1	10116.ENSRNOP00000072061	10116.ENSRNOP00000045594	0	0	0	0	0.055	0	0.54	0.21	0.626
Cacna1g	Grik4	10116.ENSRNOP00000072061	10116.ENSRNOP00000047794	0	0	0	0	0	0	0.54	0.207	0.619
Cacna1g	Scn10a	10116.ENSRNOP00000072061	10116.ENSRNOP00000047944	0	0	0	0.654	0.073	0.238	0.54	0.148	0.686
Cacna1g	Grik3	10116.ENSRNOP00000072061	10116.ENSRNOP00000048216	0	0	0	0	0.052	0	0.54	0.098	0.572
Cacna1g	Cacnb4	10116.ENSRNOP00000072061	10116.ENSRNOP00000056186	0	0	0	0	0.059	0	0.54	0.175	0.611
Cacna1g	Ryr2	10116.ENSRNOP00000072061	10116.ENSRNOP00000059019	0	0	0	0	0.069	0	0	0.427	0.444
Cacna1g	Scn9a	10116.ENSRNOP00000072061	10116.ENSRNOP00000059170	0	0	0	0.657	0.073	0.238	0.54	0.156	0.689
Cacna1g	Scn5a	10116.ENSRNOP00000072061	10116.ENSRNOP00000060180	0	0	0	0.647	0.099	0.238	0.54	0.198	0.712
Cacna1g	Scnn1a	10116.ENSRNOP00000072061	10116.ENSRNOP00000061813	0	0	0	0	0	0	0.54	0.21	0.621
Cacna1g	Scnn1b	10116.ENSRNOP00000072061	10116.ENSRNOP00000063755	0	0	0	0	0	0	0.54	0.08	0.558
Cacna1g	LOC100912455	10116.ENSRNOP00000072061	10116.ENSRNOP00000066524	0	0	0	0	0	0	0	0.445	0.445
Cacna1g	Grik2	10116.ENSRNOP00000072061	10116.ENSRNOP00000068172	0	0	0	0	0	0	0.54	0.168	0.601
Cacna1g	Scn3b	10116.ENSRNOP00000072061	10116.ENSRNOP00000071448	0	0	0	0	0.044	0	0.54	0.257	0.644
Cacna1g	Kcna2	10116.ENSRNOP00000072061	10116.ENSRNOP00000075852	0	0	0	0	0	0	0	0.48	0.48
Cacna1g	Scn1b	10116.ENSRNOP00000072061	10116.ENSRNOP00000074323	0	0	0	0	0	0	0.54	0.33	0.678
Cacna1g	Scn1a	10116.ENSRNOP00000072061	10116.ENSRNOP00000073986	0	0	0	0.643	0.099	0.238	0.54	0.249	0.731
Cacna1g	Cacnb1	10116.ENSRNOP00000072061	10116.ENSRNOP00000073177	0	0	0	0	0.067	0	0.54	0.576	0.802
Cacna1g	Cacnb3	10116.ENSRNOP00000072061	10116.ENSRNOP00000073026	0	0	0	0	0.071	0	0.54	0.632	0.829
Cacna1h	Cacng1	10116.ENSRNOP00000042239	10116.ENSRNOP00000004349	0	0	0	0	0	0	0.72	0.337	0.806
Cacna1h	Kcnj2	10116.ENSRNOP00000042239	10116.ENSRNOP00000006254	0	0	0	0	0	0	0	0.492	0.492
Cacna1h	Kcna4	10116.ENSRNOP00000042239	10116.ENSRNOP00000006524	0	0	0	0	0.092	0	0	0.393	0.425
Cacna1h	Scn3a	10116.ENSRNOP00000042239	10116.ENSRNOP00000006646	0	0	0	0.657	0.122	0.238	0.54	0.253	0.739
Cacna1h	Scn2a	10116.ENSRNOP00000042239	10116.ENSRNOP00000007069	0	0	0	0.657	0.119	0.238	0.54	0.235	0.732
Cacna1h	Cav3	10116.ENSRNOP00000042239	10116.ENSRNOP00000007601	0	0	0	0	0.054	0.497	0	0.782	0.887
Cacna1h	Scn8a	10116.ENSRNOP00000042239	10116.ENSRNOP00000008160	0	0	0	0.652	0.122	0.238	0.54	0.251	0.738
Cacna1h	Gria4	10116.ENSRNOP00000042239	10116.ENSRNOP00000009542	0	0	0	0	0.083	0	0.54	0.178	0.623
Cacna1h	Calml4	10116.ENSRNOP00000042239	10116.ENSRNOP00000009716	0	0	0	0	0	0.1	0.9	0.315	0.933
Cacna1h	Trpa1	10116.ENSRNOP00000042239	10116.ENSRNOP00000009874	0	0	0	0	0	0	0	0.415	0.415
Cacna1h	Cacna2d4	10116.ENSRNOP00000042239	10116.ENSRNOP00000010746	0	0	0	0	0.056	0	0.72	0.528	0.864
Cacna1h	Slc9a1	10116.ENSRNOP00000042239	10116.ENSRNOP00000011049	0	0	0	0	0.063	0	0	0.4	0.414
Cacna1h	Hcn4	10116.ENSRNOP00000042239	10116.ENSRNOP00000012644	0	0	0	0	0.092	0.078	0	0.546	0.587
Cacna1h	Scn4a	10116.ENSRNOP00000042239	10116.ENSRNOP00000016841	0	0	0	0.65	0.073	0.238	0.54	0.148	0.686
Cacna1h	Kcnd3	10116.ENSRNOP00000042239	10116.ENSRNOP00000019997	0	0	0	0	0.093	0	0	0.533	0.559
Cacna1h	Cacna2d2	10116.ENSRNOP00000042239	10116.ENSRNOP00000021216	0	0	0	0	0.079	0	0.72	0.622	0.894
Cacna1h	Scn2b	10116.ENSRNOP00000042239	10116.ENSRNOP00000021819	0	0	0	0	0.103	0	0.54	0.64	0.838
Cacna1h	Calm3	10116.ENSRNOP00000042239	10116.ENSRNOP00000022603	0	0	0	0	0.079	0.1	0.9	0.374	0.941
Cacna1h	Scnn1g	10116.ENSRNOP00000042239	10116.ENSRNOP00000024057	0	0	0	0	0	0	0.54	0.167	0.6
Cacna1h	Trpv1	10116.ENSRNOP00000042239	10116.ENSRNOP00000026493	0	0	0	0	0.043	0	0	0.554	0.555
Cacna1h	Grik5	10116.ENSRNOP00000042239	10116.ENSRNOP00000027578	0	0	0	0	0.093	0	0.54	0.239	0.655
Cacna1h	Hcn3	10116.ENSRNOP00000042239	10116.ENSRNOP00000027785	0	0	0	0	0.074	0.07	0	0.515	0.546
Cacna1h	Scn11a	10116.ENSRNOP00000042239	10116.ENSRNOP00000033224	0	0	0	0.649	0.064	0.238	0.54	0.16	0.687
Cacna1h	Scn4b	10116.ENSRNOP00000042239	10116.ENSRNOP00000033284	0	0	0	0	0.064	0	0.54	0.297	0.671
Cacna1h	Cacna2d1	10116.ENSRNOP00000042239	10116.ENSRNOP00000034572	0	0	0	0	0.106	0	0.72	0.67	0.91
Cacna1h	Unc80	10116.ENSRNOP00000042239	10116.ENSRNOP00000035988	0	0	0	0	0.084	0.043	0.54	0.108	0.592
Cacna1h	Cacnb2	10116.ENSRNOP00000042239	10116.ENSRNOP00000037354	0	0	0	0	0.091	0	0.72	0.545	0.874
Cacna1h	Trpm4	10116.ENSRNOP00000042239	10116.ENSRNOP00000041387	0	0	0	0	0	0	0.54	0.19	0.611
Cacna1h	Gabrb3	10116.ENSRNOP00000042239	10116.ENSRNOP00000071478	0	0	0	0	0.061	0	0	0.438	0.45
Cacna1h	Kcnj12	10116.ENSRNOP00000042239	10116.ENSRNOP00000054762	0	0	0	0	0.063	0	0	0.457	0.47
Cacna1h	Kcnma1	10116.ENSRNOP00000042239	10116.ENSRNOP00000058962	0	0	0	0	0.132	0	0	0.416	0.471
Cacna1h	Ryr2	10116.ENSRNOP00000042239	10116.ENSRNOP00000059019	0	0	0	0	0.118	0	0	0.429	0.475
Cacna1h	Kcna2	10116.ENSRNOP00000042239	10116.ENSRNOP00000075852	0	0	0	0	0	0	0	0.52	0.52
Cacna1h	Gabrg2	10116.ENSRNOP00000042239	10116.ENSRNOP00000072234	0	0	0	0	0.092	0	0	0.527	0.552
Cacna1h	Grik3	10116.ENSRNOP00000042239	10116.ENSRNOP00000048216	0	0	0	0	0.078	0	0.54	0.066	0.569
Cacna1h	Grik2	10116.ENSRNOP00000042239	10116.ENSRNOP00000068172	0	0	0	0	0.078	0	0.54	0.164	0.614
Cacna1h	Scnn1b	10116.ENSRNOP00000042239	10116.ENSRNOP00000063755	0	0	0	0	0	0	0.54	0.201	0.617
Cacna1h	Scnn1a	10116.ENSRNOP00000042239	10116.ENSRNOP00000061813	0	0	0	0	0	0	0.54	0.224	0.627
Cacna1h	Grik1	10116.ENSRNOP00000042239	10116.ENSRNOP00000045594	0	0	0	0	0.078	0	0.54	0.202	0.632
Cacna1h	Grik4	10116.ENSRNOP00000042239	10116.ENSRNOP00000047794	0	0	0	0	0.106	0	0.54	0.223	0.652
Cacna1h	Kcnj5	10116.ENSRNOP00000042239	10116.ENSRNOP00000048134	0	0	0	0	0.05	0	0	0.679	0.682
Cacna1h	Scn10a	10116.ENSRNOP00000042239	10116.ENSRNOP00000047944	0	0	0	0.656	0.073	0.238	0.54	0.185	0.699
Cacna1h	Scn1b	10116.ENSRNOP00000042239	10116.ENSRNOP00000074323	0	0	0	0	0.052	0	0.54	0.371	0.702
Cacna1h	Scn5a	10116.ENSRNOP00000042239	10116.ENSRNOP00000060180	0	0	0	0.648	0.089	0.238	0.54	0.193	0.708
Cacna1h	Scn7a	10116.ENSRNOP00000042239	10116.ENSRNOP00000044385	0	0	0	0.596	0.083	0.238	0.54	0.224	0.717
Cacna1h	Scn9a	10116.ENSRNOP00000042239	10116.ENSRNOP00000059170	0	0	0	0.663	0.108	0.238	0.54	0.23	0.727
Cacna1h	Scn1a	10116.ENSRNOP00000042239	10116.ENSRNOP00000073986	0	0	0	0.646	0.096	0.238	0.54	0.251	0.731
Cacna1h	LOC100912455	10116.ENSRNOP00000042239	10116.ENSRNOP00000066524	0	0	0	0	0	0	0	0.738	0.738
Cacna1h	Scn3b	10116.ENSRNOP00000042239	10116.ENSRNOP00000071448	0	0	0	0	0.061	0	0.54	0.477	0.754
Cacna1h	Cacna2d3	10116.ENSRNOP00000042239	10116.ENSRNOP00000042602	0	0	0	0	0.116	0	0.54	0.553	0.802
Cacna1h	Cacnb1	10116.ENSRNOP00000042239	10116.ENSRNOP00000073177	0	0	0	0	0.078	0	0.72	0.47	0.851
Cacna1h	Cacnb3	10116.ENSRNOP00000042239	10116.ENSRNOP00000073026	0	0	0	0	0.047	0	0.72	0.534	0.865
Cacna1h	Cacnb4	10116.ENSRNOP00000042239	10116.ENSRNOP00000056186	0	0	0	0	0	0	0.72	0.574	0.875
Cacna1h	Calml3	10116.ENSRNOP00000042239	10116.ENSRNOP00000043121	0	0	0	0	0	0.1	0.9	0.326	0.934
Cacna2d1	Kcne1	10116.ENSRNOP00000034572	10116.ENSRNOP00000002717	0	0	0	0	0	0	0	0.438	0.438
Cacna2d1	Cacng1	10116.ENSRNOP00000034572	10116.ENSRNOP00000004349	0	0	0	0	0.083	0.783	0.72	0.673	0.979
Cacna2d1	Kcnj2	10116.ENSRNOP00000034572	10116.ENSRNOP00000006254	0	0	0	0	0.113	0	0	0.495	0.533
Cacna2d1	Scn3a	10116.ENSRNOP00000034572	10116.ENSRNOP00000006646	0	0	0	0	0.137	0.288	0	0.304	0.535
Cacna2d1	Rangrf	10116.ENSRNOP00000034572	10116.ENSRNOP00000006883	0	0	0	0	0.046	0	0	0.524	0.527
Cacna2d1	Scn2a	10116.ENSRNOP00000034572	10116.ENSRNOP00000007069	0	0	0	0	0.107	0.288	0	0.299	0.515
Cacna2d1	Scn8a	10116.ENSRNOP00000034572	10116.ENSRNOP00000008160	0	0	0	0	0.068	0.288	0	0.304	0.498
Cacna2d1	Cacna2d4	10116.ENSRNOP00000034572	10116.ENSRNOP00000010746	0	0	0	0.714	0	0.098	0.72	0.222	0.786
Cacna2d1	Hcn4	10116.ENSRNOP00000034572	10116.ENSRNOP00000012644	0	0	0	0	0.104	0	0	0.477	0.511
Cacna2d1	Kcnh2	10116.ENSRNOP00000034572	10116.ENSRNOP00000013800	0	0	0	0	0.083	0	0	0.532	0.552
Cacna2d1	Camk2d	10116.ENSRNOP00000034572	10116.ENSRNOP00000016026	0	0	0	0	0.126	0	0.65	0.358	0.786
Cacna2d1	Scn4a	10116.ENSRNOP00000034572	10116.ENSRNOP00000016841	0	0	0	0	0.114	0.288	0	0.264	0.496
Cacna2d1	Kcnj8	10116.ENSRNOP00000034572	10116.ENSRNOP00000018057	0	0	0	0	0.054	0	0	0.611	0.616
Cacna2d1	Kcnd3	10116.ENSRNOP00000034572	10116.ENSRNOP00000019997	0	0	0	0	0.076	0	0	0.478	0.497
Cacna2d1	Cacna2d2	10116.ENSRNOP00000034572	10116.ENSRNOP00000021216	0	0	0.051	0.95	0	0	0.72	0.419	0.832
Cacna2d1	Scn2b	10116.ENSRNOP00000034572	10116.ENSRNOP00000021819	0	0	0	0	0.088	0	0	0.446	0.473
Cacna2d1	Scn11a	10116.ENSRNOP00000034572	10116.ENSRNOP00000033224	0	0	0	0	0.062	0.269	0	0.525	0.646
Cacna2d1	Scn4b	10116.ENSRNOP00000034572	10116.ENSRNOP00000033284	0	0	0	0	0.116	0	0	0.418	0.463
Cacna2d1	Kcnj12	10116.ENSRNOP00000034572	10116.ENSRNOP00000054762	0	0	0	0	0.113	0	0	0.355	0.404
Cacna2d1	Kcne2	10116.ENSRNOP00000034572	10116.ENSRNOP00000045279	0	0	0	0	0	0	0	0.407	0.407
Cacna2d1	Kcna2	10116.ENSRNOP00000034572	10116.ENSRNOP00000075852	0	0	0	0	0.045	0	0	0.436	0.439
Cacna2d1	Kcnma1	10116.ENSRNOP00000034572	10116.ENSRNOP00000058962	0	0	0	0	0.217	0	0	0.335	0.457
Cacna2d1	Kcne5	10116.ENSRNOP00000034572	10116.ENSRNOP00000067483	0	0	0	0	0	0	0	0.49	0.49
Cacna2d1	Scn7a	10116.ENSRNOP00000034572	10116.ENSRNOP00000044385	0	0	0	0	0.102	0.288	0	0.296	0.511
Cacna2d1	Scn1a	10116.ENSRNOP00000034572	10116.ENSRNOP00000073986	0	0	0	0	0.11	0.288	0	0.299	0.518
Cacna2d1	Ryr2	10116.ENSRNOP00000034572	10116.ENSRNOP00000059019	0	0	0	0	0.085	0.056	0	0.491	0.522
Cacna2d1	Kcne3	10116.ENSRNOP00000034572	10116.ENSRNOP00000044706	0	0	0	0	0	0	0	0.522	0.522
Cacna2d1	Kcnj5	10116.ENSRNOP00000034572	10116.ENSRNOP00000048134	0	0	0	0	0	0	0	0.536	0.536
Cacna2d1	Gpd1l	10116.ENSRNOP00000034572	10116.ENSRNOP00000036106	0	0	0	0	0	0	0	0.543	0.543
Cacna2d1	Scn3b	10116.ENSRNOP00000034572	10116.ENSRNOP00000071448	0	0	0	0	0.093	0	0	0.571	0.594
Cacna2d1	Scn9a	10116.ENSRNOP00000034572	10116.ENSRNOP00000059170	0	0	0	0	0.068	0.288	0	0.451	0.604
Cacna2d1	Scn1b	10116.ENSRNOP00000034572	10116.ENSRNOP00000074323	0	0	0	0	0.113	0	0	0.58	0.611
Cacna2d1	Scn10a	10116.ENSRNOP00000034572	10116.ENSRNOP00000047944	0	0	0	0	0.068	0.288	0	0.463	0.613
Cacna2d1	Scn5a	10116.ENSRNOP00000034572	10116.ENSRNOP00000060180	0	0	0	0	0.076	0.288	0	0.607	0.719
Cacna2d1	Camk2a	10116.ENSRNOP00000034572	10116.ENSRNOP00000041940	0	0	0	0	0.208	0	0.65	0.238	0.77
Cacna2d1	Cacna2d3	10116.ENSRNOP00000034572	10116.ENSRNOP00000042602	0	0	0	0.727	0.093	0.064	0.54	0.494	0.776
Cacna2d1	Cacnb4	10116.ENSRNOP00000034572	10116.ENSRNOP00000056186	0	0	0	0	0.08	0.505	0.72	0.485	0.925
Cacna2d1	Cacnb3	10116.ENSRNOP00000034572	10116.ENSRNOP00000073026	0	0	0	0	0.133	0.528	0.9	0.569	0.98
Cacna2d1	Cacnb2	10116.ENSRNOP00000034572	10116.ENSRNOP00000037354	0	0	0	0	0.083	0.528	0.9	0.889	0.994
Cacna2d1	Cacnb1	10116.ENSRNOP00000034572	10116.ENSRNOP00000073177	0	0	0	0	0.153	0.791	0.9	0.818	0.996
Cacna2d2	Cacng1	10116.ENSRNOP00000021216	10116.ENSRNOP00000004349	0	0	0	0	0	0.725	0.72	0.664	0.971
Cacna2d2	Scn3a	10116.ENSRNOP00000021216	10116.ENSRNOP00000006646	0	0	0	0	0.091	0.288	0	0.226	0.456
Cacna2d2	Scn2a	10116.ENSRNOP00000021216	10116.ENSRNOP00000007069	0	0	0	0	0.118	0.288	0	0.232	0.476
Cacna2d2	Scn8a	10116.ENSRNOP00000021216	10116.ENSRNOP00000008160	0	0	0	0	0.101	0.288	0	0.262	0.487
Cacna2d2	Cacna2d4	10116.ENSRNOP00000021216	10116.ENSRNOP00000010746	0	0	0	0.723	0	0.06	0.72	0.217	0.775
Cacna2d2	Hcn4	10116.ENSRNOP00000021216	10116.ENSRNOP00000012644	0	0	0	0	0.113	0	0	0.425	0.469
Cacna2d2	Camk2d	10116.ENSRNOP00000021216	10116.ENSRNOP00000016026	0	0	0	0	0.085	0	0.65	0.262	0.743
Cacna2d2	Scn10a	10116.ENSRNOP00000021216	10116.ENSRNOP00000047944	0	0	0	0	0.068	0.288	0	0.168	0.4
Cacna2d2	Scn11a	10116.ENSRNOP00000021216	10116.ENSRNOP00000033224	0	0	0	0	0.055	0.269	0	0.21	0.406
Cacna2d2	Scn7a	10116.ENSRNOP00000021216	10116.ENSRNOP00000044385	0	0	0	0	0.068	0.288	0	0.274	0.476
Cacna2d2	Scn9a	10116.ENSRNOP00000021216	10116.ENSRNOP00000059170	0	0	0	0	0.108	0.288	0	0.246	0.479
Cacna2d2	Scn5a	10116.ENSRNOP00000021216	10116.ENSRNOP00000060180	0	0	0	0	0.068	0.288	0	0.397	0.565
Cacna2d2	Scn1a	10116.ENSRNOP00000021216	10116.ENSRNOP00000073986	0	0	0	0	0.068	0.288	0	0.448	0.601
Cacna2d2	Camk2a	10116.ENSRNOP00000021216	10116.ENSRNOP00000041940	0	0	0	0	0.085	0	0.65	0.238	0.734
Cacna2d2	Cacna2d3	10116.ENSRNOP00000021216	10116.ENSRNOP00000042602	0	0	0	0.742	0.083	0.06	0.54	0.439	0.747
Cacna2d2	Cacnb3	10116.ENSRNOP00000021216	10116.ENSRNOP00000073026	0	0	0	0	0.06	0.528	0.72	0.505	0.93
Cacna2d2	Cacnb1	10116.ENSRNOP00000021216	10116.ENSRNOP00000073177	0	0	0	0	0.06	0.528	0.72	0.597	0.943
Cacna2d2	Cacnb4	10116.ENSRNOP00000021216	10116.ENSRNOP00000056186	0	0	0	0	0.06	0.505	0.72	0.654	0.949
Cacna2d2	Cacnb2	10116.ENSRNOP00000021216	10116.ENSRNOP00000037354	0	0	0	0	0.088	0.528	0.72	0.809	0.973
Cacna2d3	Cacng1	10116.ENSRNOP00000042602	10116.ENSRNOP00000004349	0	0	0	0	0	0.583	0.54	0.451	0.885
Cacna2d3	Scn3a	10116.ENSRNOP00000042602	10116.ENSRNOP00000006646	0	0	0	0	0.148	0.288	0	0.192	0.467
Cacna2d3	Scn2a	10116.ENSRNOP00000042602	10116.ENSRNOP00000007069	0	0	0	0	0.189	0.288	0	0.246	0.527
Cacna2d3	Scn8a	10116.ENSRNOP00000042602	10116.ENSRNOP00000008160	0	0	0	0	0.173	0.288	0	0.237	0.512
Cacna2d3	Calml4	10116.ENSRNOP00000042602	10116.ENSRNOP00000009716	0	0	0	0	0	0	0	0.453	0.453
Cacna2d3	Cacna2d4	10116.ENSRNOP00000042602	10116.ENSRNOP00000010746	0	0	0.057	0.963	0	0	0.54	0.262	0.652
Cacna2d3	Camk2d	10116.ENSRNOP00000042602	10116.ENSRNOP00000016026	0	0	0	0	0.077	0	0.65	0.335	0.766
Cacna2d3	Cacnb2	10116.ENSRNOP00000042602	10116.ENSRNOP00000037354	0	0	0	0	0.086	0.414	0.54	0.687	0.912
Cacna2d3	Camk2a	10116.ENSRNOP00000042602	10116.ENSRNOP00000041940	0	0	0	0	0.082	0	0.65	0.156	0.705
Cacna2d3	Scn5a	10116.ENSRNOP00000042602	10116.ENSRNOP00000060180	0	0	0	0	0.068	0.288	0	0.176	0.405
Cacna2d3	Calml3	10116.ENSRNOP00000042602	10116.ENSRNOP00000043121	0	0	0	0	0	0	0	0.455	0.455
Cacna2d3	Scn1a	10116.ENSRNOP00000042602	10116.ENSRNOP00000073986	0	0	0	0	0.077	0.288	0	0.251	0.465
Cacna2d3	Scn9a	10116.ENSRNOP00000042602	10116.ENSRNOP00000059170	0	0	0	0	0.127	0.288	0	0.23	0.48
Cacna2d3	Kcnma1	10116.ENSRNOP00000042602	10116.ENSRNOP00000058962	0	0	0.327	0	0.182	0	0	0.269	0.562
Cacna2d3	Cacnb3	10116.ENSRNOP00000042602	10116.ENSRNOP00000073026	0	0	0	0	0.06	0.414	0.54	0.425	0.834
Cacna2d3	Cacnb1	10116.ENSRNOP00000042602	10116.ENSRNOP00000073177	0	0	0	0	0.124	0.414	0.54	0.418	0.844
Cacna2d3	Cacnb4	10116.ENSRNOP00000042602	10116.ENSRNOP00000056186	0	0	0	0	0.17	0.414	0.54	0.473	0.866
Cacna2d4	Cacng1	10116.ENSRNOP00000010746	10116.ENSRNOP00000004349	0	0	0	0	0	0.583	0.72	0.315	0.913
Cacna2d4	Scn3a	10116.ENSRNOP00000010746	10116.ENSRNOP00000006646	0	0	0	0	0.068	0.288	0	0.171	0.402
Cacna2d4	Scn2a	10116.ENSRNOP00000010746	10116.ENSRNOP00000007069	0	0	0	0	0.068	0.288	0	0.171	0.402
Cacna2d4	Scn8a	10116.ENSRNOP00000010746	10116.ENSRNOP00000008160	0	0	0	0	0.068	0.288	0	0.241	0.452
Cacna2d4	Scn5a	10116.ENSRNOP00000010746	10116.ENSRNOP00000060180	0	0	0	0	0.068	0.288	0	0.176	0.405
Cacna2d4	Kcnma1	10116.ENSRNOP00000010746	10116.ENSRNOP00000058962	0	0	0.247	0	0.113	0	0	0.183	0.406
Cacna2d4	Scn7a	10116.ENSRNOP00000010746	10116.ENSRNOP00000044385	0	0	0	0	0.068	0.288	0	0.24	0.452
Cacna2d4	Scn1a	10116.ENSRNOP00000010746	10116.ENSRNOP00000073986	0	0	0	0	0.068	0.288	0	0.324	0.512
Cacna2d4	Camk2d	10116.ENSRNOP00000010746	10116.ENSRNOP00000016026	0	0	0	0	0.077	0	0.65	0.156	0.703
Cacna2d4	Camk2a	10116.ENSRNOP00000010746	10116.ENSRNOP00000041940	0	0	0	0	0.077	0	0.65	0.223	0.727
Cacna2d4	Cacnb4	10116.ENSRNOP00000010746	10116.ENSRNOP00000056186	0	0	0	0	0.062	0.414	0.72	0.315	0.88
Cacna2d4	Cacnb1	10116.ENSRNOP00000010746	10116.ENSRNOP00000073177	0	0	0	0	0.06	0.414	0.72	0.468	0.907
Cacna2d4	Cacnb3	10116.ENSRNOP00000010746	10116.ENSRNOP00000073026	0	0	0	0	0.06	0.414	0.72	0.514	0.915
Cacna2d4	Cacnb2	10116.ENSRNOP00000010746	10116.ENSRNOP00000037354	0	0	0	0	0.06	0.414	0.72	0.679	0.943
Cacnb1	Cacng1	10116.ENSRNOP00000073177	10116.ENSRNOP00000004349	0	0	0	0	0.207	0.769	0.72	0.762	0.986
Cacnb1	Kcnj2	10116.ENSRNOP00000073177	10116.ENSRNOP00000006254	0	0	0	0	0.051	0	0	0.529	0.534
Cacnb1	Scn3a	10116.ENSRNOP00000073177	10116.ENSRNOP00000006646	0	0	0	0	0.117	0.285	0	0.369	0.567
Cacnb1	Scn2a	10116.ENSRNOP00000073177	10116.ENSRNOP00000007069	0	0	0	0	0.117	0.285	0	0.378	0.573
Cacnb1	Scn8a	10116.ENSRNOP00000073177	10116.ENSRNOP00000008160	0	0	0	0	0.088	0.285	0	0.237	0.459
Cacnb1	Hcn4	10116.ENSRNOP00000073177	10116.ENSRNOP00000012644	0	0	0	0	0.07	0	0	0.446	0.463
Cacnb1	Scn4a	10116.ENSRNOP00000073177	10116.ENSRNOP00000016841	0	0	0	0	0.128	0.285	0	0.251	0.493
Cacnb1	Cacnb2	10116.ENSRNOP00000073177	10116.ENSRNOP00000037354	0	0	0.059	0.959	0	0.531	0.9	0.263	0.963
Cacnb1	Scn7a	10116.ENSRNOP00000073177	10116.ENSRNOP00000044385	0	0	0	0	0.068	0.285	0	0.212	0.429
Cacnb1	Cacnb4	10116.ENSRNOP00000073177	10116.ENSRNOP00000056186	0	0	0.057	0.959	0.067	0.121	0.72	0.065	0.76
Cacnb1	Scn9a	10116.ENSRNOP00000073177	10116.ENSRNOP00000059170	0	0	0	0	0.094	0.285	0	0.355	0.546
Cacnb1	Scn5a	10116.ENSRNOP00000073177	10116.ENSRNOP00000060180	0	0	0	0	0.068	0.285	0	0.405	0.569
Cacnb1	Kcnb1	10116.ENSRNOP00000073177	10116.ENSRNOP00000065961	0	0	0	0	0.116	0	0	0.388	0.437
Cacnb1	Cacnb3	10116.ENSRNOP00000073177	10116.ENSRNOP00000073026	0	0	0.065	0.946	0.076	0.512	0.9	0.273	0.963
Cacnb1	Scn1b	10116.ENSRNOP00000073177	10116.ENSRNOP00000074323	0	0	0	0	0.161	0	0	0.392	0.469
Cacnb1	Scn1a	10116.ENSRNOP00000073177	10116.ENSRNOP00000073986	0	0	0	0	0.081	0.285	0	0.563	0.688
Cacnb2	Kcne1	10116.ENSRNOP00000037354	10116.ENSRNOP00000002717	0	0	0	0	0	0	0	0.534	0.534
Cacnb2	Cacng1	10116.ENSRNOP00000037354	10116.ENSRNOP00000004349	0	0	0	0	0.101	0.528	0.72	0.247	0.898
Cacnb2	Kcnj2	10116.ENSRNOP00000037354	10116.ENSRNOP00000006254	0	0	0	0	0.047	0	0	0.56	0.563
Cacnb2	Scn3a	10116.ENSRNOP00000037354	10116.ENSRNOP00000006646	0	0	0	0	0.097	0.285	0	0.249	0.473
Cacnb2	Rangrf	10116.ENSRNOP00000037354	10116.ENSRNOP00000006883	0	0	0	0	0	0	0	0.463	0.463
Cacnb2	Scn2a	10116.ENSRNOP00000037354	10116.ENSRNOP00000007069	0	0	0	0	0.094	0.285	0	0.278	0.491
Cacnb2	Scn8a	10116.ENSRNOP00000037354	10116.ENSRNOP00000008160	0	0	0	0	0.068	0.285	0	0.226	0.439
Cacnb2	Hcn4	10116.ENSRNOP00000037354	10116.ENSRNOP00000012644	0	0	0	0	0.078	0	0	0.539	0.556
Cacnb2	Kcnh2	10116.ENSRNOP00000037354	10116.ENSRNOP00000013800	0	0	0	0	0.101	0	0	0.571	0.598
Cacnb2	Camk2d	10116.ENSRNOP00000037354	10116.ENSRNOP00000016026	0	0	0	0	0.086	0	0.65	0.299	0.756
Cacnb2	Scn4a	10116.ENSRNOP00000037354	10116.ENSRNOP00000016841	0	0	0	0	0.068	0.285	0	0.28	0.478
Cacnb2	Kcnj8	10116.ENSRNOP00000037354	10116.ENSRNOP00000018057	0	0	0	0	0.054	0	0	0.541	0.547
Cacnb2	Kcnd3	10116.ENSRNOP00000037354	10116.ENSRNOP00000019997	0	0	0	0	0.092	0	0	0.434	0.464
Cacnb2	Scn2b	10116.ENSRNOP00000037354	10116.ENSRNOP00000021819	0	0	0	0	0.146	0	0	0.373	0.442
Cacnb2	Hcn3	10116.ENSRNOP00000037354	10116.ENSRNOP00000027785	0	0	0	0	0	0	0	0.515	0.515
Cacnb2	Scn4b	10116.ENSRNOP00000037354	10116.ENSRNOP00000033284	0	0	0	0	0.061	0	0	0.428	0.44
Cacnb2	Gpd1l	10116.ENSRNOP00000037354	10116.ENSRNOP00000036106	0	0	0	0	0	0	0	0.545	0.545
Cacnb2	Kcne5	10116.ENSRNOP00000037354	10116.ENSRNOP00000067483	0	0	0	0	0	0	0	0.426	0.426
Cacnb2	Kcnb1	10116.ENSRNOP00000037354	10116.ENSRNOP00000065961	0	0	0	0	0.087	0	0	0.449	0.476
Cacnb2	Kcnj5	10116.ENSRNOP00000037354	10116.ENSRNOP00000048134	0	0	0	0	0.07	0	0	0.472	0.488
Cacnb2	Scn10a	10116.ENSRNOP00000037354	10116.ENSRNOP00000047944	0	0	0	0	0.072	0.285	0	0.3	0.495
Cacnb2	Kcne2	10116.ENSRNOP00000037354	10116.ENSRNOP00000045279	0	0	0	0	0.042	0	0	0.506	0.506
Cacnb2	Scn7a	10116.ENSRNOP00000037354	10116.ENSRNOP00000044385	0	0	0	0	0.073	0.285	0	0.323	0.512
Cacnb2	Scn9a	10116.ENSRNOP00000037354	10116.ENSRNOP00000059170	0	0	0	0	0.117	0.285	0	0.355	0.557
Cacnb2	Scn1a	10116.ENSRNOP00000037354	10116.ENSRNOP00000073986	0	0	0	0	0.09	0.285	0	0.434	0.6
Cacnb2	Kcne3	10116.ENSRNOP00000037354	10116.ENSRNOP00000044706	0	0	0	0	0.046	0	0	0.603	0.605
Cacnb2	Scn1b	10116.ENSRNOP00000037354	10116.ENSRNOP00000074323	0	0	0	0	0.071	0	0	0.623	0.635
Cacnb2	Scn3b	10116.ENSRNOP00000037354	10116.ENSRNOP00000071448	0	0	0	0	0.063	0	0	0.632	0.641
Cacnb2	Camk2a	10116.ENSRNOP00000037354	10116.ENSRNOP00000041940	0	0	0	0	0.089	0	0.65	0.191	0.72
Cacnb2	Scn5a	10116.ENSRNOP00000037354	10116.ENSRNOP00000060180	0	0	0	0	0.084	0.285	0	0.656	0.755
Cacnb2	Ryr2	10116.ENSRNOP00000037354	10116.ENSRNOP00000059019	0	0	0	0	0.214	0	0	0.731	0.779
Cacnb2	Cacnb4	10116.ENSRNOP00000037354	10116.ENSRNOP00000056186	0	0	0.054	0.964	0.058	0.173	0.72	0.254	0.818
Cacnb2	Cacnb3	10116.ENSRNOP00000037354	10116.ENSRNOP00000073026	0	0	0.061	0.953	0	0.539	0.9	0.259	0.963
Cacnb3	Cacng1	10116.ENSRNOP00000073026	10116.ENSRNOP00000004349	0	0	0	0	0.122	0.526	0.72	0.245	0.9
Cacnb3	Scn3a	10116.ENSRNOP00000073026	10116.ENSRNOP00000006646	0	0	0	0	0.068	0.285	0	0.248	0.455
Cacnb3	Scn2a	10116.ENSRNOP00000073026	10116.ENSRNOP00000007069	0	0	0	0	0.1	0.285	0	0.238	0.467
Cacnb3	Scn8a	10116.ENSRNOP00000073026	10116.ENSRNOP00000008160	0	0	0	0	0.07	0.285	0	0.184	0.41
Cacnb3	Camk2d	10116.ENSRNOP00000073026	10116.ENSRNOP00000016026	0	0	0	0	0.106	0	0.65	0.083	0.688
Cacnb3	Scn4a	10116.ENSRNOP00000073026	10116.ENSRNOP00000016841	0	0	0	0	0.093	0.285	0	0.189	0.428
Cacnb3	Camk2a	10116.ENSRNOP00000073026	10116.ENSRNOP00000041940	0	0	0	0	0.12	0	0.65	0.042	0.679
Cacnb3	Scn7a	10116.ENSRNOP00000073026	10116.ENSRNOP00000044385	0	0	0	0	0.069	0.285	0	0.198	0.42
Cacnb3	Cacnb4	10116.ENSRNOP00000073026	10116.ENSRNOP00000056186	0	0	0.055	0.966	0	0.176	0.72	0.441	0.861
Cacnb3	Scn9a	10116.ENSRNOP00000073026	10116.ENSRNOP00000059170	0	0	0	0	0.068	0.285	0	0.232	0.443
Cacnb3	Scn5a	10116.ENSRNOP00000073026	10116.ENSRNOP00000060180	0	0	0	0	0.068	0.285	0	0.2	0.42
Cacnb3	Scn1a	10116.ENSRNOP00000073026	10116.ENSRNOP00000073986	0	0	0	0	0.068	0.285	0	0.233	0.444
Cacnb4	Cacng1	10116.ENSRNOP00000056186	10116.ENSRNOP00000004349	0	0	0	0	0.092	0.504	0.72	0.569	0.938
Cacnb4	Scn3a	10116.ENSRNOP00000056186	10116.ENSRNOP00000006646	0	0	0	0	0.128	0.285	0	0.317	0.537
Cacnb4	Scn2a	10116.ENSRNOP00000056186	10116.ENSRNOP00000007069	0	0	0	0	0.148	0.285	0	0.381	0.59
Cacnb4	Scn8a	10116.ENSRNOP00000056186	10116.ENSRNOP00000008160	0	0	0	0	0.236	0.285	0	0.345	0.611
Cacnb4	Camk2d	10116.ENSRNOP00000056186	10116.ENSRNOP00000016026	0	0	0	0	0.093	0	0.65	0.222	0.731
Cacnb4	Scn4a	10116.ENSRNOP00000056186	10116.ENSRNOP00000016841	0	0	0	0	0.068	0.285	0	0.296	0.49
Cacnb4	Kcnq2	10116.ENSRNOP00000056186	10116.ENSRNOP00000040830	0	0	0	0	0.126	0	0	0.358	0.414
Cacnb4	Camk2a	10116.ENSRNOP00000056186	10116.ENSRNOP00000041940	0	0	0	0	0.096	0	0.65	0.043	0.67
Cacnb4	Scn10a	10116.ENSRNOP00000056186	10116.ENSRNOP00000047944	0	0	0	0	0.07	0.285	0	0.178	0.406
Cacnb4	Scn5a	10116.ENSRNOP00000056186	10116.ENSRNOP00000060180	0	0	0	0	0.068	0.285	0	0.198	0.419
Cacnb4	Scn1b	10116.ENSRNOP00000056186	10116.ENSRNOP00000074323	0	0	0	0	0.075	0	0	0.446	0.466
Cacnb4	Ryr2	10116.ENSRNOP00000056186	10116.ENSRNOP00000059019	0	0	0	0	0.097	0	0	0.466	0.498
Cacnb4	Gabrb3	10116.ENSRNOP00000056186	10116.ENSRNOP00000071478	0	0	0	0	0.115	0	0	0.513	0.551
Cacnb4	Scn9a	10116.ENSRNOP00000056186	10116.ENSRNOP00000059170	0	0	0	0	0.103	0.285	0	0.386	0.572
Cacnb4	LOC100912455	10116.ENSRNOP00000056186	10116.ENSRNOP00000066524	0	0	0	0	0.045	0	0	0.584	0.586
Cacnb4	Gabrg2	10116.ENSRNOP00000056186	10116.ENSRNOP00000072234	0	0	0	0	0.187	0	0	0.516	0.59
Cacnb4	Scn1a	10116.ENSRNOP00000056186	10116.ENSRNOP00000073986	0	0	0	0	0.126	0.285	0	0.596	0.725
Cacng1	Scn7a	10116.ENSRNOP00000004349	10116.ENSRNOP00000044385	0	0	0	0	0.051	0.398	0	0.061	0.416
Cacng1	Scn4b	10116.ENSRNOP00000004349	10116.ENSRNOP00000033284	0	0	0	0	0.13	0	0	0.384	0.441
Cacng1	Scn8a	10116.ENSRNOP00000004349	10116.ENSRNOP00000008160	0	0	0	0	0.051	0.398	0	0.117	0.451
Cacng1	Scn3a	10116.ENSRNOP00000004349	10116.ENSRNOP00000006646	0	0	0	0	0.056	0.398	0	0.12	0.457
Cacng1	Scn1a	10116.ENSRNOP00000004349	10116.ENSRNOP00000073986	0	0	0	0	0.051	0.398	0	0.164	0.481
Cacng1	Scn5a	10116.ENSRNOP00000004349	10116.ENSRNOP00000060180	0	0	0	0	0.051	0.398	0	0.179	0.49
Cacng1	Scn9a	10116.ENSRNOP00000004349	10116.ENSRNOP00000059170	0	0	0	0	0.051	0.398	0	0.19	0.496
Cacng1	Scn2a	10116.ENSRNOP00000004349	10116.ENSRNOP00000007069	0	0	0	0	0.051	0.398	0	0.197	0.501
Cacng1	Scn10a	10116.ENSRNOP00000004349	10116.ENSRNOP00000047944	0	0	0	0	0.063	0.398	0	0.192	0.505
Cacng1	Camk2a	10116.ENSRNOP00000004349	10116.ENSRNOP00000041940	0	0	0	0	0.068	0	0.65	0.17	0.705
Cacng1	Camk2d	10116.ENSRNOP00000004349	10116.ENSRNOP00000016026	0	0	0	0	0	0	0.65	0.196	0.706
Cacng1	Scn4a	10116.ENSRNOP00000004349	10116.ENSRNOP00000016841	0	0	0	0	0.208	0.398	0	0.472	0.726
Calhm1	Scn3a	10116.ENSRNOP00000045456	10116.ENSRNOP00000006646	0	0	0	0	0.052	0	0.9	0.181	0.915
Calhm1	Scn2a	10116.ENSRNOP00000045456	10116.ENSRNOP00000007069	0	0	0	0	0.052	0	0.9	0.112	0.908
Calhm1	Scnn1g	10116.ENSRNOP00000045456	10116.ENSRNOP00000024057	0	0	0	0	0.059	0	0	0.438	0.449
Calhm1	Trpm4	10116.ENSRNOP00000045456	10116.ENSRNOP00000041387	0	0	0	0	0	0	0	0.684	0.684
Calhm1	Scn9a	10116.ENSRNOP00000045456	10116.ENSRNOP00000059170	0	0	0	0	0.052	0	0.9	0.129	0.91
Calm3	Fgf12	10116.ENSRNOP00000022603	10116.ENSRNOP00000002650	0	0	0	0	0.092	0.286	0	0.191	0.43
Calm3	Kcne1	10116.ENSRNOP00000022603	10116.ENSRNOP00000002717	0	0	0	0	0	0.065	0	0.487	0.5
Calm3	Kcnj2	10116.ENSRNOP00000022603	10116.ENSRNOP00000006254	0	0	0	0	0	0	0	0.403	0.403
Calm3	Kcna4	10116.ENSRNOP00000022603	10116.ENSRNOP00000006524	0	0	0	0	0.092	0.142	0	0.466	0.547
Calm3	Scn3a	10116.ENSRNOP00000022603	10116.ENSRNOP00000006646	0	0	0	0	0.107	0.516	0	0.611	0.817
Calm3	Scn2a	10116.ENSRNOP00000022603	10116.ENSRNOP00000007069	0	0	0	0	0.115	0.495	0	0.681	0.845
Calm3	Cav3	10116.ENSRNOP00000022603	10116.ENSRNOP00000007601	0	0	0	0	0	0.042	0.8	0.742	0.946
Calm3	Scn8a	10116.ENSRNOP00000022603	10116.ENSRNOP00000008160	0	0	0	0	0.108	0.305	0	0.286	0.518
Calm3	Calml4	10116.ENSRNOP00000022603	10116.ENSRNOP00000009716	0	0	0.062	0.916	0.093	0	0.9	0.565	0.958
Calm3	Trpa1	10116.ENSRNOP00000022603	10116.ENSRNOP00000009874	0	0	0	0	0	0.103	0	0.548	0.577
Calm3	Slc9a1	10116.ENSRNOP00000022603	10116.ENSRNOP00000011049	0	0	0	0	0.09	0.317	0	0.81	0.872
Calm3	Camk2d	10116.ENSRNOP00000022603	10116.ENSRNOP00000016026	0	0	0	0	0.057	0.502	0.9	0.507	0.973
Calm3	Scn4a	10116.ENSRNOP00000022603	10116.ENSRNOP00000016841	0	0	0	0	0.065	0.48	0	0.706	0.844
Calm3	Kcnd3	10116.ENSRNOP00000022603	10116.ENSRNOP00000019997	0	0	0	0	0.074	0.142	0	0.396	0.478
Calm3	Stxbp1	10116.ENSRNOP00000022603	10116.ENSRNOP00000021189	0	0	0	0	0.107	0.052	0	0.353	0.405
Calm3	Scn7a	10116.ENSRNOP00000022603	10116.ENSRNOP00000044385	0	0	0	0	0	0.316	0	0.201	0.43
Calm3	Fgf14	10116.ENSRNOP00000022603	10116.ENSRNOP00000042838	0	0	0	0	0.125	0.286	0	0.19	0.45
Calm3	Scn1a	10116.ENSRNOP00000022603	10116.ENSRNOP00000073986	0	0	0	0	0	0.316	0	0.24	0.457
Calm3	Scn1b	10116.ENSRNOP00000022603	10116.ENSRNOP00000074323	0	0	0	0	0.092	0	0	0.445	0.474
Calm3	Kcna3	10116.ENSRNOP00000022603	10116.ENSRNOP00000075761	0	0	0	0	0	0.142	0	0.422	0.482
Calm3	D4ABY7_RAT	10116.ENSRNOP00000022603	10116.ENSRNOP00000038123	0	0	0.084	0.908	0	0	0	0.476	0.499
Calm3	Kcna1	10116.ENSRNOP00000022603	10116.ENSRNOP00000026731	0	0	0	0	0.123	0.142	0	0.398	0.507
Calm3	Kcne3	10116.ENSRNOP00000022603	10116.ENSRNOP00000044706	0	0	0	0	0.052	0.288	0	0.339	0.515
Calm3	Kcnc1	10116.ENSRNOP00000022603	10116.ENSRNOP00000074146	0	0	0	0	0	0.142	0	0.493	0.546
Calm3	Kcna5	10116.ENSRNOP00000022603	10116.ENSRNOP00000026691	0	0	0	0	0	0.142	0	0.503	0.555
Calm3	Scnn1g	10116.ENSRNOP00000022603	10116.ENSRNOP00000024057	0	0	0	0	0	0	0	0.565	0.565
Calm3	Kcnb1	10116.ENSRNOP00000022603	10116.ENSRNOP00000065961	0	0	0	0	0.103	0.142	0	0.487	0.57
Calm3	Kcna6	10116.ENSRNOP00000022603	10116.ENSRNOP00000071895	0	0	0	0	0	0.142	0	0.531	0.58
Calm3	Grik3	10116.ENSRNOP00000022603	10116.ENSRNOP00000048216	0	0	0	0	0.093	0	0.5	0.158	0.585
Calm3	Trpm4	10116.ENSRNOP00000022603	10116.ENSRNOP00000041387	0	0	0	0	0	0.046	0	0.593	0.595
Calm3	Scn10a	10116.ENSRNOP00000022603	10116.ENSRNOP00000047944	0	0	0	0	0	0.423	0	0.348	0.608
Calm3	Grik5	10116.ENSRNOP00000022603	10116.ENSRNOP00000027578	0	0	0	0	0.094	0	0.5	0.211	0.611
Calm3	Grik4	10116.ENSRNOP00000022603	10116.ENSRNOP00000047794	0	0	0	0	0.128	0	0.5	0.183	0.613
Calm3	Grik1	10116.ENSRNOP00000022603	10116.ENSRNOP00000045594	0	0	0	0	0.109	0	0.5	0.347	0.683
Calm3	Fgf13	10116.ENSRNOP00000022603	10116.ENSRNOP00000072195	0	0	0	0	0.128	0.392	0	0.525	0.726
Calm3	Kcnq2	10116.ENSRNOP00000022603	10116.ENSRNOP00000040830	0	0	0	0	0.133	0.522	0	0.408	0.734
Calm3	Kcnq3	10116.ENSRNOP00000022603	10116.ENSRNOP00000065354	0	0	0	0	0.112	0.325	0	0.629	0.758
Calm3	Kcnma1	10116.ENSRNOP00000022603	10116.ENSRNOP00000058962	0	0	0	0	0.093	0.308	0	0.654	0.764
Calm3	Grik2	10116.ENSRNOP00000022603	10116.ENSRNOP00000068172	0	0	0	0	0.094	0	0.5	0.528	0.767
Calm3	Scn9a	10116.ENSRNOP00000022603	10116.ENSRNOP00000059170	0	0	0	0	0.078	0.316	0	0.768	0.841
Calm3	Calml3	10116.ENSRNOP00000022603	10116.ENSRNOP00000043121	0	0	0.05	0.982	0.068	0	0.9	0.554	0.955
Calm3	Scn5a	10116.ENSRNOP00000022603	10116.ENSRNOP00000060180	0	0	0	0	0	0.483	0	0.923	0.958
Calm3	Trpv1	10116.ENSRNOP00000022603	10116.ENSRNOP00000026493	0	0	0	0	0	0.288	0	0.964	0.973
Calm3	Camk2a	10116.ENSRNOP00000022603	10116.ENSRNOP00000041940	0	0	0	0	0.074	0.779	0.9	0.618	0.991
Calm3	Ryr2	10116.ENSRNOP00000022603	10116.ENSRNOP00000059019	0	0	0	0	0.078	0.589	0.9	0.925	0.996
Calml3	Kcne1	10116.ENSRNOP00000043121	10116.ENSRNOP00000002717	0	0	0	0	0	0.065	0	0.453	0.467
Calml3	Kcna4	10116.ENSRNOP00000043121	10116.ENSRNOP00000006524	0	0	0	0	0	0.142	0	0.438	0.497
Calml3	Scn3a	10116.ENSRNOP00000043121	10116.ENSRNOP00000006646	0	0	0	0	0	0.319	0	0.612	0.724
Calml3	Scn2a	10116.ENSRNOP00000043121	10116.ENSRNOP00000007069	0	0	0	0	0	0.316	0	0.664	0.76
Calml3	Cav3	10116.ENSRNOP00000043121	10116.ENSRNOP00000007601	0	0	0	0	0	0.042	0.8	0.741	0.946
Calml3	Scn8a	10116.ENSRNOP00000043121	10116.ENSRNOP00000008160	0	0	0	0	0	0.305	0	0.563	0.684
Calml3	Calml4	10116.ENSRNOP00000043121	10116.ENSRNOP00000009716	0	0	0.067	0.895	0	0	0.9	0.463	0.945
Calml3	Trpa1	10116.ENSRNOP00000043121	10116.ENSRNOP00000009874	0	0	0	0	0	0.103	0	0.588	0.615
Calml3	Slc9a1	10116.ENSRNOP00000043121	10116.ENSRNOP00000011049	0	0	0	0	0.055	0.317	0	0.865	0.905
Calml3	Camk2d	10116.ENSRNOP00000043121	10116.ENSRNOP00000016026	0	0	0	0	0.053	0.502	0.9	0.504	0.973
Calml3	Scn4a	10116.ENSRNOP00000043121	10116.ENSRNOP00000016841	0	0	0	0	0	0.296	0	0.755	0.82
Calml3	Kcnd3	10116.ENSRNOP00000043121	10116.ENSRNOP00000019997	0	0	0	0	0.048	0.142	0	0.395	0.462
Calml3	Scnn1g	10116.ENSRNOP00000043121	10116.ENSRNOP00000024057	0	0	0	0	0	0	0	0.562	0.562
Calml3	Trpv1	10116.ENSRNOP00000043121	10116.ENSRNOP00000026493	0	0	0	0	0	0.288	0	0.989	0.991
Calml3	Kcna5	10116.ENSRNOP00000043121	10116.ENSRNOP00000026691	0	0	0	0	0	0.142	0	0.5	0.552
Calml3	Kcna1	10116.ENSRNOP00000043121	10116.ENSRNOP00000026731	0	0	0	0	0	0.142	0	0.397	0.46
Calml3	D4ABY7_RAT	10116.ENSRNOP00000043121	10116.ENSRNOP00000038123	0	0	0.085	0.906	0.163	0	0	0.325	0.438
Calml3	Kcnq2	10116.ENSRNOP00000043121	10116.ENSRNOP00000040830	0	0	0	0	0.048	0.325	0	0.762	0.833
Calml3	Trpm4	10116.ENSRNOP00000043121	10116.ENSRNOP00000041387	0	0	0	0	0	0.046	0	0.601	0.603
Calml3	Camk2a	10116.ENSRNOP00000043121	10116.ENSRNOP00000041940	0	0	0	0	0.053	0.478	0.9	0.745	0.985
Calml3	Nedd4l	10116.ENSRNOP00000043121	10116.ENSRNOP00000070352	0	0	0	0	0	0.078	0	0.396	0.42
Calml3	Scn7a	10116.ENSRNOP00000043121	10116.ENSRNOP00000044385	0	0	0	0	0	0.316	0	0.194	0.425
Calml3	Scn1b	10116.ENSRNOP00000043121	10116.ENSRNOP00000074323	0	0	0	0	0	0	0	0.435	0.435
Calml3	Kcne3	10116.ENSRNOP00000043121	10116.ENSRNOP00000044706	0	0	0	0	0.052	0.288	0	0.275	0.467
Calml3	Scn1a	10116.ENSRNOP00000043121	10116.ENSRNOP00000073986	0	0	0	0	0	0.316	0	0.257	0.47
Calml3	Kcna3	10116.ENSRNOP00000043121	10116.ENSRNOP00000075761	0	0	0	0	0	0.142	0	0.414	0.475
Calml3	Scn10a	10116.ENSRNOP00000043121	10116.ENSRNOP00000047944	0	0	0	0	0	0.282	0	0.324	0.494
Calml3	Kcnb1	10116.ENSRNOP00000043121	10116.ENSRNOP00000065961	0	0	0	0	0	0.142	0	0.473	0.528
Calml3	Kcnc1	10116.ENSRNOP00000043121	10116.ENSRNOP00000074146	0	0	0	0	0	0.142	0	0.491	0.544
Calml3	Kcna6	10116.ENSRNOP00000043121	10116.ENSRNOP00000071895	0	0	0	0	0	0.142	0	0.527	0.576
Calml3	Kcnma1	10116.ENSRNOP00000043121	10116.ENSRNOP00000058962	0	0	0	0	0	0.064	0	0.648	0.657
Calml3	Fgf13	10116.ENSRNOP00000043121	10116.ENSRNOP00000072195	0	0	0	0	0	0.392	0	0.489	0.676
Calml3	Kcnq3	10116.ENSRNOP00000043121	10116.ENSRNOP00000065354	0	0	0	0	0.048	0.325	0	0.592	0.715
Calml3	Scn9a	10116.ENSRNOP00000043121	10116.ENSRNOP00000059170	0	0	0	0	0	0.316	0	0.612	0.723
Calml3	Scn5a	10116.ENSRNOP00000043121	10116.ENSRNOP00000060180	0	0	0	0	0	0.483	0	0.95	0.973
Calml3	Ryr2	10116.ENSRNOP00000043121	10116.ENSRNOP00000059019	0	0	0	0	0	0.419	0.9	0.968	0.997
Calml4	Kcne1	10116.ENSRNOP00000009716	10116.ENSRNOP00000002717	0	0	0	0	0.046	0.051	0	0.438	0.446
Calml4	Kcna4	10116.ENSRNOP00000009716	10116.ENSRNOP00000006524	0	0	0	0	0.044	0.142	0	0.438	0.498
Calml4	Scn3a	10116.ENSRNOP00000009716	10116.ENSRNOP00000006646	0	0	0	0	0	0.17	0	0.593	0.648
Calml4	Scn2a	10116.ENSRNOP00000009716	10116.ENSRNOP00000007069	0	0	0	0	0	0.17	0	0.664	0.709
Calml4	Cav3	10116.ENSRNOP00000009716	10116.ENSRNOP00000007601	0	0	0	0	0	0.042	0.8	0.727	0.943
Calml4	Scn8a	10116.ENSRNOP00000009716	10116.ENSRNOP00000008160	0	0	0	0	0	0.17	0	0.563	0.622
Calml4	Nedd4l	10116.ENSRNOP00000009716	10116.ENSRNOP00000070352	0	0	0	0	0	0.078	0	0.403	0.426
Calml4	Scn1b	10116.ENSRNOP00000009716	10116.ENSRNOP00000074323	0	0	0	0	0	0	0	0.435	0.435
Calml4	Kcnd3	10116.ENSRNOP00000009716	10116.ENSRNOP00000019997	0	0	0	0	0	0.142	0	0.395	0.458
Calml4	Kcna1	10116.ENSRNOP00000009716	10116.ENSRNOP00000026731	0	0	0	0	0	0.142	0	0.397	0.46
Calml4	Kcna3	10116.ENSRNOP00000009716	10116.ENSRNOP00000075761	0	0	0	0	0.042	0.142	0	0.414	0.476
Calml4	Kcnc1	10116.ENSRNOP00000009716	10116.ENSRNOP00000074146	0	0	0	0	0	0.142	0	0.438	0.497
Calml4	Kcnb1	10116.ENSRNOP00000009716	10116.ENSRNOP00000065961	0	0	0	0	0	0.142	0	0.473	0.528
Calml4	Fgf13	10116.ENSRNOP00000009716	10116.ENSRNOP00000072195	0	0	0	0	0.078	0.135	0	0.458	0.53
Calml4	Kcna5	10116.ENSRNOP00000009716	10116.ENSRNOP00000026691	0	0	0	0	0	0.142	0	0.5	0.552
Calml4	Scnn1g	10116.ENSRNOP00000009716	10116.ENSRNOP00000024057	0	0	0	0	0.051	0	0	0.562	0.566
Calml4	Kcna6	10116.ENSRNOP00000009716	10116.ENSRNOP00000071895	0	0	0	0	0	0.142	0	0.527	0.576
Calml4	Trpm4	10116.ENSRNOP00000009716	10116.ENSRNOP00000041387	0	0	0	0	0	0	0	0.601	0.601
Calml4	Trpa1	10116.ENSRNOP00000009716	10116.ENSRNOP00000009874	0	0	0	0	0	0.103	0	0.588	0.615
Calml4	Kcnma1	10116.ENSRNOP00000009716	10116.ENSRNOP00000058962	0	0	0	0	0.044	0.043	0	0.639	0.64
Calml4	Scn9a	10116.ENSRNOP00000009716	10116.ENSRNOP00000059170	0	0	0	0	0	0.17	0	0.593	0.648
Calml4	Kcnq3	10116.ENSRNOP00000009716	10116.ENSRNOP00000065354	0	0	0	0	0	0.238	0	0.612	0.692
Calml4	Scn4a	10116.ENSRNOP00000009716	10116.ENSRNOP00000016841	0	0	0	0	0.056	0.17	0	0.754	0.79
Calml4	Kcnq2	10116.ENSRNOP00000009716	10116.ENSRNOP00000040830	0	0	0	0	0	0.238	0	0.834	0.868
Calml4	Slc9a1	10116.ENSRNOP00000009716	10116.ENSRNOP00000011049	0	0	0	0	0.055	0.1	0	0.865	0.875
Calml4	Scn5a	10116.ENSRNOP00000009716	10116.ENSRNOP00000060180	0	0	0	0	0	0.17	0	0.95	0.957
Calml4	Camk2d	10116.ENSRNOP00000009716	10116.ENSRNOP00000016026	0	0	0	0	0	0.263	0.9	0.55	0.963
Calml4	Camk2a	10116.ENSRNOP00000009716	10116.ENSRNOP00000041940	0	0	0	0	0.049	0.263	0.9	0.745	0.979
Calml4	Trpv1	10116.ENSRNOP00000009716	10116.ENSRNOP00000026493	0	0	0	0	0.092	0.121	0	0.989	0.99
Calml4	Ryr2	10116.ENSRNOP00000009716	10116.ENSRNOP00000059019	0	0	0	0	0	0.284	0.9	0.968	0.997
Camk2a	Gria4	10116.ENSRNOP00000041940	10116.ENSRNOP00000009542	0	0	0	0	0.068	0.148	0.4	0.384	0.667
Camk2a	Camk2d	10116.ENSRNOP00000041940	10116.ENSRNOP00000016026	0	0	0.049	0.982	0.048	0.789	0.9	0.631	0.991
Camk2a	Trpv1	10116.ENSRNOP00000041940	10116.ENSRNOP00000026493	0	0	0	0	0.044	0	0.9	0.131	0.909
Camk2a	Scn4b	10116.ENSRNOP00000041940	10116.ENSRNOP00000033284	0	0	0	0	0.055	0	0.9	0.128	0.91
Camk2a	D4ABY7_RAT	10116.ENSRNOP00000041940	10116.ENSRNOP00000038123	0	0	0	0	0.053	0.478	0	0.561	0.764
Camk2a	Grik2	10116.ENSRNOP00000041940	10116.ENSRNOP00000068172	0	0	0	0	0.064	0.051	0	0.521	0.538
Camk2a	Gabrg2	10116.ENSRNOP00000041940	10116.ENSRNOP00000072234	0	0	0	0	0.145	0	0	0.515	0.568
Camk2a	Scn7a	10116.ENSRNOP00000041940	10116.ENSRNOP00000044385	0	0	0	0	0.053	0.059	0.9	0.108	0.909
Camk2a	Scn1b	10116.ENSRNOP00000041940	10116.ENSRNOP00000074323	0	0	0	0	0.099	0	0.9	0.161	0.917
Camk2a	Scn5a	10116.ENSRNOP00000041940	10116.ENSRNOP00000060180	0	0	0	0	0.053	0.078	0.9	0.178	0.918
Camk2a	Ryr2	10116.ENSRNOP00000041940	10116.ENSRNOP00000059019	0	0	0	0	0.078	0.1	0.9	0.208	0.925
Camk2d	Gria4	10116.ENSRNOP00000016026	10116.ENSRNOP00000009542	0	0	0	0	0.052	0.148	0.4	0.177	0.547
Camk2d	D4ABY7_RAT	10116.ENSRNOP00000016026	10116.ENSRNOP00000038123	0	0	0	0	0.053	0.502	0	0.175	0.576
Camk2d	Scn1b	10116.ENSRNOP00000016026	10116.ENSRNOP00000074323	0	0	0	0	0.043	0	0.9	0	0.9
Camk2d	Trpv1	10116.ENSRNOP00000016026	10116.ENSRNOP00000026493	0	0	0	0	0	0	0.9	0.047	0.9
Camk2d	Scn4b	10116.ENSRNOP00000016026	10116.ENSRNOP00000033284	0	0	0	0	0.07	0	0.9	0.043	0.903
Camk2d	Scn7a	10116.ENSRNOP00000016026	10116.ENSRNOP00000044385	0	0	0	0	0.07	0.059	0.9	0.18	0.918
Camk2d	Scn5a	10116.ENSRNOP00000016026	10116.ENSRNOP00000060180	0	0	0	0	0.086	0.099	0.9	0.259	0.93
Camk2d	Ryr2	10116.ENSRNOP00000016026	10116.ENSRNOP00000059019	0	0	0	0	0.061	0.14	0.9	0.773	0.979
Cav3	Kcne1	10116.ENSRNOP00000007601	10116.ENSRNOP00000002717	0	0	0	0	0.057	0	0	0.546	0.553
Cav3	Kcnk2	10116.ENSRNOP00000007601	10116.ENSRNOP00000003684	0	0	0	0	0.059	0	0	0.555	0.563
Cav3	Kcnj2	10116.ENSRNOP00000007601	10116.ENSRNOP00000006254	0	0	0	0	0.115	0.096	0	0.52	0.583
Cav3	Kcna4	10116.ENSRNOP00000007601	10116.ENSRNOP00000006524	0	0	0	0	0.054	0.081	0	0.802	0.813
Cav3	Scn3a	10116.ENSRNOP00000007601	10116.ENSRNOP00000006646	0	0	0	0	0	0.07	0	0.407	0.425
Cav3	Scn2a	10116.ENSRNOP00000007601	10116.ENSRNOP00000007069	0	0	0	0	0	0.07	0	0.41	0.427
Cav3	Kcnj5	10116.ENSRNOP00000007601	10116.ENSRNOP00000048134	0	0	0	0	0.08	0.064	0	0.369	0.41
Cav3	Scn3b	10116.ENSRNOP00000007601	10116.ENSRNOP00000071448	0	0	0	0	0.064	0	0	0.398	0.412
Cav3	Trpv1	10116.ENSRNOP00000007601	10116.ENSRNOP00000026493	0	0	0	0	0.059	0	0	0.409	0.42
Cav3	Kcna3	10116.ENSRNOP00000007601	10116.ENSRNOP00000075761	0	0	0	0	0	0.081	0	0.404	0.429
Cav3	Scn1b	10116.ENSRNOP00000007601	10116.ENSRNOP00000074323	0	0	0	0	0.083	0	0	0.406	0.432
Cav3	Kcnj8	10116.ENSRNOP00000007601	10116.ENSRNOP00000018057	0	0	0	0	0.093	0.064	0	0.407	0.453
Cav3	Scn10a	10116.ENSRNOP00000007601	10116.ENSRNOP00000047944	0	0	0	0	0	0.07	0	0.444	0.461
Cav3	Scn9a	10116.ENSRNOP00000007601	10116.ENSRNOP00000059170	0	0	0	0	0	0.07	0	0.453	0.47
Cav3	Kcnj12	10116.ENSRNOP00000007601	10116.ENSRNOP00000054762	0	0	0	0	0.114	0.096	0	0.43	0.504
Cav3	Hcn3	10116.ENSRNOP00000007601	10116.ENSRNOP00000027785	0	0	0	0	0	0.07	0	0.492	0.507
Cav3	Kcnma1	10116.ENSRNOP00000007601	10116.ENSRNOP00000058962	0	0	0	0	0.095	0.099	0	0.456	0.518
Cav3	Gpd1l	10116.ENSRNOP00000007601	10116.ENSRNOP00000036106	0	0	0	0	0	0	0	0.536	0.536
Cav3	D4ABY7_RAT	10116.ENSRNOP00000007601	10116.ENSRNOP00000038123	0	0	0	0	0	0.042	0	0.538	0.538
Cav3	Kcnd3	10116.ENSRNOP00000007601	10116.ENSRNOP00000019997	0	0	0	0	0	0.065	0	0.53	0.542
Cav3	Kcne2	10116.ENSRNOP00000007601	10116.ENSRNOP00000045279	0	0	0	0	0.058	0	0	0.593	0.601
Cav3	Scn4a	10116.ENSRNOP00000007601	10116.ENSRNOP00000016841	0	0	0	0	0.16	0.07	0	0.547	0.615
Cav3	Scn4b	10116.ENSRNOP00000007601	10116.ENSRNOP00000033284	0	0	0	0	0.107	0	0	0.628	0.654
Cav3	Hcn4	10116.ENSRNOP00000007601	10116.ENSRNOP00000012644	0	0	0	0	0	0.104	0	0.639	0.663
Cav3	Kcna5	10116.ENSRNOP00000007601	10116.ENSRNOP00000026691	0	0	0	0	0.075	0.321	0	0.509	0.665
Cav3	Ryr2	10116.ENSRNOP00000007601	10116.ENSRNOP00000059019	0	0	0	0	0.122	0.078	0	0.661	0.701
Cav3	Kcnh2	10116.ENSRNOP00000007601	10116.ENSRNOP00000013800	0	0	0	0	0.049	0.295	0	0.601	0.71
Cav3	Kcnc1	10116.ENSRNOP00000007601	10116.ENSRNOP00000074146	0	0	0	0	0	0.065	0	0.818	0.823
Cav3	Scn5a	10116.ENSRNOP00000007601	10116.ENSRNOP00000060180	0	0	0	0	0.092	0.099	0	0.824	0.843
Cav3	Snta1	10116.ENSRNOP00000007601	10116.ENSRNOP00000021715	0	0	0	0	0.102	0	0.54	0.776	0.899
Cdkl5	Kcnq3	10116.ENSRNOP00000005061	10116.ENSRNOP00000065354	0	0	0	0	0.174	0	0	0.327	0.421
Cdkl5	Gabrb3	10116.ENSRNOP00000005061	10116.ENSRNOP00000071478	0	0	0	0	0	0	0	0.434	0.434
Cdkl5	Gabrg2	10116.ENSRNOP00000005061	10116.ENSRNOP00000072234	0	0	0	0	0.139	0	0	0.39	0.452
Cdkl5	Kcnt1	10116.ENSRNOP00000005061	10116.ENSRNOP00000023542	0	0	0	0	0	0	0	0.455	0.455
Cdkl5	Scn9a	10116.ENSRNOP00000005061	10116.ENSRNOP00000059170	0	0	0	0	0.049	0	0	0.486	0.491
Cdkl5	Scn3a	10116.ENSRNOP00000005061	10116.ENSRNOP00000006646	0	0	0	0	0.049	0	0	0.518	0.522
Cdkl5	Scn8a	10116.ENSRNOP00000005061	10116.ENSRNOP00000008160	0	0	0	0	0.115	0	0	0.492	0.531
Cdkl5	Scn2a	10116.ENSRNOP00000005061	10116.ENSRNOP00000007069	0	0	0	0	0.099	0	0	0.606	0.63
Cdkl5	Stxbp1	10116.ENSRNOP00000005061	10116.ENSRNOP00000021189	0	0	0	0	0	0	0	0.675	0.675
Cdkl5	Kcnq2	10116.ENSRNOP00000005061	10116.ENSRNOP00000040830	0	0	0	0	0.114	0	0	0.654	0.681
Cdkl5	Scn1a	10116.ENSRNOP00000005061	10116.ENSRNOP00000073986	0	0	0	0	0.049	0	0	0.69	0.693
Cdkl5	Pcdh19	10116.ENSRNOP00000005061	10116.ENSRNOP00000074621	0	0	0	0	0	0	0	0.734	0.734
D4ABY7_RAT	Scn2a	10116.ENSRNOP00000038123	10116.ENSRNOP00000007069	0	0	0	0	0	0.316	0	0.471	0.622
D4ABY7_RAT	Scn8a	10116.ENSRNOP00000038123	10116.ENSRNOP00000008160	0	0	0	0	0	0.305	0	0.468	0.614
D4ABY7_RAT	Trpa1	10116.ENSRNOP00000038123	10116.ENSRNOP00000009874	0	0	0	0	0	0.103	0	0.535	0.565
D4ABY7_RAT	Slc9a1	10116.ENSRNOP00000038123	10116.ENSRNOP00000011049	0	0	0	0	0.055	0.317	0	0.642	0.748
D4ABY7_RAT	Scn4a	10116.ENSRNOP00000038123	10116.ENSRNOP00000016841	0	0	0	0	0	0.296	0	0.565	0.68
D4ABY7_RAT	Trpv1	10116.ENSRNOP00000038123	10116.ENSRNOP00000026493	0	0	0	0	0	0.288	0	0.748	0.812
D4ABY7_RAT	Scn1a	10116.ENSRNOP00000038123	10116.ENSRNOP00000073986	0	0	0	0	0	0.316	0	0.166	0.405
D4ABY7_RAT	Scn9a	10116.ENSRNOP00000038123	10116.ENSRNOP00000059170	0	0	0	0	0	0.316	0	0.325	0.518
D4ABY7_RAT	Trpm4	10116.ENSRNOP00000038123	10116.ENSRNOP00000041387	0	0	0	0	0	0.046	0	0.537	0.539
D4ABY7_RAT	Fgf13	10116.ENSRNOP00000038123	10116.ENSRNOP00000072195	0	0	0	0	0	0.392	0	0.314	0.565
D4ABY7_RAT	Kcnq3	10116.ENSRNOP00000038123	10116.ENSRNOP00000065354	0	0	0	0	0.048	0.325	0	0.467	0.627
D4ABY7_RAT	Kcnq2	10116.ENSRNOP00000038123	10116.ENSRNOP00000040830	0	0	0	0	0.048	0.325	0	0.549	0.684
D4ABY7_RAT	Scn5a	10116.ENSRNOP00000038123	10116.ENSRNOP00000060180	0	0	0	0	0	0.483	0	0.708	0.842
D4ABY7_RAT	Ryr2	10116.ENSRNOP00000038123	10116.ENSRNOP00000059019	0	0	0	0	0	0.419	0	0.747	0.846
Dis3	Scn3a	10116.ENSRNOP00000029411	10116.ENSRNOP00000006646	0	0	0	0	0	0	0	0.587	0.587
Dis3	Galnt3	10116.ENSRNOP00000029411	10116.ENSRNOP00000007615	0	0	0	0	0	0	0	0.551	0.551
Dis3	Scn8a	10116.ENSRNOP00000029411	10116.ENSRNOP00000008160	0	0	0	0	0	0	0	0.591	0.591
Dis3	Scn4a	10116.ENSRNOP00000029411	10116.ENSRNOP00000016841	0	0	0	0	0	0	0	0.616	0.616
Dis3	Scn10a	10116.ENSRNOP00000029411	10116.ENSRNOP00000047944	0	0	0	0	0	0	0	0.53	0.53
Dis3	Scn5a	10116.ENSRNOP00000029411	10116.ENSRNOP00000060180	0	0	0	0	0	0	0	0.563	0.563
Fam155b	Scn3a	10116.ENSRNOP00000054729	10116.ENSRNOP00000006646	0	0	0	0	0.108	0.355	0	0.111	0.444
Fam155b	Scn2a	10116.ENSRNOP00000054729	10116.ENSRNOP00000007069	0	0	0	0	0.132	0.355	0	0.189	0.506
Fam155b	Scn8a	10116.ENSRNOP00000054729	10116.ENSRNOP00000008160	0	0	0	0	0.154	0.355	0	0.111	0.472
Fam155b	Unc79	10116.ENSRNOP00000054729	10116.ENSRNOP00000011775	0	0	0	0	0.102	0.97	0	0.903	0.997
Fam155b	Scn4a	10116.ENSRNOP00000054729	10116.ENSRNOP00000016841	0	0	0	0	0.068	0.355	0	0.303	0.544
Fam155b	Unc80	10116.ENSRNOP00000054729	10116.ENSRNOP00000035988	0	0	0	0	0.103	0.699	0	0.727	0.919
Fam155b	Scn7a	10116.ENSRNOP00000054729	10116.ENSRNOP00000044385	0	0	0	0	0.068	0.355	0	0.111	0.418
Fam155b	Scn10a	10116.ENSRNOP00000054729	10116.ENSRNOP00000047944	0	0	0	0	0.068	0.355	0	0.111	0.418
Fam155b	Scn1a	10116.ENSRNOP00000054729	10116.ENSRNOP00000073986	0	0	0	0	0.068	0.355	0	0.111	0.418
Fam155b	Scn5a	10116.ENSRNOP00000054729	10116.ENSRNOP00000060180	0	0	0	0	0.068	0.355	0	0.237	0.501
Fam155b	Scn9a	10116.ENSRNOP00000054729	10116.ENSRNOP00000059170	0	0	0	0	0.117	0.355	0	0.241	0.53
Fgf12	Scn1a	10116.ENSRNOP00000002650	10116.ENSRNOP00000073986	0	0	0	0	0.064	0.297	0	0.164	0.402
Fgf12	Scn3a	10116.ENSRNOP00000002650	10116.ENSRNOP00000006646	0	0	0	0	0.092	0.297	0	0.154	0.412
Fgf12	Scn2b	10116.ENSRNOP00000002650	10116.ENSRNOP00000021819	0	0	0	0	0.17	0	0	0.324	0.415
Fgf12	Scn10a	10116.ENSRNOP00000002650	10116.ENSRNOP00000047944	0	0	0	0	0.044	0.27	0	0.237	0.421
Fgf12	Scn9a	10116.ENSRNOP00000002650	10116.ENSRNOP00000059170	0	0	0	0	0.092	0.297	0	0.183	0.432
Fgf12	Rangrf	10116.ENSRNOP00000002650	10116.ENSRNOP00000006883	0	0	0	0	0	0	0	0.451	0.451
Fgf12	Scn8a	10116.ENSRNOP00000002650	10116.ENSRNOP00000008160	0	0	0	0	0.094	0.297	0	0.312	0.523
Fgf12	Scn4a	10116.ENSRNOP00000002650	10116.ENSRNOP00000016841	0	0	0	0	0.092	0.297	0	0.318	0.526
Fgf12	Scn2a	10116.ENSRNOP00000002650	10116.ENSRNOP00000007069	0	0	0	0	0.196	0.297	0	0.274	0.554
Fgf12	Scn5a	10116.ENSRNOP00000002650	10116.ENSRNOP00000060180	0	0	0	0	0.055	0.778	0	0.617	0.912
Fgf13	Scn3a	10116.ENSRNOP00000072195	10116.ENSRNOP00000006646	0	0	0	0	0.127	0.727	0	0.191	0.79
Fgf13	Scn2a	10116.ENSRNOP00000072195	10116.ENSRNOP00000007069	0	0	0	0	0.123	0.496	0	0.261	0.644
Fgf13	Scn8a	10116.ENSRNOP00000072195	10116.ENSRNOP00000008160	0	0	0	0	0.093	0.399	0	0.306	0.588
Fgf13	Scn4a	10116.ENSRNOP00000072195	10116.ENSRNOP00000016841	0	0	0	0	0.055	0.297	0	0.239	0.45
Fgf13	Scn7a	10116.ENSRNOP00000072195	10116.ENSRNOP00000044385	0	0	0	0	0.043	0.496	0	0.191	0.576
Fgf13	Scn9a	10116.ENSRNOP00000072195	10116.ENSRNOP00000059170	0	0	0	0	0.078	0.496	0	0.35	0.672
Fgf13	Scn5a	10116.ENSRNOP00000072195	10116.ENSRNOP00000060180	0	0	0	0	0.056	0.771	0	0.812	0.955
Fgf13	Scn1a	10116.ENSRNOP00000072195	10116.ENSRNOP00000073986	0	0	0	0	0.068	0.496	0	0.591	0.791
Fgf14	Scn3a	10116.ENSRNOP00000042838	10116.ENSRNOP00000006646	0	0	0	0	0.119	0.297	0	0.49	0.656
Fgf14	Scn2a	10116.ENSRNOP00000042838	10116.ENSRNOP00000007069	0	0	0	0	0.199	0.297	0	0.674	0.8
Fgf14	Scn8a	10116.ENSRNOP00000042838	10116.ENSRNOP00000008160	0	0	0	0	0.15	0.297	0	0.685	0.795
Fgf14	Scn10a	10116.ENSRNOP00000042838	10116.ENSRNOP00000047944	0	0	0	0	0.165	0.27	0	0.136	0.427
Fgf14	Scn1a	10116.ENSRNOP00000042838	10116.ENSRNOP00000073986	0	0	0	0	0.044	0.297	0	0.341	0.518
Fgf14	Scn1b	10116.ENSRNOP00000042838	10116.ENSRNOP00000074323	0	0	0	0	0.064	0	0	0.508	0.52
Fgf14	Scn9a	10116.ENSRNOP00000042838	10116.ENSRNOP00000059170	0	0	0	0	0.208	0.297	0	0.482	0.686
Fgf14	Scn5a	10116.ENSRNOP00000042838	10116.ENSRNOP00000060180	0	0	0	0	0	0.548	0	0.371	0.703
Gabrb3	Scn3a	10116.ENSRNOP00000071478	10116.ENSRNOP00000006646	0	0	0	0	0.084	0	0	0.41	0.437
Gabrb3	Scn2a	10116.ENSRNOP00000071478	10116.ENSRNOP00000007069	0	0	0	0	0.088	0	0	0.438	0.466
Gabrb3	Scn8a	10116.ENSRNOP00000071478	10116.ENSRNOP00000008160	0	0	0	0	0.149	0	0	0.427	0.491
Gabrb3	Gria4	10116.ENSRNOP00000071478	10116.ENSRNOP00000009542	0	0	0	0	0.129	0	0	0.424	0.477
Gabrb3	Kcnq2	10116.ENSRNOP00000071478	10116.ENSRNOP00000040830	0	0	0	0	0.159	0	0	0.361	0.439
Gabrb3	Grik1	10116.ENSRNOP00000071478	10116.ENSRNOP00000045594	0	0	0	0	0.097	0	0	0.4	0.435
Gabrb3	Grik3	10116.ENSRNOP00000071478	10116.ENSRNOP00000048216	0	0	0.213	0	0.052	0	0	0.383	0.5
Gabrb3	Scn9a	10116.ENSRNOP00000071478	10116.ENSRNOP00000059170	0	0	0	0	0.052	0	0	0.413	0.42
Gabrb3	LOC100912455	10116.ENSRNOP00000071478	10116.ENSRNOP00000066524	0	0	0	0	0.054	0	0	0.437	0.445
Gabrb3	Grik2	10116.ENSRNOP00000071478	10116.ENSRNOP00000068172	0	0	0	0	0.097	0	0	0.678	0.697
Gabrb3	Scn1a	10116.ENSRNOP00000071478	10116.ENSRNOP00000073986	0	0	0	0	0.068	0	0	0.581	0.593
Gabrb3	Gabrg2	10116.ENSRNOP00000071478	10116.ENSRNOP00000072234	0	0	0.075	0.853	0.109	0.775	0.54	0.509	0.95
Gabrg2	Scn3a	10116.ENSRNOP00000072234	10116.ENSRNOP00000006646	0	0	0	0	0.135	0	0	0.553	0.597
Gabrg2	Scn2a	10116.ENSRNOP00000072234	10116.ENSRNOP00000007069	0	0	0	0	0.252	0	0	0.596	0.685
Gabrg2	Scn8a	10116.ENSRNOP00000072234	10116.ENSRNOP00000008160	0	0	0	0	0.19	0	0	0.546	0.616
Gabrg2	Gria4	10116.ENSRNOP00000072234	10116.ENSRNOP00000009542	0	0	0	0	0.206	0	0	0.414	0.515
Gabrg2	Stxbp1	10116.ENSRNOP00000072234	10116.ENSRNOP00000021189	0	0	0	0	0.164	0	0	0.423	0.497
Gabrg2	Scn2b	10116.ENSRNOP00000072234	10116.ENSRNOP00000021819	0	0	0	0	0.199	0	0	0.318	0.431
Gabrg2	Kcna1	10116.ENSRNOP00000072234	10116.ENSRNOP00000026731	0	0	0	0	0.198	0.05	0	0.302	0.422
Gabrg2	Kcnq2	10116.ENSRNOP00000072234	10116.ENSRNOP00000040830	0	0	0	0	0.256	0.064	0	0.531	0.645
Gabrg2	Grik1	10116.ENSRNOP00000072234	10116.ENSRNOP00000045594	0	0	0	0	0.198	0	0	0.314	0.427
Gabrg2	Grik3	10116.ENSRNOP00000072234	10116.ENSRNOP00000048216	0	0	0	0	0.19	0	0	0.345	0.447
Gabrg2	Prrt2	10116.ENSRNOP00000072234	10116.ENSRNOP00000050996	0	0	0	0	0.19	0	0	0.317	0.423
Gabrg2	Scn9a	10116.ENSRNOP00000072234	10116.ENSRNOP00000059170	0	0	0	0	0.157	0	0	0.591	0.641
Gabrg2	Kcnq3	10116.ENSRNOP00000072234	10116.ENSRNOP00000065354	0	0	0	0	0.206	0.064	0	0.454	0.559
Gabrg2	LOC100912455	10116.ENSRNOP00000072234	10116.ENSRNOP00000066524	0	0	0	0	0.068	0	0	0.602	0.613
Gabrg2	Grik2	10116.ENSRNOP00000072234	10116.ENSRNOP00000068172	0	0	0	0	0.143	0	0	0.335	0.406
Gabrg2	Scn3b	10116.ENSRNOP00000072234	10116.ENSRNOP00000071448	0	0	0	0	0.103	0	0	0.399	0.438
Gabrg2	Pcdh19	10116.ENSRNOP00000072234	10116.ENSRNOP00000074621	0	0	0	0	0.083	0	0	0.535	0.555
Gabrg2	Scn1b	10116.ENSRNOP00000072234	10116.ENSRNOP00000074323	0	0	0	0	0.065	0.051	0	0.773	0.781
Gabrg2	Scn1a	10116.ENSRNOP00000072234	10116.ENSRNOP00000073986	0	0	0	0	0.181	0	0	0.805	0.833
Galnt3	Scn3a	10116.ENSRNOP00000007615	10116.ENSRNOP00000006646	0	0	0	0	0	0	0	0.555	0.555
Galnt3	Scn5a	10116.ENSRNOP00000007615	10116.ENSRNOP00000060180	0	0	0	0	0	0	0	0.53	0.53
Galnt3	Scn10a	10116.ENSRNOP00000007615	10116.ENSRNOP00000047944	0	0	0	0	0	0	0	0.533	0.533
Galnt3	Scn4a	10116.ENSRNOP00000007615	10116.ENSRNOP00000016841	0	0	0	0	0.047	0	0	0.534	0.536
Galnt3	Scn8a	10116.ENSRNOP00000007615	10116.ENSRNOP00000008160	0	0	0	0	0.06	0	0	0.532	0.541
Gpd1l	Kcne1	10116.ENSRNOP00000036106	10116.ENSRNOP00000002717	0	0	0	0	0	0	0	0.478	0.478
Gpd1l	Rangrf	10116.ENSRNOP00000036106	10116.ENSRNOP00000006883	0	0	0	0	0.049	0	0	0.625	0.628
Gpd1l	Hcn4	10116.ENSRNOP00000036106	10116.ENSRNOP00000012644	0	0	0	0	0	0	0	0.428	0.428
Gpd1l	Kcnh2	10116.ENSRNOP00000036106	10116.ENSRNOP00000013800	0	0	0	0	0	0	0	0.518	0.518
Gpd1l	Kcnj8	10116.ENSRNOP00000036106	10116.ENSRNOP00000018057	0	0	0	0	0	0	0	0.523	0.523
Gpd1l	Kcnd3	10116.ENSRNOP00000036106	10116.ENSRNOP00000019997	0	0	0	0	0.044	0	0	0.489	0.491
Gpd1l	Snta1	10116.ENSRNOP00000036106	10116.ENSRNOP00000021715	0	0	0	0	0.075	0	0	0.558	0.573
Gpd1l	Scn2b	10116.ENSRNOP00000036106	10116.ENSRNOP00000021819	0	0	0	0	0.043	0	0	0.493	0.494
Gpd1l	Scn4b	10116.ENSRNOP00000036106	10116.ENSRNOP00000033284	0	0	0	0	0	0	0	0.515	0.515
Gpd1l	Kcne5	10116.ENSRNOP00000036106	10116.ENSRNOP00000067483	0	0	0	0	0	0	0	0.519	0.519
Gpd1l	Kcne2	10116.ENSRNOP00000036106	10116.ENSRNOP00000045279	0	0	0	0	0	0	0	0.555	0.555
Gpd1l	Kcne3	10116.ENSRNOP00000036106	10116.ENSRNOP00000044706	0.054	0	0	0	0	0	0	0.702	0.706
Gpd1l	Scn1b	10116.ENSRNOP00000036106	10116.ENSRNOP00000074323	0	0	0	0	0.089	0	0	0.706	0.721
Gpd1l	Scn3b	10116.ENSRNOP00000036106	10116.ENSRNOP00000071448	0	0	0	0	0	0	0	0.732	0.732
Gpd1l	Scn5a	10116.ENSRNOP00000036106	10116.ENSRNOP00000060180	0	0	0	0	0.051	0.082	0	0.805	0.815
Gria4	Scn3a	10116.ENSRNOP00000009542	10116.ENSRNOP00000006646	0	0	0	0	0.126	0	0.9	0.222	0.926
Gria4	Scn2a	10116.ENSRNOP00000009542	10116.ENSRNOP00000007069	0	0	0	0	0.218	0	0.9	0.248	0.936
Gria4	Scn8a	10116.ENSRNOP00000009542	10116.ENSRNOP00000008160	0	0	0	0	0.147	0	0.9	0.188	0.924
Gria4	Kcna1	10116.ENSRNOP00000009542	10116.ENSRNOP00000026731	0	0	0	0	0.303	0	0	0.351	0.528
Gria4	Scnn1a	10116.ENSRNOP00000009542	10116.ENSRNOP00000061813	0	0	0	0	0	0	0.54	0.042	0.54
Gria4	Scnn1g	10116.ENSRNOP00000009542	10116.ENSRNOP00000024057	0	0	0	0	0	0	0.54	0.042	0.54
Gria4	Scnn1b	10116.ENSRNOP00000009542	10116.ENSRNOP00000063755	0	0	0	0	0	0	0.54	0.042	0.54
Gria4	Scn7a	10116.ENSRNOP00000009542	10116.ENSRNOP00000044385	0	0	0	0	0	0	0.54	0.046	0.542
Gria4	Scn11a	10116.ENSRNOP00000009542	10116.ENSRNOP00000033224	0	0	0	0	0	0	0.54	0.064	0.551
Gria4	Grik3	10116.ENSRNOP00000009542	10116.ENSRNOP00000048216	0	0	0.068	0.871	0.189	0.063	0.54	0.188	0.688
Gria4	Trpm4	10116.ENSRNOP00000009542	10116.ENSRNOP00000041387	0	0	0	0	0	0	0.72	0.042	0.72
Gria4	Scn5a	10116.ENSRNOP00000009542	10116.ENSRNOP00000060180	0	0	0	0	0	0	0.72	0.102	0.738
Gria4	Scn3b	10116.ENSRNOP00000009542	10116.ENSRNOP00000071448	0	0	0	0	0.084	0	0.72	0.104	0.75
Gria4	Scn4b	10116.ENSRNOP00000009542	10116.ENSRNOP00000033284	0	0	0	0	0.094	0	0.72	0.103	0.752
Gria4	Scn10a	10116.ENSRNOP00000009542	10116.ENSRNOP00000047944	0	0	0	0	0.096	0	0.72	0.138	0.762
Gria4	Scn2b	10116.ENSRNOP00000009542	10116.ENSRNOP00000021819	0	0	0	0	0.213	0	0.72	0	0.77
Gria4	Scn4a	10116.ENSRNOP00000009542	10116.ENSRNOP00000016841	0	0	0	0	0	0	0.72	0.243	0.779
Gria4	Unc80	10116.ENSRNOP00000009542	10116.ENSRNOP00000035988	0	0	0	0	0.169	0	0.72	0.277	0.817
Gria4	Scn1b	10116.ENSRNOP00000009542	10116.ENSRNOP00000074323	0	0	0	0	0.083	0	0.9	0.206	0.92
Gria4	Scn1a	10116.ENSRNOP00000009542	10116.ENSRNOP00000073986	0	0	0	0	0.135	0	0.9	0.225	0.927
Gria4	Grik5	10116.ENSRNOP00000009542	10116.ENSRNOP00000027578	0	0	0.071	0.838	0.099	0.056	0.9	0.217	0.927
Gria4	Grik4	10116.ENSRNOP00000009542	10116.ENSRNOP00000047794	0	0	0	0.834	0.161	0.056	0.9	0.216	0.929
Gria4	Scn9a	10116.ENSRNOP00000009542	10116.ENSRNOP00000059170	0	0	0	0	0.208	0	0.9	0.21	0.931
Gria4	Grik1	10116.ENSRNOP00000009542	10116.ENSRNOP00000045594	0	0	0.081	0.867	0.193	0.063	0.9	0.209	0.935
Gria4	Grik2	10116.ENSRNOP00000009542	10116.ENSRNOP00000068172	0	0	0.068	0.874	0.166	0.063	0.9	0.381	0.946
Grik1	Scn3a	10116.ENSRNOP00000045594	10116.ENSRNOP00000006646	0	0	0	0	0.102	0.042	0.72	0.213	0.785
Grik1	Scn2a	10116.ENSRNOP00000045594	10116.ENSRNOP00000007069	0	0	0	0	0.215	0.042	0.72	0.235	0.817
Grik1	Scn8a	10116.ENSRNOP00000045594	10116.ENSRNOP00000008160	0	0	0	0	0.217	0.042	0.72	0.18	0.804
Grik1	Scn4a	10116.ENSRNOP00000045594	10116.ENSRNOP00000016841	0	0	0	0	0	0.042	0.72	0.172	0.758
Grik1	Scn2b	10116.ENSRNOP00000045594	10116.ENSRNOP00000021819	0	0	0	0	0.149	0	0.72	0.1	0.766
Grik1	Scnn1g	10116.ENSRNOP00000045594	10116.ENSRNOP00000024057	0	0	0	0	0.05	0	0.54	0.107	0.575
Grik1	Kcna1	10116.ENSRNOP00000045594	10116.ENSRNOP00000026731	0	0	0	0	0.164	0	0	0.381	0.461
Grik1	Grik5	10116.ENSRNOP00000045594	10116.ENSRNOP00000027578	0	0	0.061	0.905	0.106	0.1	0.9	0.979	0.998
Grik1	Scn11a	10116.ENSRNOP00000045594	10116.ENSRNOP00000033224	0	0	0	0	0.07	0	0.54	0.25	0.651
Grik1	Scn4b	10116.ENSRNOP00000045594	10116.ENSRNOP00000033284	0	0	0	0	0.068	0	0.72	0.111	0.747
Grik1	Unc80	10116.ENSRNOP00000045594	10116.ENSRNOP00000035988	0	0	0	0	0.164	0	0.72	0.258	0.811
Grik1	Kcnq2	10116.ENSRNOP00000045594	10116.ENSRNOP00000040830	0	0	0	0	0.206	0	0	0.45	0.545
Grik1	Trpm4	10116.ENSRNOP00000045594	10116.ENSRNOP00000041387	0	0	0	0	0	0	0.72	0.094	0.735
Grik1	Scn7a	10116.ENSRNOP00000045594	10116.ENSRNOP00000044385	0	0	0	0	0.046	0.042	0.54	0.144	0.592
Grik1	Scnn1b	10116.ENSRNOP00000045594	10116.ENSRNOP00000063755	0	0	0	0	0.05	0	0.54	0.047	0.547
Grik1	Scnn1a	10116.ENSRNOP00000045594	10116.ENSRNOP00000061813	0	0	0	0	0.05	0	0.54	0.05	0.548
Grik1	Scn1b	10116.ENSRNOP00000045594	10116.ENSRNOP00000074323	0	0	0	0	0	0	0.72	0.067	0.727
Grik1	Scn5a	10116.ENSRNOP00000045594	10116.ENSRNOP00000060180	0	0	0	0	0.064	0.042	0.72	0.14	0.755
Grik1	Scn3b	10116.ENSRNOP00000045594	10116.ENSRNOP00000071448	0	0	0	0	0.105	0	0.72	0.175	0.775
Grik1	Scn1a	10116.ENSRNOP00000045594	10116.ENSRNOP00000073986	0	0	0	0	0.067	0.042	0.72	0.235	0.783
Grik1	Scn9a	10116.ENSRNOP00000045594	10116.ENSRNOP00000059170	0	0	0	0	0.134	0.042	0.72	0.199	0.789
Grik1	Scn10a	10116.ENSRNOP00000045594	10116.ENSRNOP00000047944	0	0	0	0	0	0.042	0.72	0.305	0.797
Grik1	Grik3	10116.ENSRNOP00000045594	10116.ENSRNOP00000048216	0	0	0.052	0.974	0.18	0.082	0.54	0.973	0.989
Grik1	Grik4	10116.ENSRNOP00000045594	10116.ENSRNOP00000047794	0	0	0.06	0.893	0.149	0.1	0.9	0.98	0.998
Grik1	Grik2	10116.ENSRNOP00000045594	10116.ENSRNOP00000068172	0	0	0.05	0.978	0.108	0.104	0.9	0.979	0.998
Grik2	Scn3a	10116.ENSRNOP00000068172	10116.ENSRNOP00000006646	0	0	0	0	0.116	0.042	0.72	0.198	0.784
Grik2	Scn2a	10116.ENSRNOP00000068172	10116.ENSRNOP00000007069	0	0	0	0	0.127	0.042	0.72	0.22	0.793
Grik2	Scn8a	10116.ENSRNOP00000068172	10116.ENSRNOP00000008160	0	0	0	0	0.116	0.042	0.72	0.122	0.763
Grik2	Scn4a	10116.ENSRNOP00000068172	10116.ENSRNOP00000016841	0	0	0	0	0	0.042	0.72	0.083	0.732
Grik2	Scn2b	10116.ENSRNOP00000068172	10116.ENSRNOP00000021819	0	0	0	0	0.129	0	0.72	0.056	0.749
Grik2	Scnn1g	10116.ENSRNOP00000068172	10116.ENSRNOP00000024057	0	0	0	0	0.05	0	0.54	0.249	0.643
Grik2	Kcna1	10116.ENSRNOP00000068172	10116.ENSRNOP00000026731	0	0	0	0	0.144	0	0	0.426	0.488
Grik2	Grik5	10116.ENSRNOP00000068172	10116.ENSRNOP00000027578	0	0	0.061	0.915	0.108	0.955	0.9	0.981	0.999
Grik2	Scn11a	10116.ENSRNOP00000068172	10116.ENSRNOP00000033224	0	0	0	0	0	0	0.54	0.083	0.56
Grik2	Scn4b	10116.ENSRNOP00000068172	10116.ENSRNOP00000033284	0	0	0	0	0.07	0	0.72	0.111	0.748
Grik2	Unc80	10116.ENSRNOP00000068172	10116.ENSRNOP00000035988	0	0	0	0	0.106	0	0.72	0.295	0.808
Grik2	Trpm4	10116.ENSRNOP00000068172	10116.ENSRNOP00000041387	0	0	0	0	0	0	0.72	0.177	0.759
Grik2	Scn7a	10116.ENSRNOP00000068172	10116.ENSRNOP00000044385	0	0	0	0	0	0.042	0.54	0.083	0.56
Grik2	Grik4	10116.ENSRNOP00000068172	10116.ENSRNOP00000047794	0	0	0.058	0.907	0.109	0.104	0.9	0.977	0.998
Grik2	Scn10a	10116.ENSRNOP00000068172	10116.ENSRNOP00000047944	0	0	0	0	0.058	0.042	0.72	0.137	0.752
Grik2	Grik3	10116.ENSRNOP00000068172	10116.ENSRNOP00000048216	0	0	0.05	0.978	0.108	0.104	0.54	0.974	0.989
Grik2	Scn9a	10116.ENSRNOP00000068172	10116.ENSRNOP00000059170	0	0	0	0	0.108	0.042	0.72	0.198	0.782
Grik2	Scn5a	10116.ENSRNOP00000068172	10116.ENSRNOP00000060180	0	0	0	0	0	0.042	0.72	0.215	0.771
Grik2	Scnn1a	10116.ENSRNOP00000068172	10116.ENSRNOP00000061813	0	0	0	0	0.05	0	0.54	0.135	0.588
Grik2	Scnn1b	10116.ENSRNOP00000068172	10116.ENSRNOP00000063755	0	0	0	0	0.05	0	0.54	0.047	0.547
Grik2	Kcnb1	10116.ENSRNOP00000068172	10116.ENSRNOP00000065961	0	0	0	0	0.134	0	0	0.395	0.453
Grik2	Scn1b	10116.ENSRNOP00000068172	10116.ENSRNOP00000074323	0	0	0	0	0	0	0.72	0.147	0.751
Grik2	Scn1a	10116.ENSRNOP00000068172	10116.ENSRNOP00000073986	0	0	0	0	0.051	0.042	0.72	0.219	0.774
Grik2	Scn3b	10116.ENSRNOP00000068172	10116.ENSRNOP00000071448	0	0	0	0	0.08	0	0.72	0.226	0.783
Grik3	Scn3a	10116.ENSRNOP00000048216	10116.ENSRNOP00000006646	0	0	0	0	0.107	0.042	0.54	0.166	0.627
Grik3	Scn2a	10116.ENSRNOP00000048216	10116.ENSRNOP00000007069	0	0	0	0	0.165	0.042	0.54	0.157	0.648
Grik3	Scn8a	10116.ENSRNOP00000048216	10116.ENSRNOP00000008160	0	0	0	0	0.149	0.042	0.54	0.198	0.659
Grik3	Scn4a	10116.ENSRNOP00000048216	10116.ENSRNOP00000016841	0	0	0	0	0.046	0.042	0.54	0.083	0.562
Grik3	Scn2b	10116.ENSRNOP00000048216	10116.ENSRNOP00000021819	0	0	0	0	0.15	0	0.54	0.056	0.598
Grik3	Scnn1g	10116.ENSRNOP00000048216	10116.ENSRNOP00000024057	0	0	0	0	0.057	0	0.54	0.047	0.55
Grik3	Grik5	10116.ENSRNOP00000048216	10116.ENSRNOP00000027578	0	0	0.063	0.906	0.092	0.099	0.54	0.886	0.952
Grik3	Scn11a	10116.ENSRNOP00000048216	10116.ENSRNOP00000033224	0	0	0	0	0.077	0	0.54	0.308	0.68
Grik3	Scn4b	10116.ENSRNOP00000048216	10116.ENSRNOP00000033284	0	0	0	0	0.064	0	0.54	0.332	0.687
Grik3	Unc80	10116.ENSRNOP00000048216	10116.ENSRNOP00000035988	0	0	0	0	0.161	0	0.54	0.082	0.614
Grik3	Kcnq2	10116.ENSRNOP00000048216	10116.ENSRNOP00000040830	0	0	0	0	0.203	0	0	0.284	0.405
Grik3	Trpm4	10116.ENSRNOP00000048216	10116.ENSRNOP00000041387	0	0	0	0	0	0	0.54	0.05	0.544
Grik3	Scn7a	10116.ENSRNOP00000048216	10116.ENSRNOP00000044385	0	0	0	0	0	0.042	0.54	0.171	0.603
Grik3	Grik4	10116.ENSRNOP00000048216	10116.ENSRNOP00000047794	0	0	0.059	0.898	0.128	0.104	0.54	0.977	0.99
Grik3	Scn10a	10116.ENSRNOP00000048216	10116.ENSRNOP00000047944	0	0	0	0	0.054	0.042	0.54	0.137	0.592
Grik3	Scnn1b	10116.ENSRNOP00000048216	10116.ENSRNOP00000063755	0	0	0	0	0.051	0	0.54	0.047	0.548
Grik3	Scnn1a	10116.ENSRNOP00000048216	10116.ENSRNOP00000061813	0	0	0	0	0.05	0	0.54	0.053	0.55
Grik3	Scn1b	10116.ENSRNOP00000048216	10116.ENSRNOP00000074323	0	0	0	0	0	0	0.54	0.118	0.577
Grik3	Scn9a	10116.ENSRNOP00000048216	10116.ENSRNOP00000059170	0	0	0	0	0.108	0.042	0.54	0.083	0.591
Grik3	Scn5a	10116.ENSRNOP00000048216	10116.ENSRNOP00000060180	0	0	0	0	0.046	0.042	0.54	0.159	0.599
Grik3	Scn1a	10116.ENSRNOP00000048216	10116.ENSRNOP00000073986	0	0	0	0	0	0.042	0.54	0.199	0.616
Grik3	Scn3b	10116.ENSRNOP00000048216	10116.ENSRNOP00000071448	0	0	0	0	0.076	0	0.54	0.213	0.636
Grik4	Scn3a	10116.ENSRNOP00000047794	10116.ENSRNOP00000006646	0	0	0	0	0.108	0.042	0.72	0.083	0.751
Grik4	Scn2a	10116.ENSRNOP00000047794	10116.ENSRNOP00000007069	0	0	0	0	0.147	0.042	0.72	0.083	0.762
Grik4	Scn8a	10116.ENSRNOP00000047794	10116.ENSRNOP00000008160	0	0	0	0	0.131	0.042	0.72	0.083	0.757
Grik4	Scn4a	10116.ENSRNOP00000047794	10116.ENSRNOP00000016841	0	0	0	0	0	0.042	0.72	0.083	0.732
Grik4	Scn2b	10116.ENSRNOP00000047794	10116.ENSRNOP00000021819	0	0	0	0	0.161	0	0.72	0.104	0.771
Grik4	Scnn1g	10116.ENSRNOP00000047794	10116.ENSRNOP00000024057	0	0	0	0	0.05	0	0.54	0.047	0.547
Grik4	Grik5	10116.ENSRNOP00000047794	10116.ENSRNOP00000027578	0	0	0	0.972	0.122	0	0.9	0.819	0.982
Grik4	Scn11a	10116.ENSRNOP00000047794	10116.ENSRNOP00000033224	0	0	0	0	0.042	0	0.54	0.211	0.622
Grik4	Scn4b	10116.ENSRNOP00000047794	10116.ENSRNOP00000033284	0	0	0	0	0.092	0	0.72	0.091	0.748
Grik4	Unc80	10116.ENSRNOP00000047794	10116.ENSRNOP00000035988	0	0	0	0	0.142	0	0.72	0.068	0.756
Grik4	Trpm4	10116.ENSRNOP00000047794	10116.ENSRNOP00000041387	0	0	0	0	0	0	0.72	0.055	0.724
Grik4	Scn7a	10116.ENSRNOP00000047794	10116.ENSRNOP00000044385	0	0	0	0	0	0.042	0.54	0.083	0.56
Grik4	Scnn1b	10116.ENSRNOP00000047794	10116.ENSRNOP00000063755	0	0	0	0	0.05	0	0.54	0.047	0.547
Grik4	Scnn1a	10116.ENSRNOP00000047794	10116.ENSRNOP00000061813	0	0	0	0	0.05	0	0.54	0.291	0.663
Grik4	Scn5a	10116.ENSRNOP00000047794	10116.ENSRNOP00000060180	0	0	0	0	0	0.042	0.72	0.083	0.732
Grik4	Scn10a	10116.ENSRNOP00000047794	10116.ENSRNOP00000047944	0	0	0	0	0.043	0.042	0.72	0.083	0.733
Grik4	Scn1a	10116.ENSRNOP00000047794	10116.ENSRNOP00000073986	0	0	0	0	0.065	0.042	0.72	0.083	0.739
Grik4	Scn9a	10116.ENSRNOP00000047794	10116.ENSRNOP00000059170	0	0	0	0	0.102	0.042	0.72	0.083	0.749
Grik4	Scn1b	10116.ENSRNOP00000047794	10116.ENSRNOP00000074323	0	0	0	0	0.093	0	0.72	0.114	0.755
Grik4	Scn3b	10116.ENSRNOP00000047794	10116.ENSRNOP00000071448	0	0	0	0	0.089	0	0.72	0.151	0.764
Grik5	Scn3a	10116.ENSRNOP00000027578	10116.ENSRNOP00000006646	0	0	0	0	0.087	0.042	0.72	0.137	0.76
Grik5	Scn2a	10116.ENSRNOP00000027578	10116.ENSRNOP00000007069	0	0	0	0	0.107	0.042	0.72	0.225	0.789
Grik5	Scn8a	10116.ENSRNOP00000027578	10116.ENSRNOP00000008160	0	0	0	0	0.106	0.042	0.72	0.225	0.789
Grik5	Scn4a	10116.ENSRNOP00000027578	10116.ENSRNOP00000016841	0	0	0	0	0.055	0.042	0.72	0.083	0.736
Grik5	Scn2b	10116.ENSRNOP00000027578	10116.ENSRNOP00000021819	0	0	0	0	0.118	0	0.72	0.104	0.759
Grik5	Scnn1g	10116.ENSRNOP00000027578	10116.ENSRNOP00000024057	0	0	0	0	0.062	0	0.54	0.047	0.553
Grik5	Scnn1a	10116.ENSRNOP00000027578	10116.ENSRNOP00000061813	0	0	0	0	0.05	0	0.54	0.047	0.547
Grik5	Scnn1b	10116.ENSRNOP00000027578	10116.ENSRNOP00000063755	0	0	0	0	0.055	0	0.54	0.047	0.55
Grik5	Scn7a	10116.ENSRNOP00000027578	10116.ENSRNOP00000044385	0	0	0	0	0	0.042	0.54	0.083	0.56
Grik5	Scn11a	10116.ENSRNOP00000027578	10116.ENSRNOP00000033224	0	0	0	0	0.043	0	0.54	0.083	0.561
Grik5	Trpm4	10116.ENSRNOP00000027578	10116.ENSRNOP00000041387	0	0	0	0	0	0	0.72	0.05	0.722
Grik5	Scn10a	10116.ENSRNOP00000027578	10116.ENSRNOP00000047944	0	0	0	0	0	0.042	0.72	0.083	0.732
Grik5	Scn1a	10116.ENSRNOP00000027578	10116.ENSRNOP00000073986	0	0	0	0	0.047	0.042	0.72	0.083	0.734
Grik5	Scn1b	10116.ENSRNOP00000027578	10116.ENSRNOP00000074323	0	0	0	0	0.065	0	0.72	0.067	0.734
Grik5	Scn4b	10116.ENSRNOP00000027578	10116.ENSRNOP00000033284	0	0	0	0	0	0	0.72	0.091	0.734
Grik5	Scn3b	10116.ENSRNOP00000027578	10116.ENSRNOP00000071448	0	0	0	0	0.082	0	0.72	0.062	0.738
Grik5	Unc80	10116.ENSRNOP00000027578	10116.ENSRNOP00000035988	0	0	0	0	0.106	0	0.72	0.068	0.746
Grik5	Scn9a	10116.ENSRNOP00000027578	10116.ENSRNOP00000059170	0	0	0	0	0.075	0.042	0.72	0.159	0.763
Grik5	Scn5a	10116.ENSRNOP00000027578	10116.ENSRNOP00000060180	0	0	0	0	0.049	0.042	0.72	0.197	0.767
Hcn3	Kcne1	10116.ENSRNOP00000027785	10116.ENSRNOP00000002717	0	0	0	0	0	0.063	0	0.555	0.565
Hcn3	Kcnj2	10116.ENSRNOP00000027785	10116.ENSRNOP00000006254	0	0	0	0	0.047	0	0	0.566	0.568
Hcn3	Kcna4	10116.ENSRNOP00000027785	10116.ENSRNOP00000006524	0	0	0	0	0	0	0	0.423	0.423
Hcn3	Hcn4	10116.ENSRNOP00000027785	10116.ENSRNOP00000012644	0	0	0.057	0.964	0.049	0.145	0.54	0.165	0.652
Hcn3	Kcnj8	10116.ENSRNOP00000027785	10116.ENSRNOP00000018057	0	0	0	0	0	0	0	0.628	0.628
Hcn3	Kcnd3	10116.ENSRNOP00000027785	10116.ENSRNOP00000019997	0	0	0	0	0.059	0.058	0	0.632	0.646
Hcn3	Scn2b	10116.ENSRNOP00000027785	10116.ENSRNOP00000021819	0	0	0	0	0.059	0	0	0.522	0.531
Hcn3	Kcnt1	10116.ENSRNOP00000027785	10116.ENSRNOP00000023542	0	0	0	0	0.042	0.051	0	0.413	0.42
Hcn3	Kcna5	10116.ENSRNOP00000027785	10116.ENSRNOP00000026691	0	0	0	0	0.064	0	0	0.517	0.528
Hcn3	Scn1a	10116.ENSRNOP00000027785	10116.ENSRNOP00000073986	0	0	0	0	0.065	0.046	0	0.381	0.4
Hcn3	Kcnma1	10116.ENSRNOP00000027785	10116.ENSRNOP00000058962	0	0	0	0	0	0.051	0	0.399	0.405
Hcn3	Scn10a	10116.ENSRNOP00000027785	10116.ENSRNOP00000047944	0	0	0	0	0.059	0.046	0	0.415	0.43
Hcn3	Kcnq2	10116.ENSRNOP00000027785	10116.ENSRNOP00000040830	0	0	0	0	0.105	0	0	0.39	0.431
Hcn3	Kcnc1	10116.ENSRNOP00000027785	10116.ENSRNOP00000074146	0	0	0	0	0.058	0	0	0.44	0.45
Hcn3	Scn3b	10116.ENSRNOP00000027785	10116.ENSRNOP00000071448	0	0	0	0	0.051	0	0	0.46	0.465
Hcn3	Scnn1a	10116.ENSRNOP00000027785	10116.ENSRNOP00000061813	0	0	0	0	0	0	0	0.49	0.49
Hcn3	Kcne2	10116.ENSRNOP00000027785	10116.ENSRNOP00000045279	0	0	0	0	0	0.061	0	0.481	0.492
Hcn3	Kcne3	10116.ENSRNOP00000027785	10116.ENSRNOP00000044706	0	0	0	0	0	0	0	0.533	0.533
Hcn3	Scn1b	10116.ENSRNOP00000027785	10116.ENSRNOP00000074323	0	0	0	0	0.046	0	0	0.551	0.553
Hcn3	Kcne5	10116.ENSRNOP00000027785	10116.ENSRNOP00000067483	0	0	0	0	0	0	0	0.566	0.566
Hcn3	Ryr2	10116.ENSRNOP00000027785	10116.ENSRNOP00000059019	0	0	0	0	0.045	0	0	0.592	0.594
Hcn3	Kcnj5	10116.ENSRNOP00000027785	10116.ENSRNOP00000048134	0	0	0	0	0.049	0	0	0.592	0.595
Hcn3	Scn5a	10116.ENSRNOP00000027785	10116.ENSRNOP00000060180	0	0	0	0	0.062	0.046	0	0.687	0.696
Hcn4	Kcne1	10116.ENSRNOP00000012644	10116.ENSRNOP00000002717	0	0	0	0	0	0.063	0	0.647	0.656
Hcn4	Kcnk2	10116.ENSRNOP00000012644	10116.ENSRNOP00000003684	0	0	0	0	0.094	0.062	0	0.367	0.415
Hcn4	Kcnj2	10116.ENSRNOP00000012644	10116.ENSRNOP00000006254	0	0	0	0	0.064	0	0	0.755	0.761
Hcn4	Kcna4	10116.ENSRNOP00000012644	10116.ENSRNOP00000006524	0	0	0	0	0.102	0	0	0.516	0.547
Hcn4	Rangrf	10116.ENSRNOP00000012644	10116.ENSRNOP00000006883	0	0	0	0	0	0	0	0.421	0.421
Hcn4	Scn2a	10116.ENSRNOP00000012644	10116.ENSRNOP00000007069	0	0	0	0	0.083	0.046	0.9	0.264	0.927
Hcn4	Scn4a	10116.ENSRNOP00000012644	10116.ENSRNOP00000016841	0	0	0	0	0.117	0.046	0	0.35	0.405
Hcn4	Trpm4	10116.ENSRNOP00000012644	10116.ENSRNOP00000041387	0	0	0	0	0	0	0	0.428	0.428
Hcn4	Scn2b	10116.ENSRNOP00000012644	10116.ENSRNOP00000021819	0	0	0	0	0.095	0	0	0.4	0.434
Hcn4	Kcnc1	10116.ENSRNOP00000012644	10116.ENSRNOP00000074146	0	0	0	0	0.062	0	0	0.437	0.45
Hcn4	Scn10a	10116.ENSRNOP00000012644	10116.ENSRNOP00000047944	0	0	0	0	0.08	0.046	0	0.426	0.453
Hcn4	Kcnb1	10116.ENSRNOP00000012644	10116.ENSRNOP00000065961	0	0	0	0	0.078	0	0	0.487	0.506
Hcn4	Scn3b	10116.ENSRNOP00000012644	10116.ENSRNOP00000071448	0	0	0	0	0.051	0	0	0.501	0.507
Hcn4	Kcnj8	10116.ENSRNOP00000012644	10116.ENSRNOP00000018057	0	0	0	0	0	0	0	0.533	0.533
Hcn4	Kcne5	10116.ENSRNOP00000012644	10116.ENSRNOP00000067483	0	0	0	0	0	0	0	0.545	0.545
Hcn4	Kcne3	10116.ENSRNOP00000012644	10116.ENSRNOP00000044706	0	0	0	0	0.045	0	0	0.544	0.546
Hcn4	Scn1b	10116.ENSRNOP00000012644	10116.ENSRNOP00000074323	0	0	0	0	0.065	0	0	0.578	0.589
Hcn4	Kcnj12	10116.ENSRNOP00000012644	10116.ENSRNOP00000054762	0	0	0	0	0.075	0	0	0.574	0.589
Hcn4	Kcna5	10116.ENSRNOP00000012644	10116.ENSRNOP00000026691	0	0	0	0	0.078	0	0	0.581	0.597
Hcn4	Kcne2	10116.ENSRNOP00000012644	10116.ENSRNOP00000045279	0	0	0	0	0	0.064	0	0.6	0.61
Hcn4	Kcnj5	10116.ENSRNOP00000012644	10116.ENSRNOP00000048134	0	0	0	0	0.119	0	0	0.587	0.62
Hcn4	Kcnd3	10116.ENSRNOP00000012644	10116.ENSRNOP00000019997	0	0	0	0	0.093	0.058	0	0.684	0.707
Hcn4	Ryr2	10116.ENSRNOP00000012644	10116.ENSRNOP00000059019	0	0	0	0	0.11	0	0	0.738	0.757
Hcn4	Scn5a	10116.ENSRNOP00000012644	10116.ENSRNOP00000060180	0	0	0	0	0.083	0.046	0	0.807	0.817
Ift122	Scn3a	10116.ENSRNOP00000071095	10116.ENSRNOP00000006646	0	0	0	0	0.069	0.409	0	0	0.426
Ift122	Scn2a	10116.ENSRNOP00000071095	10116.ENSRNOP00000007069	0	0	0	0	0.069	0.409	0	0	0.426
Ift122	Scn8a	10116.ENSRNOP00000071095	10116.ENSRNOP00000008160	0	0	0	0	0.069	0.409	0	0	0.426
Ift122	Scn4a	10116.ENSRNOP00000071095	10116.ENSRNOP00000016841	0	0	0	0	0.069	0.409	0	0	0.426
Ift122	Ift140	10116.ENSRNOP00000071095	10116.ENSRNOP00000022063	0	0	0	0	0.12	0.948	0.8	0.985	0.999
Ift122	Scn11a	10116.ENSRNOP00000071095	10116.ENSRNOP00000033224	0	0	0	0	0.069	0.409	0	0	0.426
Ift122	Wdr35	10116.ENSRNOP00000071095	10116.ENSRNOP00000042019	0	0	0.113	0.548	0.089	0.948	0.8	0.65	0.996
Ift122	Scn7a	10116.ENSRNOP00000071095	10116.ENSRNOP00000044385	0	0	0	0	0.069	0.409	0	0	0.426
Ift122	Scn10a	10116.ENSRNOP00000071095	10116.ENSRNOP00000047944	0	0	0	0	0.069	0.409	0	0	0.426
Ift122	Scn9a	10116.ENSRNOP00000071095	10116.ENSRNOP00000059170	0	0	0	0	0.069	0.409	0	0	0.426
Ift122	Scn5a	10116.ENSRNOP00000071095	10116.ENSRNOP00000060180	0	0	0	0	0.077	0.409	0	0	0.431
Ift122	Scn1a	10116.ENSRNOP00000071095	10116.ENSRNOP00000073986	0	0	0	0	0.069	0.409	0	0	0.426
Ift140	Scn3a	10116.ENSRNOP00000022063	10116.ENSRNOP00000006646	0	0	0	0	0	0.394	0	0.074	0.414
Ift140	Scn2a	10116.ENSRNOP00000022063	10116.ENSRNOP00000007069	0	0	0	0	0	0.394	0	0.074	0.414
Ift140	Scn8a	10116.ENSRNOP00000022063	10116.ENSRNOP00000008160	0	0	0	0	0	0.394	0	0.074	0.414
Ift140	Scn4a	10116.ENSRNOP00000022063	10116.ENSRNOP00000016841	0	0	0	0	0	0.394	0	0.074	0.414
Ift140	Scn5a	10116.ENSRNOP00000022063	10116.ENSRNOP00000060180	0	0	0	0	0	0.394	0	0.074	0.414
Ift140	Scn1a	10116.ENSRNOP00000022063	10116.ENSRNOP00000073986	0	0	0	0	0	0.394	0	0.074	0.414
Ift140	Scn10a	10116.ENSRNOP00000022063	10116.ENSRNOP00000047944	0	0	0	0	0	0.394	0	0.074	0.414
Ift140	Scn11a	10116.ENSRNOP00000022063	10116.ENSRNOP00000033224	0	0	0	0	0	0.394	0	0.074	0.414
Ift140	Scn7a	10116.ENSRNOP00000022063	10116.ENSRNOP00000044385	0	0	0	0	0	0.394	0	0.074	0.414
Ift140	Scn9a	10116.ENSRNOP00000022063	10116.ENSRNOP00000059170	0	0	0	0	0	0.394	0	0.074	0.414
Ift140	Wdr35	10116.ENSRNOP00000022063	10116.ENSRNOP00000042019	0	0	0	0	0	0.947	0.8	0.811	0.997
Kcna1	Kcne1	10116.ENSRNOP00000026731	10116.ENSRNOP00000002717	0	0	0	0	0	0.105	0	0.529	0.56
Kcna1	Kcnk2	10116.ENSRNOP00000026731	10116.ENSRNOP00000003684	0	0	0	0	0.092	0	0	0.631	0.65
Kcna1	Kcna4	10116.ENSRNOP00000026731	10116.ENSRNOP00000006524	0	0	0.056	0.969	0.124	0.104	0.4	0.956	0.977
Kcna1	Scn3a	10116.ENSRNOP00000026731	10116.ENSRNOP00000006646	0	0	0	0	0.108	0.099	0	0.6	0.651
Kcna1	Scn2a	10116.ENSRNOP00000026731	10116.ENSRNOP00000007069	0	0	0	0	0.183	0.099	0	0.737	0.789
Kcna1	Scn8a	10116.ENSRNOP00000026731	10116.ENSRNOP00000008160	0	0	0	0	0.163	0.099	0	0.781	0.82
Kcna1	Trpa1	10116.ENSRNOP00000026731	10116.ENSRNOP00000009874	0	0	0	0	0	0.051	0	0.403	0.409
Kcna1	Scn4a	10116.ENSRNOP00000026731	10116.ENSRNOP00000016841	0	0	0	0	0.048	0.099	0	0.6	0.626
Kcna1	Kcnj8	10116.ENSRNOP00000026731	10116.ENSRNOP00000018057	0	0	0	0	0.044	0	0	0.495	0.496
Kcna1	Scn2b	10116.ENSRNOP00000026731	10116.ENSRNOP00000021819	0	0	0	0	0.195	0	0	0.418	0.511
Kcna1	Kcnt1	10116.ENSRNOP00000026731	10116.ENSRNOP00000023542	0	0	0	0	0.15	0	0	0.455	0.517
Kcna1	Trpv1	10116.ENSRNOP00000026731	10116.ENSRNOP00000026493	0	0	0	0	0	0	0	0.444	0.444
Kcna1	Kcna5	10116.ENSRNOP00000026731	10116.ENSRNOP00000026691	0	0	0.058	0.965	0.064	0.104	0.4	0.071	0.479
Kcna1	Kcnc1	10116.ENSRNOP00000026731	10116.ENSRNOP00000074146	0	0	0.12	0.832	0.195	0.099	0	0.185	0.411
Kcna1	Scn4b	10116.ENSRNOP00000026731	10116.ENSRNOP00000033284	0	0	0	0	0.123	0	0	0.411	0.462
Kcna1	Kcnq3	10116.ENSRNOP00000026731	10116.ENSRNOP00000065354	0	0	0.175	0.587	0.171	0.061	0	0.294	0.486
Kcna1	Prrt2	10116.ENSRNOP00000026731	10116.ENSRNOP00000050996	0	0	0	0	0.184	0	0	0.409	0.497
Kcna1	Kcnj12	10116.ENSRNOP00000026731	10116.ENSRNOP00000054762	0	0	0	0	0.044	0	0	0.499	0.5
Kcna1	Kcnq2	10116.ENSRNOP00000026731	10116.ENSRNOP00000040830	0	0	0.149	0.603	0.184	0.119	0	0.305	0.518
Kcna1	Scn1b	10116.ENSRNOP00000026731	10116.ENSRNOP00000074323	0	0	0	0	0.092	0.042	0	0.514	0.54
Kcna1	Scn5a	10116.ENSRNOP00000026731	10116.ENSRNOP00000060180	0	0	0	0	0.047	0.099	0	0.581	0.609
Kcna1	Kcnb1	10116.ENSRNOP00000026731	10116.ENSRNOP00000065961	0	0	0.104	0.838	0.102	0.173	0	0.527	0.643
Kcna1	Scn10a	10116.ENSRNOP00000026731	10116.ENSRNOP00000047944	0	0	0	0	0.083	0.099	0	0.61	0.65
Kcna1	Scn9a	10116.ENSRNOP00000026731	10116.ENSRNOP00000059170	0	0	0	0	0.117	0.099	0	0.651	0.698
Kcna1	Scn1a	10116.ENSRNOP00000026731	10116.ENSRNOP00000073986	0	0	0	0	0.119	0.099	0	0.658	0.705
Kcna1	Nfasc	10116.ENSRNOP00000026731	10116.ENSRNOP00000057594	0	0	0	0	0.218	0.055	0	0.643	0.713
Kcna1	Kcnma1	10116.ENSRNOP00000026731	10116.ENSRNOP00000058962	0	0	0	0	0.17	0	0	0.742	0.777
Kcna1	Kcna3	10116.ENSRNOP00000026731	10116.ENSRNOP00000075761	0	0	0.054	0.974	0.051	0.104	0.4	0.632	0.79
Kcna1	Kcna2	10116.ENSRNOP00000026731	10116.ENSRNOP00000075852	0	0	0.052	0.978	0.206	0.104	0.4	0.835	0.921
Kcna1	Kcna6	10116.ENSRNOP00000026731	10116.ENSRNOP00000071895	0	0	0.059	0.962	0.161	0.133	0.4	0.961	0.981
Kcna2	Kcne1	10116.ENSRNOP00000075852	10116.ENSRNOP00000002717	0	0	0	0	0	0.105	0	0.366	0.408
Kcna2	Kcna4	10116.ENSRNOP00000075852	10116.ENSRNOP00000006524	0	0	0.056	0.968	0.126	0.104	0.4	0.739	0.863
Kcna2	Scn3a	10116.ENSRNOP00000075852	10116.ENSRNOP00000006646	0	0	0	0	0.08	0.099	0	0.534	0.581
Kcna2	Scn2a	10116.ENSRNOP00000075852	10116.ENSRNOP00000007069	0	0	0	0	0.136	0.099	0	0.647	0.701
Kcna2	Scn8a	10116.ENSRNOP00000075852	10116.ENSRNOP00000008160	0	0	0	0	0.141	0.099	0	0.699	0.747
Kcna2	Scn4a	10116.ENSRNOP00000075852	10116.ENSRNOP00000016841	0	0	0	0	0.136	0.099	0	0.315	0.421
Kcna2	Kcnd3	10116.ENSRNOP00000075852	10116.ENSRNOP00000019997	0	0	0.119	0.82	0.13	0.061	0	0.458	0.558
Kcna2	Kcnt1	10116.ENSRNOP00000075852	10116.ENSRNOP00000023542	0	0	0	0	0.134	0	0	0.545	0.589
Kcna2	Kcna5	10116.ENSRNOP00000075852	10116.ENSRNOP00000026691	0	0	0.058	0.965	0.056	0.253	0.4	0.564	0.794
Kcna2	Scn11a	10116.ENSRNOP00000075852	10116.ENSRNOP00000033224	0	0	0	0	0	0.084	0	0.412	0.439
Kcna2	Scn4b	10116.ENSRNOP00000075852	10116.ENSRNOP00000033284	0	0	0	0	0.094	0	0	0.423	0.455
Kcna2	Kcnq2	10116.ENSRNOP00000075852	10116.ENSRNOP00000040830	0	0	0.157	0.597	0.129	0.087	0	0.295	0.465
Kcna2	Scn7a	10116.ENSRNOP00000075852	10116.ENSRNOP00000044385	0	0	0	0	0.047	0.099	0	0.393	0.433
Kcna2	Scn10a	10116.ENSRNOP00000075852	10116.ENSRNOP00000047944	0	0	0	0	0.053	0.099	0	0.421	0.463
Kcna2	Nfasc	10116.ENSRNOP00000075852	10116.ENSRNOP00000057594	0	0	0	0	0.156	0.055	0	0.603	0.656
Kcna2	Kcnma1	10116.ENSRNOP00000075852	10116.ENSRNOP00000058962	0	0	0	0	0.143	0	0	0.533	0.583
Kcna2	Scn9a	10116.ENSRNOP00000075852	10116.ENSRNOP00000059170	0	0	0	0	0.097	0.099	0	0.532	0.586
Kcna2	Scn5a	10116.ENSRNOP00000075852	10116.ENSRNOP00000060180	0	0	0	0	0.049	0.099	0	0.357	0.402
Kcna2	Kcnq3	10116.ENSRNOP00000075852	10116.ENSRNOP00000065354	0	0	0.163	0.583	0.126	0.061	0	0.26	0.424
Kcna2	Kcnb1	10116.ENSRNOP00000075852	10116.ENSRNOP00000065961	0	0	0.105	0.837	0.052	0.249	0	0.598	0.71
Kcna2	Kcna6	10116.ENSRNOP00000075852	10116.ENSRNOP00000071895	0	0	0.058	0.965	0.063	0.133	0.4	0.84	0.913
Kcna2	Scn1a	10116.ENSRNOP00000075852	10116.ENSRNOP00000073986	0	0	0	0	0.073	0.099	0	0.597	0.634
Kcna2	Scn1b	10116.ENSRNOP00000075852	10116.ENSRNOP00000074323	0	0	0	0	0	0.042	0	0.472	0.472
Kcna2	Kcna3	10116.ENSRNOP00000075852	10116.ENSRNOP00000075761	0	0	0.054	0.973	0.044	0.104	0.4	0.614	0.778
Kcna3	Kcne1	10116.ENSRNOP00000075761	10116.ENSRNOP00000002717	0	0	0	0	0	0.105	0	0.419	0.458
Kcna3	Kcna4	10116.ENSRNOP00000075761	10116.ENSRNOP00000006524	0	0	0.057	0.966	0.044	0	0.4	0.265	0.549
Kcna3	Scn3a	10116.ENSRNOP00000075761	10116.ENSRNOP00000006646	0	0	0	0	0.08	0.099	0	0.391	0.452
Kcna3	Scn2a	10116.ENSRNOP00000075761	10116.ENSRNOP00000007069	0	0	0	0	0.051	0.099	0	0.6	0.629
Kcna3	Scn8a	10116.ENSRNOP00000075761	10116.ENSRNOP00000008160	0	0	0	0	0.054	0.099	0	0.376	0.422
Kcna3	Kcnh2	10116.ENSRNOP00000075761	10116.ENSRNOP00000013800	0	0	0	0	0	0	0	0.401	0.401
Kcna3	Scn4a	10116.ENSRNOP00000075761	10116.ENSRNOP00000016841	0	0	0	0	0.05	0.099	0	0.502	0.537
Kcna3	Kcnd3	10116.ENSRNOP00000075761	10116.ENSRNOP00000019997	0	0	0.125	0.805	0.052	0.069	0	0.414	0.488
Kcna3	Kcna5	10116.ENSRNOP00000075761	10116.ENSRNOP00000026691	0	0	0.059	0.962	0	0	0.4	0.406	0.635
Kcna3	Plaat5	10116.ENSRNOP00000075761	10116.ENSRNOP00000037070	0	0	0	0	0	0	0	0.415	0.414
Kcna3	Kcne3	10116.ENSRNOP00000075761	10116.ENSRNOP00000044706	0	0	0	0	0.068	0.117	0	0.544	0.593
Kcna3	Scn10a	10116.ENSRNOP00000075761	10116.ENSRNOP00000047944	0	0	0	0	0.063	0.099	0	0.479	0.522
Kcna3	Kcnj12	10116.ENSRNOP00000075761	10116.ENSRNOP00000054762	0	0	0	0	0	0	0	0.526	0.526
Kcna3	Kcnma1	10116.ENSRNOP00000075761	10116.ENSRNOP00000058962	0	0	0	0	0.114	0	0	0.653	0.68
Kcna3	Scn9a	10116.ENSRNOP00000075761	10116.ENSRNOP00000059170	0	0	0	0	0.059	0.099	0	0.501	0.54
Kcna3	Scn5a	10116.ENSRNOP00000075761	10116.ENSRNOP00000060180	0	0	0	0	0.054	0.099	0	0.463	0.503
Kcna3	Kcnb1	10116.ENSRNOP00000075761	10116.ENSRNOP00000065961	0	0	0.115	0.815	0.067	0.099	0	0.35	0.452
Kcna3	Kcna6	10116.ENSRNOP00000075761	10116.ENSRNOP00000071895	0	0	0.06	0.961	0.07	0.157	0.4	0.411	0.692
Kcna3	Scn1a	10116.ENSRNOP00000075761	10116.ENSRNOP00000073986	0	0	0	0	0.069	0.099	0	0.35	0.407
Kcna4	Kcne1	10116.ENSRNOP00000006524	10116.ENSRNOP00000002717	0	0	0	0	0	0.105	0	0.639	0.663
Kcna4	Kcnk2	10116.ENSRNOP00000006524	10116.ENSRNOP00000003684	0	0	0	0	0.116	0	0	0.643	0.671
Kcna4	Kcnj2	10116.ENSRNOP00000006524	10116.ENSRNOP00000006254	0	0	0	0	0.044	0	0	0.534	0.535
Kcna4	Kcne5	10116.ENSRNOP00000006524	10116.ENSRNOP00000067483	0	0	0	0	0	0.056	0	0.399	0.408
Kcna4	Scn7a	10116.ENSRNOP00000006524	10116.ENSRNOP00000044385	0	0	0	0	0.053	0.099	0	0.362	0.409
Kcna4	Kcnj5	10116.ENSRNOP00000006524	10116.ENSRNOP00000048134	0	0	0	0	0.062	0	0	0.396	0.41
Kcna4	Kcnh2	10116.ENSRNOP00000006524	10116.ENSRNOP00000013800	0	0	0	0	0.078	0	0	0.393	0.416
Kcna4	Kcnb1	10116.ENSRNOP00000006524	10116.ENSRNOP00000065961	0	0	0.12	0.76	0.102	0.099	0	0.285	0.423
Kcna4	Kcnq3	10116.ENSRNOP00000006524	10116.ENSRNOP00000065354	0	0	0.156	0.564	0.164	0.061	0	0.271	0.453
Kcna4	Scn8a	10116.ENSRNOP00000006524	10116.ENSRNOP00000008160	0	0	0	0	0.116	0.099	0	0.371	0.455
Kcna4	Kcnq2	10116.ENSRNOP00000006524	10116.ENSRNOP00000040830	0	0	0.173	0.578	0.148	0.073	0	0.266	0.457
Kcna4	Scn1a	10116.ENSRNOP00000006524	10116.ENSRNOP00000073986	0	0	0	0	0.101	0.099	0	0.384	0.457
Kcna4	Kcne3	10116.ENSRNOP00000006524	10116.ENSRNOP00000044706	0	0	0	0	0.052	0.117	0	0.467	0.514
Kcna4	Scn1b	10116.ENSRNOP00000006524	10116.ENSRNOP00000074323	0	0	0	0	0.068	0.042	0	0.501	0.516
Kcna4	Trpv1	10116.ENSRNOP00000006524	10116.ENSRNOP00000026493	0	0	0	0	0.047	0	0	0.514	0.517
Kcna4	Ryr2	10116.ENSRNOP00000006524	10116.ENSRNOP00000059019	0	0	0	0	0.166	0.058	0	0.464	0.542
Kcna4	Kcne2	10116.ENSRNOP00000006524	10116.ENSRNOP00000045279	0	0	0	0	0.044	0.051	0	0.538	0.545
Kcna4	Kcnj8	10116.ENSRNOP00000006524	10116.ENSRNOP00000018057	0	0	0	0	0	0	0	0.591	0.591
Kcna4	Scn3a	10116.ENSRNOP00000006524	10116.ENSRNOP00000006646	0	0	0	0	0.106	0.099	0	0.539	0.597
Kcna4	Kcnj12	10116.ENSRNOP00000006524	10116.ENSRNOP00000054762	0	0	0	0	0.054	0	0	0.592	0.597
Kcna4	Scn10a	10116.ENSRNOP00000006524	10116.ENSRNOP00000047944	0	0	0	0	0.047	0.099	0	0.6	0.627
Kcna4	Kcnd3	10116.ENSRNOP00000006524	10116.ENSRNOP00000019997	0	0	0.144	0.743	0.132	0.069	0	0.53	0.632
Kcna4	Scn9a	10116.ENSRNOP00000006524	10116.ENSRNOP00000059170	0	0	0	0	0.099	0.099	0	0.6	0.647
Kcna4	Kcna6	10116.ENSRNOP00000006524	10116.ENSRNOP00000071895	0	0	0.061	0.957	0.073	0.157	0.4	0.329	0.651
Kcna4	Scn2a	10116.ENSRNOP00000006524	10116.ENSRNOP00000007069	0	0	0	0	0.16	0.099	0	0.661	0.721
Kcna4	Scn4a	10116.ENSRNOP00000006524	10116.ENSRNOP00000016841	0	0	0	0	0.071	0.099	0	0.703	0.73
Kcna4	Kcnma1	10116.ENSRNOP00000006524	10116.ENSRNOP00000058962	0	0	0	0	0.146	0	0	0.705	0.738
Kcna4	Scn5a	10116.ENSRNOP00000006524	10116.ENSRNOP00000060180	0	0	0	0	0.059	0.099	0	0.717	0.739
Kcna4	Kcna5	10116.ENSRNOP00000006524	10116.ENSRNOP00000026691	0	0	0.066	0.947	0.063	0	0.4	0.752	0.852
Kcna5	Kcne1	10116.ENSRNOP00000026691	10116.ENSRNOP00000002717	0	0	0	0	0.048	0.105	0	0.696	0.718
Kcna5	Kcnk2	10116.ENSRNOP00000026691	10116.ENSRNOP00000003684	0	0	0	0	0.089	0	0	0.64	0.658
Kcna5	Kcnj2	10116.ENSRNOP00000026691	10116.ENSRNOP00000006254	0	0	0	0	0.078	0	0	0.701	0.712
Kcna5	Scn3a	10116.ENSRNOP00000026691	10116.ENSRNOP00000006646	0	0	0	0	0.081	0.099	0	0.5	0.55
Kcna5	Scn2a	10116.ENSRNOP00000026691	10116.ENSRNOP00000007069	0	0	0	0	0.047	0.099	0	0.69	0.71
Kcna5	Scn8a	10116.ENSRNOP00000026691	10116.ENSRNOP00000008160	0	0	0	0	0.051	0.099	0	0.361	0.407
Kcna5	Kcnh2	10116.ENSRNOP00000026691	10116.ENSRNOP00000013800	0	0	0	0	0.075	0	0	0.64	0.653
Kcna5	Scn4a	10116.ENSRNOP00000026691	10116.ENSRNOP00000016841	0	0	0	0	0.08	0.099	0	0.544	0.589
Kcna5	Kcnj8	10116.ENSRNOP00000026691	10116.ENSRNOP00000018057	0	0	0	0	0.057	0	0	0.638	0.644
Kcna5	Kcnd3	10116.ENSRNOP00000026691	10116.ENSRNOP00000019997	0	0	0.134	0.783	0.066	0.069	0	0.602	0.661
Kcna5	Trpv1	10116.ENSRNOP00000026691	10116.ENSRNOP00000026493	0	0	0	0	0.054	0	0	0.443	0.45
Kcna5	Scn7a	10116.ENSRNOP00000026691	10116.ENSRNOP00000044385	0	0	0	0	0.066	0.099	0	0.347	0.403
Kcna5	Kcnq2	10116.ENSRNOP00000026691	10116.ENSRNOP00000040830	0	0	0.148	0.58	0.058	0.073	0	0.294	0.405
Kcna5	Scn4b	10116.ENSRNOP00000026691	10116.ENSRNOP00000033284	0	0	0	0	0.121	0	0	0.442	0.488
Kcna5	Scn1b	10116.ENSRNOP00000026691	10116.ENSRNOP00000074323	0	0	0	0	0.092	0.042	0	0.472	0.5
Kcna5	Trpm4	10116.ENSRNOP00000026691	10116.ENSRNOP00000041387	0	0	0	0	0	0.051	0	0.503	0.509
Kcna5	Kcna6	10116.ENSRNOP00000026691	10116.ENSRNOP00000071895	0	0	0.061	0.958	0.068	0.157	0.4	0.077	0.517
Kcna5	Ryr2	10116.ENSRNOP00000026691	10116.ENSRNOP00000059019	0	0	0	0	0.051	0.058	0	0.51	0.524
Kcna5	Kcnj5	10116.ENSRNOP00000026691	10116.ENSRNOP00000048134	0	0	0	0	0.051	0	0	0.526	0.53
Kcna5	Kcne5	10116.ENSRNOP00000026691	10116.ENSRNOP00000067483	0	0	0	0	0	0.056	0	0.559	0.566
Kcna5	Nfasc	10116.ENSRNOP00000026691	10116.ENSRNOP00000057594	0	0	0	0	0.051	0.055	0	0.565	0.576
Kcna5	Scn10a	10116.ENSRNOP00000026691	10116.ENSRNOP00000047944	0	0	0	0	0.047	0.099	0	0.557	0.587
Kcna5	Kcnc1	10116.ENSRNOP00000026691	10116.ENSRNOP00000074146	0	0	0.145	0.776	0.063	0.099	0	0.513	0.602
Kcna5	Kcne3	10116.ENSRNOP00000026691	10116.ENSRNOP00000044706	0	0	0	0	0.052	0.117	0	0.572	0.61
Kcna5	Kcnj12	10116.ENSRNOP00000026691	10116.ENSRNOP00000054762	0	0	0	0	0.096	0	0	0.592	0.615
Kcna5	Kcnb1	10116.ENSRNOP00000026691	10116.ENSRNOP00000065961	0	0	0.133	0.767	0.102	0.099	0	0.529	0.626
Kcna5	Scn9a	10116.ENSRNOP00000026691	10116.ENSRNOP00000059170	0	0	0	0	0.062	0.099	0	0.594	0.627
Kcna5	Kcne2	10116.ENSRNOP00000026691	10116.ENSRNOP00000045279	0	0	0	0	0	0.051	0	0.792	0.794
Kcna5	Scn5a	10116.ENSRNOP00000026691	10116.ENSRNOP00000060180	0	0	0	0	0.081	0.099	0	0.789	0.811
Kcna5	Kcnma1	10116.ENSRNOP00000026691	10116.ENSRNOP00000058962	0	0	0	0	0.112	0	0	0.862	0.872
Kcna6	Kcne1	10116.ENSRNOP00000071895	10116.ENSRNOP00000002717	0	0	0	0	0	0.105	0	0.44	0.477
Kcna6	Scn3a	10116.ENSRNOP00000071895	10116.ENSRNOP00000006646	0	0	0	0	0.052	0.099	0	0.543	0.576
Kcna6	Scn2a	10116.ENSRNOP00000071895	10116.ENSRNOP00000007069	0	0	0	0	0.07	0.099	0	0.658	0.689
Kcna6	Scn4a	10116.ENSRNOP00000071895	10116.ENSRNOP00000016841	0	0	0	0	0.048	0.099	0	0.568	0.597
Kcna6	Kcnj8	10116.ENSRNOP00000071895	10116.ENSRNOP00000018057	0	0	0	0	0.044	0	0	0.453	0.455
Kcna6	Kcnd3	10116.ENSRNOP00000071895	10116.ENSRNOP00000019997	0	0	0.134	0.789	0.048	0.06	0	0.44	0.507
Kcna6	Kcnq2	10116.ENSRNOP00000071895	10116.ENSRNOP00000040830	0	0	0.164	0.588	0.166	0.061	0	0.251	0.444
Kcna6	Trpm4	10116.ENSRNOP00000071895	10116.ENSRNOP00000041387	0	0	0	0	0	0.051	0	0.405	0.411
Kcna6	Scn10a	10116.ENSRNOP00000071895	10116.ENSRNOP00000047944	0	0	0	0	0.091	0.099	0	0.51	0.564
Kcna6	Kcnj12	10116.ENSRNOP00000071895	10116.ENSRNOP00000054762	0	0	0	0	0.066	0	0	0.392	0.407
Kcna6	Kcnma1	10116.ENSRNOP00000071895	10116.ENSRNOP00000058962	0	0	0	0	0.126	0	0	0.727	0.751
Kcna6	Scn9a	10116.ENSRNOP00000071895	10116.ENSRNOP00000059170	0	0	0	0	0.054	0.099	0	0.556	0.589
Kcna6	Scn5a	10116.ENSRNOP00000071895	10116.ENSRNOP00000060180	0	0	0	0	0.064	0.099	0	0.533	0.572
Kcna6	Kcnq3	10116.ENSRNOP00000071895	10116.ENSRNOP00000065354	0	0	0.181	0.576	0.066	0.061	0	0.268	0.404
Kcnb1	Kcne1	10116.ENSRNOP00000065961	10116.ENSRNOP00000002717	0	0	0	0	0	0.105	0	0.591	0.618
Kcnb1	Kcnk2	10116.ENSRNOP00000065961	10116.ENSRNOP00000003684	0	0	0	0	0.089	0	0	0.537	0.56
Kcnb1	Kcnj2	10116.ENSRNOP00000065961	10116.ENSRNOP00000006254	0	0	0	0	0.074	0	0	0.457	0.476
Kcnb1	Scn2a	10116.ENSRNOP00000065961	10116.ENSRNOP00000007069	0	0	0	0	0.084	0.064	0	0.712	0.732
Kcnb1	Scn8a	10116.ENSRNOP00000065961	10116.ENSRNOP00000008160	0	0	0	0	0.089	0.064	0	0.608	0.637
Kcnb1	Scn4a	10116.ENSRNOP00000065961	10116.ENSRNOP00000016841	0	0	0	0	0	0.064	0	0.677	0.685
Kcnb1	Kcnj8	10116.ENSRNOP00000065961	10116.ENSRNOP00000018057	0	0	0	0	0.164	0	0	0.591	0.643
Kcnb1	Kcnd3	10116.ENSRNOP00000065961	10116.ENSRNOP00000019997	0	0	0.143	0.759	0.118	0.091	0	0.519	0.626
Kcnb1	Kcnt1	10116.ENSRNOP00000065961	10116.ENSRNOP00000023542	0	0	0	0	0.076	0	0	0.427	0.449
Kcnb1	Trpv1	10116.ENSRNOP00000065961	10116.ENSRNOP00000026493	0	0	0	0	0.064	0	0	0.44	0.454
Kcnb1	Scn11a	10116.ENSRNOP00000065961	10116.ENSRNOP00000033224	0	0	0	0	0.055	0.064	0	0.456	0.476
Kcnb1	Kcnq2	10116.ENSRNOP00000065961	10116.ENSRNOP00000040830	0	0	0.131	0.567	0.083	0.12	0	0.272	0.421
Kcnb1	Kcne3	10116.ENSRNOP00000065961	10116.ENSRNOP00000044706	0	0	0	0	0.074	0.117	0	0.39	0.458
Kcnb1	Kcne2	10116.ENSRNOP00000065961	10116.ENSRNOP00000045279	0	0	0	0	0.077	0.051	0	0.63	0.647
Kcnb1	Scn10a	10116.ENSRNOP00000065961	10116.ENSRNOP00000047944	0	0	0	0	0	0.064	0	0.558	0.569
Kcnb1	Kcnj12	10116.ENSRNOP00000065961	10116.ENSRNOP00000054762	0	0	0	0	0.165	0	0	0.526	0.587
Kcnb1	Kcnma1	10116.ENSRNOP00000065961	10116.ENSRNOP00000058962	0	0	0	0.551	0.104	0	0	0.61	0.636
Kcnb1	Scn9a	10116.ENSRNOP00000065961	10116.ENSRNOP00000059170	0	0	0	0	0.07	0.064	0	0.657	0.676
Kcnb1	Scn5a	10116.ENSRNOP00000065961	10116.ENSRNOP00000060180	0	0	0	0	0.058	0.064	0	0.677	0.69
Kcnb1	Kcnq3	10116.ENSRNOP00000065961	10116.ENSRNOP00000065354	0	0	0.154	0.557	0.078	0.124	0	0.298	0.456
Kcnb1	Scn3b	10116.ENSRNOP00000065961	10116.ENSRNOP00000071448	0	0	0	0	0.294	0	0	0.314	0.495
Kcnb1	Scn1b	10116.ENSRNOP00000065961	10116.ENSRNOP00000074323	0	0	0	0	0.101	0.042	0	0.468	0.502
Kcnb1	Scn1a	10116.ENSRNOP00000065961	10116.ENSRNOP00000073986	0	0	0	0	0.058	0.064	0	0.518	0.538
Kcnc1	Kcne1	10116.ENSRNOP00000074146	10116.ENSRNOP00000002717	0	0	0	0	0	0.105	0	0.571	0.599
Kcnc1	Kcnk2	10116.ENSRNOP00000074146	10116.ENSRNOP00000003684	0	0	0	0	0.054	0	0	0.561	0.567
Kcnc1	Scn3a	10116.ENSRNOP00000074146	10116.ENSRNOP00000006646	0	0	0	0	0.068	0.064	0	0.443	0.472
Kcnc1	Scn2a	10116.ENSRNOP00000074146	10116.ENSRNOP00000007069	0	0	0	0	0.152	0.064	0	0.661	0.707
Kcnc1	Scn8a	10116.ENSRNOP00000074146	10116.ENSRNOP00000008160	0	0	0	0	0.113	0.064	0	0.568	0.61
Kcnc1	Scn4a	10116.ENSRNOP00000074146	10116.ENSRNOP00000016841	0	0	0	0	0.052	0.064	0	0.561	0.577
Kcnc1	Kcnj8	10116.ENSRNOP00000074146	10116.ENSRNOP00000018057	0	0	0	0	0	0	0	0.419	0.419
Kcnc1	Scn2b	10116.ENSRNOP00000074146	10116.ENSRNOP00000021819	0	0	0	0	0.101	0	0	0.367	0.407
Kcnc1	Scn4b	10116.ENSRNOP00000074146	10116.ENSRNOP00000033284	0	0	0	0	0.099	0	0	0.497	0.527
Kcnc1	Kcne3	10116.ENSRNOP00000074146	10116.ENSRNOP00000044706	0	0	0	0	0.052	0.117	0	0.514	0.557
Kcnc1	Kcne2	10116.ENSRNOP00000074146	10116.ENSRNOP00000045279	0	0	0	0	0	0.051	0	0.502	0.507
Kcnc1	Scn10a	10116.ENSRNOP00000074146	10116.ENSRNOP00000047944	0	0	0	0	0.044	0.064	0	0.466	0.481
Kcnc1	Kcnj12	10116.ENSRNOP00000074146	10116.ENSRNOP00000054762	0	0	0	0	0.136	0	0	0.428	0.486
Kcnc1	Kcnma1	10116.ENSRNOP00000074146	10116.ENSRNOP00000058962	0	0	0	0.555	0.122	0	0	0.372	0.425
Kcnc1	Scn9a	10116.ENSRNOP00000074146	10116.ENSRNOP00000059170	0	0	0	0	0.055	0.064	0	0.558	0.575
Kcnc1	Scn5a	10116.ENSRNOP00000074146	10116.ENSRNOP00000060180	0	0	0	0	0	0.064	0	0.583	0.593
Kcnc1	Scn1a	10116.ENSRNOP00000074146	10116.ENSRNOP00000073986	0	0	0	0	0.146	0.064	0	0.525	0.587
Kcnc1	Scn1b	10116.ENSRNOP00000074146	10116.ENSRNOP00000074323	0	0	0	0	0.065	0.042	0	0.512	0.524
Kcnd3	Kcne1	10116.ENSRNOP00000019997	10116.ENSRNOP00000002717	0	0	0	0	0	0.105	0	0.759	0.775
Kcnd3	Kcnk2	10116.ENSRNOP00000019997	10116.ENSRNOP00000003684	0	0	0	0	0.125	0	0	0.516	0.558
Kcnd3	Kcnj2	10116.ENSRNOP00000019997	10116.ENSRNOP00000006254	0	0	0	0	0.06	0	0	0.727	0.733
Kcnd3	Scn3a	10116.ENSRNOP00000019997	10116.ENSRNOP00000006646	0	0	0	0	0.078	0.064	0	0.486	0.518
Kcnd3	Rangrf	10116.ENSRNOP00000019997	10116.ENSRNOP00000006883	0	0	0	0	0	0.063	0	0.517	0.528
Kcnd3	Scn2a	10116.ENSRNOP00000019997	10116.ENSRNOP00000007069	0	0	0	0	0.143	0.064	0	0.549	0.606
Kcnd3	Kcnh2	10116.ENSRNOP00000019997	10116.ENSRNOP00000013800	0	0	0	0	0.103	0.098	0	0.69	0.727
Kcnd3	Scn4a	10116.ENSRNOP00000019997	10116.ENSRNOP00000016841	0	0	0	0	0	0.064	0	0.507	0.519
Kcnd3	Kcnj8	10116.ENSRNOP00000019997	10116.ENSRNOP00000018057	0	0	0	0	0.06	0	0	0.65	0.657
Kcnd3	Scn1a	10116.ENSRNOP00000019997	10116.ENSRNOP00000073986	0	0	0	0	0.123	0.064	0	0.338	0.409
Kcnd3	Kcnq3	10116.ENSRNOP00000019997	10116.ENSRNOP00000065354	0	0	0.154	0.565	0.139	0.067	0	0.277	0.443
Kcnd3	Kcnq2	10116.ENSRNOP00000019997	10116.ENSRNOP00000040830	0	0	0.151	0.575	0.135	0.124	0	0.266	0.466
Kcnd3	Scn4b	10116.ENSRNOP00000019997	10116.ENSRNOP00000033284	0	0	0	0	0.051	0	0	0.473	0.478
Kcnd3	Scn9a	10116.ENSRNOP00000019997	10116.ENSRNOP00000059170	0	0	0	0	0.095	0.064	0	0.521	0.559
Kcnd3	Kcnj5	10116.ENSRNOP00000019997	10116.ENSRNOP00000048134	0	0	0	0	0.096	0	0	0.579	0.603
Kcnd3	Scn2b	10116.ENSRNOP00000019997	10116.ENSRNOP00000021819	0	0	0	0	0.116	0	0	0.569	0.603
Kcnd3	Scn3b	10116.ENSRNOP00000019997	10116.ENSRNOP00000071448	0	0	0	0	0.085	0	0	0.591	0.61
Kcnd3	Kcnma1	10116.ENSRNOP00000019997	10116.ENSRNOP00000058962	0	0	0	0.555	0.086	0	0	0.591	0.61
Kcnd3	Scn10a	10116.ENSRNOP00000019997	10116.ENSRNOP00000047944	0	0	0	0	0	0.064	0	0.602	0.611
Kcnd3	Kcnj12	10116.ENSRNOP00000019997	10116.ENSRNOP00000054762	0	0	0	0	0.06	0	0	0.667	0.674
Kcnd3	Ryr2	10116.ENSRNOP00000019997	10116.ENSRNOP00000059019	0	0	0	0	0.181	0.046	0	0.628	0.684
Kcnd3	Kcne3	10116.ENSRNOP00000019997	10116.ENSRNOP00000044706	0	0	0	0	0.052	0.117	0	0.732	0.756
Kcnd3	Kcne5	10116.ENSRNOP00000019997	10116.ENSRNOP00000067483	0	0	0	0	0	0.056	0	0.785	0.788
Kcnd3	Kcne2	10116.ENSRNOP00000019997	10116.ENSRNOP00000045279	0	0	0	0	0	0.051	0	0.788	0.79
Kcnd3	Scn1b	10116.ENSRNOP00000019997	10116.ENSRNOP00000074323	0	0	0	0	0	0.098	0	0.783	0.795
Kcnd3	Scn5a	10116.ENSRNOP00000019997	10116.ENSRNOP00000060180	0	0	0	0	0.068	0.064	0	0.819	0.829
Kcne1	Scnn1g	10116.ENSRNOP00000002717	10116.ENSRNOP00000024057	0	0	0	0	0.078	0	0	0.396	0.419
Kcne1	Scn2b	10116.ENSRNOP00000002717	10116.ENSRNOP00000021819	0	0	0	0	0	0	0	0.424	0.424
Kcne1	Scn10a	10116.ENSRNOP00000002717	10116.ENSRNOP00000047944	0	0	0	0	0.049	0	0	0.443	0.448
Kcne1	Kcnj12	10116.ENSRNOP00000002717	10116.ENSRNOP00000054762	0	0	0	0	0.051	0	0	0.465	0.47
Kcne1	Kcnma1	10116.ENSRNOP00000002717	10116.ENSRNOP00000058962	0	0	0	0	0.047	0	0	0.489	0.492
Kcne1	Nedd4l	10116.ENSRNOP00000002717	10116.ENSRNOP00000070352	0	0	0	0	0	0	0	0.508	0.508
Kcne1	Kcnj8	10116.ENSRNOP00000002717	10116.ENSRNOP00000018057	0	0	0	0	0	0	0	0.51	0.51
Kcne1	Scn3b	10116.ENSRNOP00000002717	10116.ENSRNOP00000071448	0	0	0	0	0	0	0	0.536	0.536
Kcne1	Kcne2	10116.ENSRNOP00000002717	10116.ENSRNOP00000045279	0	0	0	0.726	0	0	0	0.548	0.548
Kcne1	Snta1	10116.ENSRNOP00000002717	10116.ENSRNOP00000021715	0	0	0	0	0.049	0	0	0.576	0.579
Kcne1	Scn1b	10116.ENSRNOP00000002717	10116.ENSRNOP00000074323	0	0	0	0	0	0	0	0.587	0.587
Kcne1	Kcnj5	10116.ENSRNOP00000002717	10116.ENSRNOP00000048134	0	0	0	0	0	0	0	0.591	0.591
Kcne1	Ryr2	10116.ENSRNOP00000002717	10116.ENSRNOP00000059019	0	0	0	0	0	0	0	0.636	0.636
Kcne1	Scn4b	10116.ENSRNOP00000002717	10116.ENSRNOP00000033284	0	0	0	0	0	0	0	0.659	0.659
Kcne1	Kcnq2	10116.ENSRNOP00000002717	10116.ENSRNOP00000040830	0	0	0	0	0	0.191	0	0.615	0.675
Kcne1	Kcnq3	10116.ENSRNOP00000002717	10116.ENSRNOP00000065354	0	0	0	0	0	0.191	0	0.652	0.706
Kcne1	Kcnj2	10116.ENSRNOP00000002717	10116.ENSRNOP00000006254	0	0	0	0	0.051	0	0	0.757	0.759
Kcne1	Scn5a	10116.ENSRNOP00000002717	10116.ENSRNOP00000060180	0	0	0	0	0.049	0	0	0.782	0.784
Kcne1	Kcnh2	10116.ENSRNOP00000002717	10116.ENSRNOP00000013800	0	0	0	0	0	0.099	0	0.773	0.787
Kcne1	Kcne5	10116.ENSRNOP00000002717	10116.ENSRNOP00000067483	0	0	0	0	0	0	0	0.79	0.79
Kcne1	Kcne3	10116.ENSRNOP00000002717	10116.ENSRNOP00000044706	0	0	0	0	0	0	0	0.925	0.925
Kcne2	Kcnj2	10116.ENSRNOP00000045279	10116.ENSRNOP00000006254	0	0	0	0	0.052	0	0	0.749	0.752
Kcne2	Kcnh2	10116.ENSRNOP00000045279	10116.ENSRNOP00000013800	0	0	0	0	0	0.052	0.5	0.875	0.935
Kcne2	Kcnj8	10116.ENSRNOP00000045279	10116.ENSRNOP00000018057	0	0	0	0	0.074	0	0	0.481	0.499
Kcne2	Snta1	10116.ENSRNOP00000045279	10116.ENSRNOP00000021715	0	0	0	0	0	0	0	0.612	0.612
Kcne2	Scn2b	10116.ENSRNOP00000045279	10116.ENSRNOP00000021819	0	0	0	0	0.042	0	0	0.545	0.546
Kcne2	Scn4b	10116.ENSRNOP00000045279	10116.ENSRNOP00000033284	0	0	0	0	0	0	0	0.754	0.754
Kcne2	Kcnq2	10116.ENSRNOP00000045279	10116.ENSRNOP00000040830	0	0	0	0	0.054	0.067	0	0.548	0.566
Kcne2	Kcne3	10116.ENSRNOP00000045279	10116.ENSRNOP00000044706	0	0	0	0	0.062	0	0	0.944	0.945
Kcne2	Nav1	10116.ENSRNOP00000045279	10116.ENSRNOP00000059597	0	0	0	0	0	0	0	0.414	0.414
Kcne2	Scn10a	10116.ENSRNOP00000045279	10116.ENSRNOP00000047944	0	0	0	0	0	0.063	0	0.426	0.44
Kcne2	Kcnq3	10116.ENSRNOP00000045279	10116.ENSRNOP00000065354	0	0	0	0	0	0.067	0	0.555	0.567
Kcne2	Ryr2	10116.ENSRNOP00000045279	10116.ENSRNOP00000059019	0	0	0	0	0	0	0	0.572	0.572
Kcne2	Kcnj5	10116.ENSRNOP00000045279	10116.ENSRNOP00000048134	0	0	0	0	0.064	0	0	0.594	0.604
Kcne2	Scn1b	10116.ENSRNOP00000045279	10116.ENSRNOP00000074323	0	0	0	0	0	0	0	0.617	0.617
Kcne2	Scn3b	10116.ENSRNOP00000045279	10116.ENSRNOP00000071448	0	0	0	0	0.103	0	0	0.623	0.648
Kcne2	Kcne5	10116.ENSRNOP00000045279	10116.ENSRNOP00000067483	0	0	0	0	0	0	0	0.806	0.806
Kcne2	Scn5a	10116.ENSRNOP00000045279	10116.ENSRNOP00000060180	0	0	0	0	0	0.063	0	0.849	0.853
Kcne3	Kcnj2	10116.ENSRNOP00000044706	10116.ENSRNOP00000006254	0	0	0	0	0.058	0	0	0.542	0.55
Kcne3	Rangrf	10116.ENSRNOP00000044706	10116.ENSRNOP00000006883	0	0	0	0	0	0	0	0.593	0.593
Kcne3	Kcnh2	10116.ENSRNOP00000044706	10116.ENSRNOP00000013800	0	0	0	0	0.044	0	0.5	0.658	0.822
Kcne3	Scn4a	10116.ENSRNOP00000044706	10116.ENSRNOP00000016841	0	0	0	0	0	0	0	0.478	0.478
Kcne3	Kcnj8	10116.ENSRNOP00000044706	10116.ENSRNOP00000018057	0	0	0	0	0.082	0	0	0.576	0.594
Kcne3	Scn2b	10116.ENSRNOP00000044706	10116.ENSRNOP00000021819	0	0	0	0	0.051	0	0	0.572	0.577
Kcne3	Scn4b	10116.ENSRNOP00000044706	10116.ENSRNOP00000033284	0	0	0	0	0	0	0	0.497	0.497
Kcne3	Kcnq2	10116.ENSRNOP00000044706	10116.ENSRNOP00000040830	0	0	0	0	0.1	0.295	0	0.426	0.604
Kcne3	Scn10a	10116.ENSRNOP00000044706	10116.ENSRNOP00000047944	0	0	0	0	0.049	0	0	0.421	0.426
Kcne3	Kcnj5	10116.ENSRNOP00000044706	10116.ENSRNOP00000048134	0	0	0	0	0.055	0	0	0.563	0.569
Kcne3	Kcnq3	10116.ENSRNOP00000044706	10116.ENSRNOP00000065354	0	0	0	0	0.1	0.295	0	0.463	0.629
Kcne3	Scn5a	10116.ENSRNOP00000044706	10116.ENSRNOP00000060180	0	0	0	0	0	0	0	0.698	0.698
Kcne3	Scn1b	10116.ENSRNOP00000044706	10116.ENSRNOP00000074323	0	0	0	0	0	0	0	0.743	0.743
Kcne3	Scn3b	10116.ENSRNOP00000044706	10116.ENSRNOP00000071448	0	0	0	0	0.076	0	0	0.76	0.769
Kcne3	Kcne5	10116.ENSRNOP00000044706	10116.ENSRNOP00000067483	0	0	0	0	0	0	0	0.801	0.801
Kcne5	Kcnj2	10116.ENSRNOP00000067483	10116.ENSRNOP00000006254	0	0	0	0	0	0	0	0.579	0.579
Kcne5	Rangrf	10116.ENSRNOP00000067483	10116.ENSRNOP00000006883	0	0	0	0	0	0	0	0.623	0.623
Kcne5	Kcnh2	10116.ENSRNOP00000067483	10116.ENSRNOP00000013800	0	0	0	0	0	0	0.5	0.6	0.791
Kcne5	Kcnj8	10116.ENSRNOP00000067483	10116.ENSRNOP00000018057	0	0	0	0	0	0	0	0.631	0.631
Kcne5	Scn2b	10116.ENSRNOP00000067483	10116.ENSRNOP00000021819	0	0	0	0	0	0	0	0.621	0.621
Kcne5	Scn4b	10116.ENSRNOP00000067483	10116.ENSRNOP00000033284	0	0	0	0	0	0	0	0.462	0.462
Kcne5	Scn10a	10116.ENSRNOP00000067483	10116.ENSRNOP00000047944	0	0	0	0	0	0	0	0.455	0.455
Kcne5	Kcnj5	10116.ENSRNOP00000067483	10116.ENSRNOP00000048134	0	0	0	0	0	0	0	0.485	0.485
Kcne5	Scn5a	10116.ENSRNOP00000067483	10116.ENSRNOP00000060180	0	0	0	0	0	0	0	0.586	0.586
Kcne5	Kcnq3	10116.ENSRNOP00000067483	10116.ENSRNOP00000065354	0	0	0	0	0	0.056	0	0.415	0.424
Kcne5	Scn1b	10116.ENSRNOP00000067483	10116.ENSRNOP00000074323	0	0	0	0	0	0	0	0.576	0.576
Kcne5	Scn3b	10116.ENSRNOP00000067483	10116.ENSRNOP00000071448	0	0	0	0	0.084	0	0	0.613	0.63
Kcnh2	Kcnj2	10116.ENSRNOP00000013800	10116.ENSRNOP00000006254	0	0	0	0	0	0	0	0.724	0.724
Kcnh2	Rangrf	10116.ENSRNOP00000013800	10116.ENSRNOP00000006883	0	0	0	0	0	0	0	0.424	0.424
Kcnh2	Kcnj12	10116.ENSRNOP00000013800	10116.ENSRNOP00000054762	0	0	0	0	0.056	0	0	0.393	0.403
Kcnh2	Scn10a	10116.ENSRNOP00000013800	10116.ENSRNOP00000047944	0	0	0	0	0.051	0.047	0	0.415	0.424
Kcnh2	Kcnq2	10116.ENSRNOP00000013800	10116.ENSRNOP00000040830	0	0	0	0	0.065	0	0	0.429	0.443
Kcnh2	Scn2b	10116.ENSRNOP00000013800	10116.ENSRNOP00000021819	0	0	0	0	0.083	0	0	0.439	0.463
Kcnh2	Scn1a	10116.ENSRNOP00000013800	10116.ENSRNOP00000073986	0	0	0	0	0.062	0.047	0	0.449	0.464
Kcnh2	Scn4a	10116.ENSRNOP00000013800	10116.ENSRNOP00000016841	0	0	0	0	0	0.047	0	0.498	0.501
Kcnh2	Snta1	10116.ENSRNOP00000013800	10116.ENSRNOP00000021715	0	0	0	0	0	0	0	0.542	0.542
Kcnh2	Kcnj8	10116.ENSRNOP00000013800	10116.ENSRNOP00000018057	0	0	0	0	0	0	0	0.543	0.543
Kcnh2	Scn3b	10116.ENSRNOP00000013800	10116.ENSRNOP00000071448	0	0	0	0	0.067	0	0	0.566	0.579
Kcnh2	Scn1b	10116.ENSRNOP00000013800	10116.ENSRNOP00000074323	0	0	0	0	0.07	0	0	0.587	0.599
Kcnh2	Kcnj5	10116.ENSRNOP00000013800	10116.ENSRNOP00000048134	0	0	0	0	0.071	0	0	0.599	0.611
Kcnh2	Ryr2	10116.ENSRNOP00000013800	10116.ENSRNOP00000059019	0	0	0	0	0.093	0	0	0.654	0.672
Kcnh2	Scn4b	10116.ENSRNOP00000013800	10116.ENSRNOP00000033284	0	0	0	0	0.092	0	0	0.687	0.703
Kcnh2	Scn5a	10116.ENSRNOP00000013800	10116.ENSRNOP00000060180	0	0	0	0	0.051	0.047	0	0.878	0.88
Kcnj12	Kcnj2	10116.ENSRNOP00000054762	10116.ENSRNOP00000006254	0	0	0.054	0.973	0.093	0	0.9	0.647	0.965
Kcnj12	Scn4a	10116.ENSRNOP00000054762	10116.ENSRNOP00000016841	0	0	0	0	0.112	0	0	0.502	0.539
Kcnj12	Scn11a	10116.ENSRNOP00000054762	10116.ENSRNOP00000033224	0	0	0	0	0.072	0	0	0.424	0.443
Kcnj12	Scn4b	10116.ENSRNOP00000054762	10116.ENSRNOP00000033284	0	0	0	0	0.161	0	0	0.395	0.471
Kcnj12	Kcnq2	10116.ENSRNOP00000054762	10116.ENSRNOP00000040830	0	0	0	0	0.075	0	0.9	0.476	0.947
Kcnj12	Scn7a	10116.ENSRNOP00000054762	10116.ENSRNOP00000044385	0	0	0	0	0.054	0	0	0.41	0.418
Kcnj12	Kcnj5	10116.ENSRNOP00000054762	10116.ENSRNOP00000048134	0	0	0.074	0.933	0.08	0.099	0.5	0.077	0.581
Kcnj12	Ryr2	10116.ENSRNOP00000054762	10116.ENSRNOP00000059019	0	0	0	0	0.071	0	0	0.436	0.454
Kcnj12	Kcnma1	10116.ENSRNOP00000054762	10116.ENSRNOP00000058962	0	0	0	0	0.07	0	0	0.463	0.479
Kcnj12	Scn1b	10116.ENSRNOP00000054762	10116.ENSRNOP00000074323	0	0	0	0	0.112	0	0	0.497	0.534
Kcnj12	Scn5a	10116.ENSRNOP00000054762	10116.ENSRNOP00000060180	0	0	0	0	0.047	0	0	0.71	0.712
Kcnj12	Kcnq3	10116.ENSRNOP00000054762	10116.ENSRNOP00000065354	0	0	0	0	0.089	0	0.9	0.314	0.932
Kcnj2	Scn2b	10116.ENSRNOP00000006254	10116.ENSRNOP00000021819	0	0	0	0	0.071	0	0	0.466	0.483
Kcnj2	Kcnma1	10116.ENSRNOP00000006254	10116.ENSRNOP00000058962	0	0	0	0	0.054	0	0	0.488	0.496
Kcnj2	Scn3b	10116.ENSRNOP00000006254	10116.ENSRNOP00000071448	0	0	0	0	0.085	0	0	0.479	0.503
Kcnj2	Snta1	10116.ENSRNOP00000006254	10116.ENSRNOP00000021715	0	0	0	0	0.072	0.081	0	0.501	0.537
Kcnj2	Kcnj5	10116.ENSRNOP00000006254	10116.ENSRNOP00000048134	0	0	0.074	0.932	0.058	0.099	0.5	0.086	0.576
Kcnj2	Scn1b	10116.ENSRNOP00000006254	10116.ENSRNOP00000074323	0	0	0	0	0.077	0	0	0.562	0.578
Kcnj2	Scn4a	10116.ENSRNOP00000006254	10116.ENSRNOP00000016841	0	0	0	0	0.104	0	0	0.557	0.586
Kcnj2	Scn4b	10116.ENSRNOP00000006254	10116.ENSRNOP00000033284	0	0	0	0	0.112	0	0	0.602	0.632
Kcnj2	Ryr2	10116.ENSRNOP00000006254	10116.ENSRNOP00000059019	0	0	0	0	0.051	0	0	0.697	0.7
Kcnj2	Scn5a	10116.ENSRNOP00000006254	10116.ENSRNOP00000060180	0	0	0	0	0.049	0.51	0	0.763	0.88
Kcnj2	Kcnq2	10116.ENSRNOP00000006254	10116.ENSRNOP00000040830	0	0	0	0	0.082	0	0.9	0.144	0.914
Kcnj2	Kcnq3	10116.ENSRNOP00000006254	10116.ENSRNOP00000065354	0	0	0	0	0.1	0	0.9	0.273	0.928
Kcnj5	Snta1	10116.ENSRNOP00000048134	10116.ENSRNOP00000021715	0	0	0	0	0	0.053	0	0.511	0.517
Kcnj5	Scn2b	10116.ENSRNOP00000048134	10116.ENSRNOP00000021819	0	0	0	0	0.051	0	0	0.421	0.427
Kcnj5	Scn4b	10116.ENSRNOP00000048134	10116.ENSRNOP00000033284	0	0	0	0	0.067	0	0	0.573	0.585
Kcnj5	Ryr2	10116.ENSRNOP00000048134	10116.ENSRNOP00000059019	0	0	0	0	0.066	0	0	0.411	0.427
Kcnj5	Scn1b	10116.ENSRNOP00000048134	10116.ENSRNOP00000074323	0	0	0	0	0	0	0	0.544	0.544
Kcnj5	LOC100912455	10116.ENSRNOP00000048134	10116.ENSRNOP00000066524	0	0	0	0	0.052	0	0	0.582	0.586
Kcnj5	Scn5a	10116.ENSRNOP00000048134	10116.ENSRNOP00000060180	0	0	0	0	0.086	0	0	0.576	0.596
Kcnj5	Scn3b	10116.ENSRNOP00000048134	10116.ENSRNOP00000071448	0	0	0	0	0.116	0	0	0.579	0.612
Kcnj8	Kcnk2	10116.ENSRNOP00000018057	10116.ENSRNOP00000003684	0	0	0	0	0.046	0	0	0.475	0.478
Kcnj8	Rangrf	10116.ENSRNOP00000018057	10116.ENSRNOP00000006883	0	0	0	0	0	0	0	0.518	0.518
Kcnj8	Scn2b	10116.ENSRNOP00000018057	10116.ENSRNOP00000021819	0	0	0	0	0.051	0	0	0.414	0.42
Kcnj8	Ryr2	10116.ENSRNOP00000018057	10116.ENSRNOP00000059019	0	0	0	0	0.048	0	0	0.42	0.424
Kcnj8	Trpm4	10116.ENSRNOP00000018057	10116.ENSRNOP00000041387	0	0	0	0	0.043	0.051	0	0.525	0.531
Kcnj8	Scn5a	10116.ENSRNOP00000018057	10116.ENSRNOP00000060180	0	0	0	0	0	0	0	0.582	0.582
Kcnj8	Scn1b	10116.ENSRNOP00000018057	10116.ENSRNOP00000074323	0	0	0	0	0.058	0	0	0.607	0.614
Kcnj8	Scn3b	10116.ENSRNOP00000018057	10116.ENSRNOP00000071448	0	0	0	0	0.14	0	0	0.609	0.65
Kcnj8	Kcnma1	10116.ENSRNOP00000018057	10116.ENSRNOP00000058962	0	0	0	0	0.047	0	0	0.678	0.68
Kcnk2	Trpm4	10116.ENSRNOP00000003684	10116.ENSRNOP00000041387	0	0	0	0	0	0	0	0.412	0.412
Kcnk2	Scn4a	10116.ENSRNOP00000003684	10116.ENSRNOP00000016841	0	0	0	0	0	0	0	0.422	0.422
Kcnk2	Scn3a	10116.ENSRNOP00000003684	10116.ENSRNOP00000006646	0	0	0	0	0.092	0	0	0.395	0.427
Kcnk2	Scn2a	10116.ENSRNOP00000003684	10116.ENSRNOP00000007069	0	0	0	0	0.102	0	0	0.392	0.431
Kcnk2	Scn5a	10116.ENSRNOP00000003684	10116.ENSRNOP00000060180	0	0	0	0	0.054	0	0	0.445	0.452
Kcnk2	Scnn1g	10116.ENSRNOP00000003684	10116.ENSRNOP00000024057	0	0	0	0	0.043	0	0	0.507	0.508
Kcnk2	Scn9a	10116.ENSRNOP00000003684	10116.ENSRNOP00000059170	0	0	0	0	0.092	0	0	0.543	0.568
Kcnk2	Scn10a	10116.ENSRNOP00000003684	10116.ENSRNOP00000047944	0	0	0	0	0	0	0	0.6	0.6
Kcnk2	Kcnma1	10116.ENSRNOP00000003684	10116.ENSRNOP00000058962	0	0	0	0	0.064	0	0	0.641	0.65
Kcnk2	Trpv1	10116.ENSRNOP00000003684	10116.ENSRNOP00000026493	0	0	0	0	0	0	0	0.692	0.692
Kcnk2	Trpa1	10116.ENSRNOP00000003684	10116.ENSRNOP00000009874	0	0	0	0	0.051	0	0	0.691	0.694
Kcnma1	Scn3a	10116.ENSRNOP00000058962	10116.ENSRNOP00000006646	0	0	0	0	0.16	0.05	0	0.469	0.54
Kcnma1	Scn2a	10116.ENSRNOP00000058962	10116.ENSRNOP00000007069	0	0	0	0	0.167	0.05	0	0.551	0.613
Kcnma1	Scn8a	10116.ENSRNOP00000058962	10116.ENSRNOP00000008160	0	0	0	0	0.152	0.05	0	0.467	0.533
Kcnma1	Trpa1	10116.ENSRNOP00000058962	10116.ENSRNOP00000009874	0	0	0	0	0	0.056	0	0.511	0.519
Kcnma1	Scn4a	10116.ENSRNOP00000058962	10116.ENSRNOP00000016841	0	0	0	0	0.115	0.05	0	0.457	0.504
Kcnma1	Scn2b	10116.ENSRNOP00000058962	10116.ENSRNOP00000021819	0	0	0	0	0.121	0	0	0.36	0.414
Kcnma1	Scnn1g	10116.ENSRNOP00000058962	10116.ENSRNOP00000024057	0	0	0	0	0	0	0	0.628	0.628
Kcnma1	Trpv1	10116.ENSRNOP00000058962	10116.ENSRNOP00000026493	0	0	0	0	0.055	0	0	0.581	0.587
Kcnma1	Trpm4	10116.ENSRNOP00000058962	10116.ENSRNOP00000041387	0	0	0	0	0.046	0	0	0.564	0.566
Kcnma1	Scn10a	10116.ENSRNOP00000058962	10116.ENSRNOP00000047944	0	0	0	0	0.104	0.05	0	0.459	0.499
Kcnma1	Scn1a	10116.ENSRNOP00000058962	10116.ENSRNOP00000073986	0	0	0	0	0.119	0.05	0	0.416	0.469
Kcnma1	Ryr2	10116.ENSRNOP00000058962	10116.ENSRNOP00000059019	0	0	0	0	0.102	0	0	0.523	0.554
Kcnma1	Scn5a	10116.ENSRNOP00000058962	10116.ENSRNOP00000060180	0	0	0	0	0.104	0.05	0	0.56	0.592
Kcnma1	Scn9a	10116.ENSRNOP00000058962	10116.ENSRNOP00000059170	0	0	0	0	0.139	0.05	0	0.572	0.62
Kcnma1	Kcnq3	10116.ENSRNOP00000058962	10116.ENSRNOP00000065354	0	0	0	0	0.116	0	0	0.616	0.646
Kcnq2	Scn3a	10116.ENSRNOP00000040830	10116.ENSRNOP00000006646	0	0	0	0	0.107	0.064	0	0.691	0.719
Kcnq2	Scn2a	10116.ENSRNOP00000040830	10116.ENSRNOP00000007069	0	0	0	0	0.187	0.064	0	0.755	0.798
Kcnq2	Scn8a	10116.ENSRNOP00000040830	10116.ENSRNOP00000008160	0	0	0	0	0.205	0.064	0	0.753	0.8
Kcnq2	Scn4a	10116.ENSRNOP00000040830	10116.ENSRNOP00000016841	0	0	0	0	0	0.064	0	0.401	0.415
Kcnq2	Stxbp1	10116.ENSRNOP00000040830	10116.ENSRNOP00000021189	0	0	0	0	0.146	0	0	0.637	0.677
Kcnq2	Scn2b	10116.ENSRNOP00000040830	10116.ENSRNOP00000021819	0	0	0	0	0.19	0	0	0.466	0.549
Kcnq2	Kcnt1	10116.ENSRNOP00000040830	10116.ENSRNOP00000023542	0	0	0	0	0.104	0	0	0.667	0.689
Kcnq2	Trpv1	10116.ENSRNOP00000040830	10116.ENSRNOP00000026493	0	0	0	0	0.057	0	0	0.418	0.428
Kcnq2	Scn4b	10116.ENSRNOP00000040830	10116.ENSRNOP00000033284	0	0	0	0	0.151	0	0	0.345	0.42
Kcnq2	LOC100912455	10116.ENSRNOP00000040830	10116.ENSRNOP00000066524	0	0	0	0	0.074	0	0	0.42	0.44
Kcnq2	Scn5a	10116.ENSRNOP00000040830	10116.ENSRNOP00000060180	0	0	0	0	0.058	0.064	0	0.451	0.474
Kcnq2	Scn10a	10116.ENSRNOP00000040830	10116.ENSRNOP00000047944	0	0	0	0	0.06	0.064	0	0.459	0.482
Kcnq2	Prrt2	10116.ENSRNOP00000040830	10116.ENSRNOP00000050996	0	0	0	0	0.184	0	0	0.406	0.495
Kcnq2	Scn1b	10116.ENSRNOP00000040830	10116.ENSRNOP00000074323	0	0	0	0	0.065	0.042	0	0.535	0.547
Kcnq2	Pcdh19	10116.ENSRNOP00000040830	10116.ENSRNOP00000074621	0	0	0	0	0.07	0.056	0	0.67	0.685
Kcnq2	Scn9a	10116.ENSRNOP00000040830	10116.ENSRNOP00000059170	0	0	0	0	0.111	0.064	0	0.681	0.711
Kcnq2	Scn1a	10116.ENSRNOP00000040830	10116.ENSRNOP00000073986	0	0	0	0	0.059	0.064	0	0.754	0.764
Kcnq2	Nfasc	10116.ENSRNOP00000040830	10116.ENSRNOP00000057594	0	0	0	0	0.212	0	0	0.74	0.786
Kcnq2	Kcnq3	10116.ENSRNOP00000040830	10116.ENSRNOP00000065354	0	0	0.074	0.899	0.24	0.099	0.9	0.976	0.998
Kcnq3	Scn3a	10116.ENSRNOP00000065354	10116.ENSRNOP00000006646	0	0	0	0	0.108	0.064	0	0.587	0.625
Kcnq3	Scn2a	10116.ENSRNOP00000065354	10116.ENSRNOP00000007069	0	0	0	0	0.209	0.064	0	0.646	0.715
Kcnq3	Scn8a	10116.ENSRNOP00000065354	10116.ENSRNOP00000008160	0	0	0	0	0.231	0.064	0	0.551	0.649
Kcnq3	Stxbp1	10116.ENSRNOP00000065354	10116.ENSRNOP00000021189	0	0	0	0	0.111	0	0	0.361	0.408
Kcnq3	Kcnt1	10116.ENSRNOP00000065354	10116.ENSRNOP00000023542	0	0	0	0	0.104	0	0	0.556	0.586
Kcnq3	Nfasc	10116.ENSRNOP00000065354	10116.ENSRNOP00000057594	0	0	0	0	0.18	0	0	0.406	0.493
Kcnq3	Scn9a	10116.ENSRNOP00000065354	10116.ENSRNOP00000059170	0	0	0	0	0.127	0.064	0	0.577	0.624
Kcnq3	LOC100912455	10116.ENSRNOP00000065354	10116.ENSRNOP00000066524	0	0	0	0	0	0	0	0.481	0.481
Kcnq3	Scn1b	10116.ENSRNOP00000065354	10116.ENSRNOP00000074323	0	0	0	0	0	0.042	0	0.538	0.538
Kcnq3	Scn1a	10116.ENSRNOP00000065354	10116.ENSRNOP00000073986	0	0	0	0	0.065	0.064	0	0.647	0.664
Kcnt1	Scn3a	10116.ENSRNOP00000023542	10116.ENSRNOP00000006646	0	0	0	0	0.103	0.046	0	0.561	0.592
Kcnt1	Scn2a	10116.ENSRNOP00000023542	10116.ENSRNOP00000007069	0	0	0	0	0.103	0.046	0	0.57	0.6
Kcnt1	Scn8a	10116.ENSRNOP00000023542	10116.ENSRNOP00000008160	0	0	0	0	0.133	0.046	0	0.545	0.591
Kcnt1	Stxbp1	10116.ENSRNOP00000023542	10116.ENSRNOP00000021189	0	0	0	0	0.088	0.075	0	0.407	0.456
Kcnt1	Scn1b	10116.ENSRNOP00000023542	10116.ENSRNOP00000074323	0	0	0	0	0	0	0	0.405	0.405
Kcnt1	Pcdh19	10116.ENSRNOP00000023542	10116.ENSRNOP00000074621	0	0	0	0	0	0	0	0.534	0.534
Kcnt1	Scn9a	10116.ENSRNOP00000023542	10116.ENSRNOP00000059170	0	0	0	0	0.094	0.046	0	0.542	0.57
Kcnt1	Scn1a	10116.ENSRNOP00000023542	10116.ENSRNOP00000073986	0	0	0	0	0.076	0.046	0	0.609	0.626
LOC100912455	Scn3a	10116.ENSRNOP00000066524	10116.ENSRNOP00000006646	0	0	0	0	0.048	0	0	0.414	0.418
LOC100912455	Scn8a	10116.ENSRNOP00000066524	10116.ENSRNOP00000008160	0	0	0	0	0.076	0	0	0.47	0.49
LOC100912455	Scn1a	10116.ENSRNOP00000066524	10116.ENSRNOP00000073986	0	0	0	0	0.048	0	0	0.479	0.483
Nav1	Scn3a	10116.ENSRNOP00000059597	10116.ENSRNOP00000006646	0	0	0	0	0	0	0	0.599	0.599
Nav1	Scn2a	10116.ENSRNOP00000059597	10116.ENSRNOP00000007069	0	0	0	0	0	0	0	0.713	0.713
Nav1	Scn8a	10116.ENSRNOP00000059597	10116.ENSRNOP00000008160	0	0	0	0	0	0	0	0.485	0.485
Nav1	Scn4a	10116.ENSRNOP00000059597	10116.ENSRNOP00000016841	0	0	0	0	0	0	0	0.771	0.771
Nav1	Scn2b	10116.ENSRNOP00000059597	10116.ENSRNOP00000021819	0	0	0	0	0	0	0	0.442	0.442
Nav1	Scn10a	10116.ENSRNOP00000059597	10116.ENSRNOP00000047944	0	0	0	0	0	0	0	0.561	0.561
Nav1	Scn9a	10116.ENSRNOP00000059597	10116.ENSRNOP00000059170	0	0	0	0	0	0	0	0.559	0.559
Nav1	Scn1a	10116.ENSRNOP00000059597	10116.ENSRNOP00000073986	0	0	0	0	0	0	0	0.521	0.521
Nav1	Scn5a	10116.ENSRNOP00000059597	10116.ENSRNOP00000060180	0	0	0	0	0	0	0	0.65	0.65
Nedd4l	Scn4a	10116.ENSRNOP00000070352	10116.ENSRNOP00000016841	0	0	0	0	0	0.129	0	0.52	0.564
Nedd4l	Scnn1g	10116.ENSRNOP00000070352	10116.ENSRNOP00000024057	0	0	0	0	0.044	0.492	0.9	0.912	0.995
Nedd4l	Scn10a	10116.ENSRNOP00000070352	10116.ENSRNOP00000047944	0	0	0	0	0	0.1	0	0.589	0.614
Nedd4l	Scn9a	10116.ENSRNOP00000070352	10116.ENSRNOP00000059170	0	0	0	0	0	0.137	0	0.496	0.546
Nedd4l	Scn5a	10116.ENSRNOP00000070352	10116.ENSRNOP00000060180	0	0	0	0	0	0.495	0	0.633	0.806
Nedd4l	Scnn1a	10116.ENSRNOP00000070352	10116.ENSRNOP00000061813	0	0	0	0	0.078	0.711	0.9	0.835	0.995
Nedd4l	Scnn1b	10116.ENSRNOP00000070352	10116.ENSRNOP00000063755	0	0	0	0	0.049	0.711	0.9	0.739	0.991
Nedd4l	Scn1a	10116.ENSRNOP00000070352	10116.ENSRNOP00000073986	0	0	0	0	0	0.137	0	0.454	0.509
Nfasc	Scn2a	10116.ENSRNOP00000057594	10116.ENSRNOP00000007069	0	0	0	0	0.188	0.043	0	0.66	0.712
Nfasc	Scn8a	10116.ENSRNOP00000057594	10116.ENSRNOP00000008160	0	0	0	0	0.164	0.043	0	0.692	0.732
Nfasc	Scn2b	10116.ENSRNOP00000057594	10116.ENSRNOP00000021819	0	0	0	0	0.15	0	0	0.421	0.486
Nfasc	Scn1a	10116.ENSRNOP00000057594	10116.ENSRNOP00000073986	0	0	0	0	0.063	0.043	0	0.397	0.413
Nfasc	Scn3b	10116.ENSRNOP00000057594	10116.ENSRNOP00000071448	0	0	0	0	0.049	0.292	0.7	0.352	0.851
Nfasc	Scn1b	10116.ENSRNOP00000057594	10116.ENSRNOP00000074323	0	0	0	0	0.065	0.292	0.7	0.415	0.868
Pcdh19	Scn3a	10116.ENSRNOP00000074621	10116.ENSRNOP00000006646	0	0	0	0	0.118	0	0	0.513	0.553
Pcdh19	Scn2a	10116.ENSRNOP00000074621	10116.ENSRNOP00000007069	0	0	0	0	0.089	0	0	0.621	0.64
Pcdh19	Scn8a	10116.ENSRNOP00000074621	10116.ENSRNOP00000008160	0	0	0	0	0.064	0	0	0.511	0.522
Pcdh19	Stxbp1	10116.ENSRNOP00000074621	10116.ENSRNOP00000021189	0	0	0	0	0.064	0	0	0.66	0.668
Pcdh19	Prrt2	10116.ENSRNOP00000074621	10116.ENSRNOP00000050996	0	0	0	0	0.084	0	0	0.469	0.493
Pcdh19	Scn9a	10116.ENSRNOP00000074621	10116.ENSRNOP00000059170	0	0	0	0	0.088	0	0	0.458	0.485
Pcdh19	Scn1a	10116.ENSRNOP00000074621	10116.ENSRNOP00000073986	0	0	0	0	0.052	0	0	0.795	0.798
Pcdh19	Scn1b	10116.ENSRNOP00000074621	10116.ENSRNOP00000074323	0	0	0	0	0	0	0	0.549	0.549
Plaat5	Scn3a	10116.ENSRNOP00000037070	10116.ENSRNOP00000006646	0	0	0	0	0.042	0	0	0.535	0.535
Plaat5	Scn2a	10116.ENSRNOP00000037070	10116.ENSRNOP00000007069	0	0	0	0	0.056	0	0	0.535	0.542
Plaat5	Scn8a	10116.ENSRNOP00000037070	10116.ENSRNOP00000008160	0	0	0	0	0	0	0	0.587	0.587
Plaat5	Scn4a	10116.ENSRNOP00000037070	10116.ENSRNOP00000016841	0	0	0	0	0.06	0	0	0.474	0.484
Plaat5	Scn2b	10116.ENSRNOP00000037070	10116.ENSRNOP00000021819	0	0	0	0	0.061	0	0	0.482	0.492
Plaat5	Scn10a	10116.ENSRNOP00000037070	10116.ENSRNOP00000047944	0	0	0	0	0	0	0	0.406	0.406
Plaat5	Scn1b	10116.ENSRNOP00000037070	10116.ENSRNOP00000074323	0	0	0	0	0	0	0	0.487	0.487
Plaat5	Scn1a	10116.ENSRNOP00000037070	10116.ENSRNOP00000073986	0	0	0	0	0	0	0	0.531	0.531
Plaat5	Scn5a	10116.ENSRNOP00000037070	10116.ENSRNOP00000060180	0	0	0	0	0	0	0	0.535	0.535
Plaat5	Scn9a	10116.ENSRNOP00000037070	10116.ENSRNOP00000059170	0	0	0	0	0	0	0	0.535	0.535
Prrt2	Scn3a	10116.ENSRNOP00000050996	10116.ENSRNOP00000006646	0	0	0	0	0.103	0	0	0.36	0.401
Prrt2	Scn2a	10116.ENSRNOP00000050996	10116.ENSRNOP00000007069	0	0	0	0	0.184	0	0	0.619	0.676
Prrt2	Scn8a	10116.ENSRNOP00000050996	10116.ENSRNOP00000008160	0	0	0	0	0.145	0	0	0.453	0.512
Prrt2	Stxbp1	10116.ENSRNOP00000050996	10116.ENSRNOP00000021189	0	0	0	0	0.165	0.099	0	0.366	0.481
Prrt2	Scn1a	10116.ENSRNOP00000050996	10116.ENSRNOP00000073986	0	0	0	0	0	0	0	0.57	0.57
Rangrf	Scn10a	10116.ENSRNOP00000006883	10116.ENSRNOP00000047944	0	0	0	0	0	0	0	0.453	0.453
Rangrf	Trpm4	10116.ENSRNOP00000006883	10116.ENSRNOP00000041387	0	0	0	0	0	0	0	0.515	0.515
Rangrf	Scn3b	10116.ENSRNOP00000006883	10116.ENSRNOP00000071448	0	0	0	0	0	0	0	0.581	0.581
Rangrf	Scn2b	10116.ENSRNOP00000006883	10116.ENSRNOP00000021819	0	0	0	0	0	0	0	0.598	0.598
Rangrf	Scn1b	10116.ENSRNOP00000006883	10116.ENSRNOP00000074323	0	0	0	0	0.064	0	0	0.622	0.631
Rangrf	Scn5a	10116.ENSRNOP00000006883	10116.ENSRNOP00000060180	0	0	0	0	0.054	0	0	0.631	0.636
Ryr2	Scn3a	10116.ENSRNOP00000059019	10116.ENSRNOP00000006646	0	0	0	0	0.148	0.099	0	0.304	0.42
Ryr2	Scn4a	10116.ENSRNOP00000059019	10116.ENSRNOP00000016841	0	0	0	0	0.101	0.099	0	0.411	0.481
Ryr2	Scn4b	10116.ENSRNOP00000059019	10116.ENSRNOP00000033284	0	0	0	0	0.072	0	0	0.419	0.438
Ryr2	Scn1b	10116.ENSRNOP00000059019	10116.ENSRNOP00000074323	0	0	0	0	0.074	0	0	0.406	0.427
Ryr2	Scn3b	10116.ENSRNOP00000059019	10116.ENSRNOP00000071448	0	0	0	0	0.055	0	0	0.45	0.458
Ryr2	Scn1a	10116.ENSRNOP00000059019	10116.ENSRNOP00000073986	0	0	0	0	0.261	0.099	0	0.281	0.479
Ryr2	Scn5a	10116.ENSRNOP00000059019	10116.ENSRNOP00000060180	0	0	0	0	0.18	0.099	0	0.804	0.842
Scn10a	Scn3a	10116.ENSRNOP00000047944	10116.ENSRNOP00000006646	0	0	0.062	0.953	0	0.099	0.72	0.081	0.753
Scn10a	Scn2a	10116.ENSRNOP00000047944	10116.ENSRNOP00000007069	0	0	0.065	0.947	0	0.099	0.72	0.086	0.755
Scn10a	Scn8a	10116.ENSRNOP00000047944	10116.ENSRNOP00000008160	0	0	0.063	0.949	0	0.099	0.72	0.079	0.753
Scn10a	Trpa1	10116.ENSRNOP00000047944	10116.ENSRNOP00000009874	0	0	0	0	0.057	0.054	0	0.801	0.807
Scn10a	Unc79	10116.ENSRNOP00000047944	10116.ENSRNOP00000011775	0	0	0	0	0.083	0.703	0	0.356	0.809
Scn10a	Scn4a	10116.ENSRNOP00000047944	10116.ENSRNOP00000016841	0	0	0.063	0.952	0.051	0.099	0.72	0.082	0.756
Scn10a	Scn2b	10116.ENSRNOP00000047944	10116.ENSRNOP00000021819	0	0	0	0	0.054	0.481	0.72	0.562	0.931
Scn10a	Scnn1g	10116.ENSRNOP00000047944	10116.ENSRNOP00000024057	0	0	0	0	0	0	0.54	0.389	0.707
Scn10a	Trpv1	10116.ENSRNOP00000047944	10116.ENSRNOP00000026493	0	0	0	0	0.064	0	0	0.865	0.868
Scn10a	Scn11a	10116.ENSRNOP00000047944	10116.ENSRNOP00000033224	0	0	0.067	0.941	0.084	0.172	0.54	0.084	0.647
Scn10a	Scn4b	10116.ENSRNOP00000047944	10116.ENSRNOP00000033284	0	0	0	0	0.054	0.178	0.72	0.614	0.904
Scn10a	Unc80	10116.ENSRNOP00000047944	10116.ENSRNOP00000035988	0	0	0	0	0.055	0.104	0.72	0.088	0.754
Scn10a	Trpm4	10116.ENSRNOP00000047944	10116.ENSRNOP00000041387	0	0	0	0	0	0	0.72	0.339	0.807
Scn10a	Wdr35	10116.ENSRNOP00000047944	10116.ENSRNOP00000042019	0	0	0	0	0	0.408	0	0.111	0.451
Scn10a	Scn7a	10116.ENSRNOP00000047944	10116.ENSRNOP00000044385	0	0	0.09	0.887	0	0.099	0.54	0.1	0.615
Scn10a	Scnn1b	10116.ENSRNOP00000047944	10116.ENSRNOP00000063755	0	0	0	0	0	0	0.54	0.152	0.593
Scn10a	Scnn1a	10116.ENSRNOP00000047944	10116.ENSRNOP00000061813	0	0	0	0	0.055	0	0.54	0.228	0.635
Scn10a	Scn1a	10116.ENSRNOP00000047944	10116.ENSRNOP00000073986	0	0	0.063	0.951	0	0.141	0.72	0.065	0.761
Scn10a	Scn5a	10116.ENSRNOP00000047944	10116.ENSRNOP00000060180	0	0	0.059	0.963	0.063	0.174	0.72	0.163	0.798
Scn10a	Scn9a	10116.ENSRNOP00000047944	10116.ENSRNOP00000059170	0	0	0.064	0.952	0.122	0.099	0.72	0.402	0.853
Scn10a	Scn3b	10116.ENSRNOP00000047944	10116.ENSRNOP00000071448	0	0	0	0	0	0.172	0.72	0.6	0.899
Scn10a	Scn1b	10116.ENSRNOP00000047944	10116.ENSRNOP00000074323	0	0	0	0	0.05	0.486	0.72	0.692	0.952
Scn11a	Scn3a	10116.ENSRNOP00000033224	10116.ENSRNOP00000006646	0	0	0.067	0.939	0	0.099	0.54	0.404	0.739
Scn11a	Scn2a	10116.ENSRNOP00000033224	10116.ENSRNOP00000007069	0	0	0.07	0.93	0	0.099	0.54	0.405	0.74
Scn11a	Scn8a	10116.ENSRNOP00000033224	10116.ENSRNOP00000008160	0	0	0.067	0.935	0.046	0.124	0.54	0.254	0.684
Scn11a	Trpa1	10116.ENSRNOP00000033224	10116.ENSRNOP00000009874	0	0	0	0	0.048	0.054	0	0.664	0.671
Scn11a	Unc79	10116.ENSRNOP00000033224	10116.ENSRNOP00000011775	0	0	0	0	0.083	0.703	0	0.356	0.809
Scn11a	Scn4a	10116.ENSRNOP00000033224	10116.ENSRNOP00000016841	0	0	0.071	0.936	0.048	0.099	0.54	0.079	0.6
Scn11a	Scn2b	10116.ENSRNOP00000033224	10116.ENSRNOP00000021819	0	0	0	0	0.064	0.315	0.54	0.398	0.799
Scn11a	Scnn1g	10116.ENSRNOP00000033224	10116.ENSRNOP00000024057	0	0	0	0	0	0	0.54	0.067	0.552
Scn11a	Trpv1	10116.ENSRNOP00000033224	10116.ENSRNOP00000026493	0	0	0	0	0.077	0	0	0.651	0.664
Scn11a	Wdr35	10116.ENSRNOP00000033224	10116.ENSRNOP00000042019	0	0	0	0	0	0.408	0	0.111	0.451
Scn11a	Scnn1b	10116.ENSRNOP00000033224	10116.ENSRNOP00000063755	0	0	0	0	0	0	0.54	0.067	0.552
Scn11a	Unc80	10116.ENSRNOP00000033224	10116.ENSRNOP00000035988	0	0	0	0	0	0.099	0.54	0	0.567
Scn11a	Scnn1a	10116.ENSRNOP00000033224	10116.ENSRNOP00000061813	0	0	0	0	0	0	0.54	0.135	0.585
Scn11a	Trpm4	10116.ENSRNOP00000033224	10116.ENSRNOP00000041387	0	0	0	0	0	0	0.54	0.139	0.587
Scn11a	Scn5a	10116.ENSRNOP00000033224	10116.ENSRNOP00000060180	0	0	0.066	0.946	0.055	0.165	0.54	0.074	0.628
Scn11a	Scn7a	10116.ENSRNOP00000033224	10116.ENSRNOP00000044385	0	0	0.098	0.871	0.044	0.106	0.54	0.12	0.631
Scn11a	Scn3b	10116.ENSRNOP00000033224	10116.ENSRNOP00000071448	0	0	0	0	0.047	0.146	0.54	0.406	0.748
Scn11a	Scn9a	10116.ENSRNOP00000033224	10116.ENSRNOP00000059170	0	0	0.068	0.94	0.07	0.172	0.54	0.407	0.768
Scn11a	Scn1a	10116.ENSRNOP00000033224	10116.ENSRNOP00000073986	0	0	0.066	0.938	0.064	0.145	0.54	0.57	0.825
Scn11a	Scn4b	10116.ENSRNOP00000033224	10116.ENSRNOP00000033284	0	0	0	0	0	0.157	0.54	0.741	0.891
Scn11a	Scn1b	10116.ENSRNOP00000033224	10116.ENSRNOP00000074323	0	0	0	0	0.05	0.272	0.54	0.728	0.902
Scn1a	Scn3a	10116.ENSRNOP00000073986	10116.ENSRNOP00000006646	0	0	0.05	0.982	0.062	0	0.9	0.253	0.924
Scn1a	Scn2a	10116.ENSRNOP00000073986	10116.ENSRNOP00000007069	0	0	0.049	0.983	0.173	0	0.9	0.614	0.965
Scn1a	Scn8a	10116.ENSRNOP00000073986	10116.ENSRNOP00000008160	0	0	0.052	0.977	0.126	0.071	0.9	0.276	0.934
Scn1a	Unc79	10116.ENSRNOP00000073986	10116.ENSRNOP00000011775	0	0	0	0	0.083	0.703	0	0.356	0.809
Scn1a	Scn4a	10116.ENSRNOP00000073986	10116.ENSRNOP00000016841	0	0	0.054	0.971	0	0.238	0.72	0.058	0.784
Scn1a	Stxbp1	10116.ENSRNOP00000073986	10116.ENSRNOP00000021189	0	0	0	0	0.078	0	0	0.634	0.649
Scn1a	Scn2b	10116.ENSRNOP00000073986	10116.ENSRNOP00000021819	0	0	0	0	0.122	0.633	0.72	0.734	0.972
Scn1a	Scnn1g	10116.ENSRNOP00000073986	10116.ENSRNOP00000024057	0	0	0	0	0	0	0.54	0.087	0.562
Scn1a	Trpv1	10116.ENSRNOP00000073986	10116.ENSRNOP00000026493	0	0	0	0	0.06	0	0	0.408	0.419
Scn1a	Scnm1	10116.ENSRNOP00000073986	10116.ENSRNOP00000028639	0	0	0	0	0	0	0	0.45	0.45
Scn1a	Scn4b	10116.ENSRNOP00000073986	10116.ENSRNOP00000033284	0	0	0	0	0.071	0.771	0.72	0.761	0.983
Scn1a	Unc80	10116.ENSRNOP00000073986	10116.ENSRNOP00000035988	0	0	0	0	0.055	0.104	0.72	0.138	0.768
Scn1a	Trpm4	10116.ENSRNOP00000073986	10116.ENSRNOP00000041387	0	0	0	0	0	0	0.72	0.168	0.757
Scn1a	Wdr35	10116.ENSRNOP00000073986	10116.ENSRNOP00000042019	0	0	0	0	0	0.408	0	0.111	0.451
Scn1a	Scn7a	10116.ENSRNOP00000073986	10116.ENSRNOP00000044385	0	0	0.072	0.929	0.077	0.101	0.54	0.131	0.636
Scn1a	Scn9a	10116.ENSRNOP00000073986	10116.ENSRNOP00000059170	0	0	0.052	0.978	0.057	0.153	0.9	0.281	0.935
Scn1a	Scn5a	10116.ENSRNOP00000073986	10116.ENSRNOP00000060180	0	0	0.057	0.963	0.055	0.171	0.72	0.145	0.79
Scn1a	Scnn1a	10116.ENSRNOP00000073986	10116.ENSRNOP00000061813	0	0	0	0	0	0	0.54	0.223	0.627
Scn1a	Scnn1b	10116.ENSRNOP00000073986	10116.ENSRNOP00000063755	0	0	0	0	0	0	0.54	0.126	0.581
Scn1a	Scn3b	10116.ENSRNOP00000073986	10116.ENSRNOP00000071448	0	0	0	0	0.066	0.295	0.72	0.56	0.908
Scn1a	Scn1b	10116.ENSRNOP00000073986	10116.ENSRNOP00000074323	0	0	0	0	0.082	0.633	0.9	0.883	0.995
Scn1b	Scn3a	10116.ENSRNOP00000074323	10116.ENSRNOP00000006646	0	0	0	0	0.075	0.727	0.9	0.811	0.994
Scn1b	Scn2a	10116.ENSRNOP00000074323	10116.ENSRNOP00000007069	0	0	0	0	0.058	0.633	0.9	0.833	0.993
Scn1b	Scn8a	10116.ENSRNOP00000074323	10116.ENSRNOP00000008160	0	0	0	0	0.052	0.541	0.9	0.795	0.989
Scn1b	Scn4a	10116.ENSRNOP00000074323	10116.ENSRNOP00000016841	0	0	0	0	0.1	0.862	0.72	0.744	0.989
Scn1b	Stxbp1	10116.ENSRNOP00000074323	10116.ENSRNOP00000021189	0	0	0	0	0.058	0	0	0.432	0.442
Scn1b	Snta1	10116.ENSRNOP00000074323	10116.ENSRNOP00000021715	0	0	0	0	0.131	0	0	0.409	0.464
Scn1b	Scn2b	10116.ENSRNOP00000074323	10116.ENSRNOP00000021819	0	0	0.239	0	0.083	0.714	0.72	0.952	0.996
Scn1b	Scnn1g	10116.ENSRNOP00000074323	10116.ENSRNOP00000024057	0	0	0	0	0	0	0.54	0.116	0.576
Scn1b	Scn4b	10116.ENSRNOP00000074323	10116.ENSRNOP00000033284	0	0	0	0	0.15	0.099	0.9	0.942	0.995
Scn1b	Unc80	10116.ENSRNOP00000074323	10116.ENSRNOP00000035988	0	0	0	0	0	0	0.72	0	0.72
Scn1b	Trpm4	10116.ENSRNOP00000074323	10116.ENSRNOP00000041387	0	0	0	0	0.049	0	0.72	0.407	0.828
Scn1b	Scn7a	10116.ENSRNOP00000074323	10116.ENSRNOP00000044385	0	0	0	0	0.052	0.701	0.9	0.622	0.987
Scn1b	Scn9a	10116.ENSRNOP00000074323	10116.ENSRNOP00000059170	0	0	0	0	0.052	0.701	0.9	0.797	0.993
Scn1b	Scn5a	10116.ENSRNOP00000074323	10116.ENSRNOP00000060180	0	0	0	0	0.052	0.548	0.9	0.894	0.994
Scn1b	Scnn1a	10116.ENSRNOP00000074323	10116.ENSRNOP00000061813	0	0	0	0	0	0	0.54	0.333	0.68
Scn1b	Scnn1b	10116.ENSRNOP00000074323	10116.ENSRNOP00000063755	0	0	0	0	0	0	0.54	0.156	0.595
Scn1b	Scn3b	10116.ENSRNOP00000074323	10116.ENSRNOP00000071448	0	0	0	0.908	0.046	0	0.72	0.436	0.836
Scn2a	Scn3a	10116.ENSRNOP00000007069	10116.ENSRNOP00000006646	0	0	0.05	0.982	0.178	0.528	0.9	0.057	0.958
Scn2a	Trpa1	10116.ENSRNOP00000007069	10116.ENSRNOP00000009874	0	0	0	0	0.057	0.054	0	0.408	0.426
Scn2a	Trpv1	10116.ENSRNOP00000007069	10116.ENSRNOP00000026493	0	0	0	0	0.044	0	0	0.445	0.446
Scn2a	Wdr35	10116.ENSRNOP00000007069	10116.ENSRNOP00000042019	0	0	0	0	0	0.408	0	0.111	0.451
Scn2a	Scnn1b	10116.ENSRNOP00000007069	10116.ENSRNOP00000063755	0	0	0	0	0	0	0.54	0.087	0.562
Scn2a	Scn7a	10116.ENSRNOP00000007069	10116.ENSRNOP00000044385	0	0	0.075	0.922	0	0	0.54	0.088	0.578
Scn2a	Scnn1a	10116.ENSRNOP00000007069	10116.ENSRNOP00000061813	0	0	0	0	0	0	0.54	0.125	0.58
Scn2a	Slc9a1	10116.ENSRNOP00000007069	10116.ENSRNOP00000011049	0	0	0	0	0	0	0	0.617	0.617
Scn2a	Stxbp1	10116.ENSRNOP00000007069	10116.ENSRNOP00000021189	0	0	0	0	0.14	0	0	0.612	0.652
Scn2a	Scnn1g	10116.ENSRNOP00000007069	10116.ENSRNOP00000024057	0	0	0	0	0	0	0.54	0.278	0.653
Scn2a	Trpm4	10116.ENSRNOP00000007069	10116.ENSRNOP00000041387	0	0	0	0	0	0	0.72	0.296	0.794
Scn2a	Unc80	10116.ENSRNOP00000007069	10116.ENSRNOP00000035988	0	0	0	0	0.174	0.104	0.72	0.203	0.812
Scn2a	Scn5a	10116.ENSRNOP00000007069	10116.ENSRNOP00000060180	0	0	0.057	0.962	0.047	0.099	0.72	0.306	0.814
Scn2a	Unc79	10116.ENSRNOP00000007069	10116.ENSRNOP00000011775	0	0	0	0	0.148	0.703	0	0.356	0.822
Scn2a	Scn4a	10116.ENSRNOP00000007069	10116.ENSRNOP00000016841	0	0	0.056	0.968	0.06	0.528	0.72	0.069	0.87
Scn2a	Scn3b	10116.ENSRNOP00000007069	10116.ENSRNOP00000071448	0	0	0	0	0.074	0.295	0.72	0.708	0.939
Scn2a	Scn9a	10116.ENSRNOP00000007069	10116.ENSRNOP00000059170	0	0	0.052	0.978	0.126	0	0.9	0.38	0.941
Scn2a	Scn4b	10116.ENSRNOP00000007069	10116.ENSRNOP00000033284	0	0	0	0	0.067	0.315	0.72	0.711	0.941
Scn2a	Scn8a	10116.ENSRNOP00000007069	10116.ENSRNOP00000008160	0	0	0.053	0.975	0.17	0.071	0.9	0.339	0.942
Scn2a	Scn2b	10116.ENSRNOP00000007069	10116.ENSRNOP00000021819	0	0	0	0	0.2	0.727	0.72	0.7	0.979
Scn2b	Scn3a	10116.ENSRNOP00000021819	10116.ENSRNOP00000006646	0	0	0	0	0.125	0.727	0.72	0.701	0.977
Scn2b	Scn8a	10116.ENSRNOP00000021819	10116.ENSRNOP00000008160	0	0	0	0	0.163	0.541	0.72	0.601	0.951
Scn2b	Slc9a1	10116.ENSRNOP00000021819	10116.ENSRNOP00000011049	0	0	0	0	0.052	0	0	0.414	0.421
Scn2b	Scn4a	10116.ENSRNOP00000021819	10116.ENSRNOP00000016841	0	0	0	0	0.054	0.533	0.72	0.625	0.947
Scn2b	Scnn1g	10116.ENSRNOP00000021819	10116.ENSRNOP00000024057	0	0	0	0	0	0	0.54	0.179	0.606
Scn2b	Scnn1b	10116.ENSRNOP00000021819	10116.ENSRNOP00000063755	0	0	0	0	0	0	0.54	0.292	0.66
Scn2b	Scnn1a	10116.ENSRNOP00000021819	10116.ENSRNOP00000061813	0	0	0	0	0	0	0.54	0.445	0.733
Scn2b	Unc80	10116.ENSRNOP00000021819	10116.ENSRNOP00000035988	0	0	0	0	0.148	0	0.72	0	0.751
Scn2b	Trpm4	10116.ENSRNOP00000021819	10116.ENSRNOP00000041387	0	0	0	0	0	0	0.72	0.33	0.804
Scn2b	Scn4b	10116.ENSRNOP00000021819	10116.ENSRNOP00000033284	0	0	0	0.699	0.134	0	0.72	0.538	0.878
Scn2b	Scn7a	10116.ENSRNOP00000021819	10116.ENSRNOP00000044385	0	0	0	0	0.055	0.701	0.54	0.32	0.899
Scn2b	Scn5a	10116.ENSRNOP00000021819	10116.ENSRNOP00000060180	0	0	0	0	0.058	0.548	0.72	0.742	0.965
Scn2b	Scn9a	10116.ENSRNOP00000021819	10116.ENSRNOP00000059170	0	0	0	0	0.119	0.701	0.72	0.672	0.972
Scn2b	Scn3b	10116.ENSRNOP00000021819	10116.ENSRNOP00000071448	0	0	0.251	0	0.054	0	0.72	0.944	0.987
Scn3a	Wdr35	10116.ENSRNOP00000006646	10116.ENSRNOP00000042019	0	0	0	0	0	0.408	0	0.111	0.451
Scn3a	Trpa1	10116.ENSRNOP00000006646	10116.ENSRNOP00000009874	0	0	0	0	0.057	0.054	0	0.543	0.557
Scn3a	Scnn1a	10116.ENSRNOP00000006646	10116.ENSRNOP00000061813	0	0	0	0	0	0	0.54	0.087	0.562
Scn3a	Scnn1b	10116.ENSRNOP00000006646	10116.ENSRNOP00000063755	0	0	0	0	0	0	0.54	0.087	0.562
Scn3a	Trpv1	10116.ENSRNOP00000006646	10116.ENSRNOP00000026493	0	0	0	0	0	0	0	0.575	0.575
Scn3a	Stxbp1	10116.ENSRNOP00000006646	10116.ENSRNOP00000021189	0	0	0	0	0.093	0	0	0.557	0.581
Scn3a	Scnn1g	10116.ENSRNOP00000006646	10116.ENSRNOP00000024057	0	0	0	0	0	0	0.54	0.176	0.604
Scn3a	Scn7a	10116.ENSRNOP00000006646	10116.ENSRNOP00000044385	0	0	0.072	0.931	0.066	0	0.54	0.325	0.695
Scn3a	Scn5a	10116.ENSRNOP00000006646	10116.ENSRNOP00000060180	0	0	0.056	0.965	0.064	0.099	0.72	0.071	0.755
Scn3a	Unc80	10116.ENSRNOP00000006646	10116.ENSRNOP00000035988	0	0	0	0	0.097	0.104	0.72	0.088	0.765
Scn3a	Unc79	10116.ENSRNOP00000006646	10116.ENSRNOP00000011775	0	0	0	0	0.131	0.703	0	0.356	0.819
Scn3a	Trpm4	10116.ENSRNOP00000006646	10116.ENSRNOP00000041387	0	0	0	0	0	0	0.72	0.448	0.839
Scn3a	Scn4a	10116.ENSRNOP00000006646	10116.ENSRNOP00000016841	0	0	0.055	0.971	0	0.528	0.72	0.066	0.867
Scn3a	Scn8a	10116.ENSRNOP00000006646	10116.ENSRNOP00000008160	0	0	0.052	0.976	0.108	0.071	0.9	0.087	0.915
Scn3a	Scn4b	10116.ENSRNOP00000006646	10116.ENSRNOP00000033284	0	0	0	0	0.079	0.315	0.72	0.653	0.93
Scn3a	Scn3b	10116.ENSRNOP00000006646	10116.ENSRNOP00000071448	0	0	0	0	0.13	0.295	0.72	0.7	0.941
Scn3a	Scn9a	10116.ENSRNOP00000006646	10116.ENSRNOP00000059170	0	0	0.052	0.978	0.149	0	0.9	0.386	0.943
Scn3b	Scn8a	10116.ENSRNOP00000071448	10116.ENSRNOP00000008160	0	0	0	0	0.077	0.279	0.72	0.681	0.932
Scn3b	Scn4a	10116.ENSRNOP00000071448	10116.ENSRNOP00000016841	0	0	0	0	0.051	0.256	0.72	0.788	0.952
Scn3b	Snta1	10116.ENSRNOP00000071448	10116.ENSRNOP00000021715	0	0	0	0	0	0	0	0.44	0.44
Scn3b	Scnn1g	10116.ENSRNOP00000071448	10116.ENSRNOP00000024057	0	0	0	0	0	0	0.54	0.108	0.572
Scn3b	Scn4b	10116.ENSRNOP00000071448	10116.ENSRNOP00000033284	0	0	0	0	0.064	0	0.72	0.881	0.966
Scn3b	Unc80	10116.ENSRNOP00000071448	10116.ENSRNOP00000035988	0	0	0	0	0.045	0.045	0.72	0	0.722
Scn3b	Trpm4	10116.ENSRNOP00000071448	10116.ENSRNOP00000041387	0	0	0	0	0	0	0.72	0.379	0.818
Scn3b	Scn7a	10116.ENSRNOP00000071448	10116.ENSRNOP00000044385	0	0	0	0	0.082	0.511	0.54	0.523	0.888
Scn3b	Scn9a	10116.ENSRNOP00000071448	10116.ENSRNOP00000059170	0	0	0	0	0.054	0.511	0.72	0.682	0.953
Scn3b	Scn5a	10116.ENSRNOP00000071448	10116.ENSRNOP00000060180	0	0	0	0	0.053	0.284	0.72	0.815	0.96
Scn3b	Scnn1a	10116.ENSRNOP00000071448	10116.ENSRNOP00000061813	0	0	0	0	0.106	0	0.54	0.108	0.601
Scn3b	Scnn1b	10116.ENSRNOP00000071448	10116.ENSRNOP00000063755	0	0	0	0	0.086	0	0.54	0.108	0.592
Scn4a	Scn8a	10116.ENSRNOP00000016841	10116.ENSRNOP00000008160	0	0	0.055	0.968	0	0.197	0.72	0.271	0.824
Scn4a	Unc79	10116.ENSRNOP00000016841	10116.ENSRNOP00000011775	0	0	0	0	0.083	0.703	0	0.384	0.817
Scn4a	Trpv1	10116.ENSRNOP00000016841	10116.ENSRNOP00000026493	0	0	0	0	0	0	0	0.405	0.405
Scn4a	Wdr35	10116.ENSRNOP00000016841	10116.ENSRNOP00000042019	0	0	0	0	0	0.408	0	0.111	0.451
Scn4a	Scnn1g	10116.ENSRNOP00000016841	10116.ENSRNOP00000024057	0	0	0	0	0.046	0	0.54	0.182	0.609
Scn4a	Scnn1a	10116.ENSRNOP00000016841	10116.ENSRNOP00000061813	0	0	0	0	0	0	0.54	0.194	0.613
Scn4a	Scnn1b	10116.ENSRNOP00000016841	10116.ENSRNOP00000063755	0	0	0	0	0.046	0	0.54	0.221	0.628
Scn4a	Scn7a	10116.ENSRNOP00000016841	10116.ENSRNOP00000044385	0	0	0.078	0.922	0.045	0.238	0.54	0.087	0.666
Scn4a	Unc80	10116.ENSRNOP00000016841	10116.ENSRNOP00000035988	0	0	0	0	0.055	0.104	0.72	0.088	0.754
Scn4a	Trpm4	10116.ENSRNOP00000016841	10116.ENSRNOP00000041387	0	0	0	0	0	0	0.72	0.181	0.76
Scn4a	Scn9a	10116.ENSRNOP00000016841	10116.ENSRNOP00000059170	0	0	0.056	0.969	0	0.238	0.72	0.361	0.854
Scn4a	Scn5a	10116.ENSRNOP00000016841	10116.ENSRNOP00000060180	0	0	0.057	0.965	0.044	0.222	0.72	0.648	0.918
Scn4a	Scn4b	10116.ENSRNOP00000016841	10116.ENSRNOP00000033284	0	0	0	0	0.118	0.279	0.72	0.681	0.935
Scn4b	Scn8a	10116.ENSRNOP00000033284	10116.ENSRNOP00000008160	0	0	0	0	0.066	0.284	0.72	0.73	0.942
Scn4b	Snta1	10116.ENSRNOP00000033284	10116.ENSRNOP00000021715	0	0	0	0	0.092	0	0	0.712	0.727
Scn4b	Scnn1g	10116.ENSRNOP00000033284	10116.ENSRNOP00000024057	0	0	0	0	0	0	0.54	0.066	0.551
Scn4b	Scnn1b	10116.ENSRNOP00000033284	10116.ENSRNOP00000063755	0	0	0	0	0	0	0.54	0.066	0.551
Scn4b	Scnn1a	10116.ENSRNOP00000033284	10116.ENSRNOP00000061813	0	0	0	0	0	0	0.54	0.083	0.56
Scn4b	Unc80	10116.ENSRNOP00000033284	10116.ENSRNOP00000035988	0	0	0	0	0	0	0.72	0	0.72
Scn4b	Trpm4	10116.ENSRNOP00000033284	10116.ENSRNOP00000041387	0	0	0	0	0	0	0.72	0.194	0.764
Scn4b	Scn9a	10116.ENSRNOP00000033284	10116.ENSRNOP00000059170	0	0	0	0	0.046	0.315	0.72	0.646	0.926
Scn4b	Scn7a	10116.ENSRNOP00000033284	10116.ENSRNOP00000044385	0	0	0	0	0.046	0.315	0.9	0.434	0.958
Scn4b	Scn5a	10116.ENSRNOP00000033284	10116.ENSRNOP00000060180	0	0	0	0	0.043	0.29	0.9	0.859	0.989
Scn5a	Scn8a	10116.ENSRNOP00000060180	10116.ENSRNOP00000008160	0	0	0.057	0.962	0	0.12	0.72	0.09	0.76
Scn5a	Trpa1	10116.ENSRNOP00000060180	10116.ENSRNOP00000009874	0	0	0	0	0.057	0.054	0	0.45	0.467
Scn5a	Slc9a1	10116.ENSRNOP00000060180	10116.ENSRNOP00000011049	0	0	0	0	0	0	0	0.725	0.725
Scn5a	Unc79	10116.ENSRNOP00000060180	10116.ENSRNOP00000011775	0	0	0	0	0.083	0.703	0	0.455	0.838
Scn5a	Snta1	10116.ENSRNOP00000060180	10116.ENSRNOP00000021715	0	0	0	0	0	0.209	0	0.795	0.831
Scn5a	Scnn1g	10116.ENSRNOP00000060180	10116.ENSRNOP00000024057	0	0	0	0	0	0	0.54	0.457	0.739
Scn5a	Trpv1	10116.ENSRNOP00000060180	10116.ENSRNOP00000026493	0	0	0	0	0.054	0	0	0.445	0.452
Scn5a	Unc80	10116.ENSRNOP00000060180	10116.ENSRNOP00000035988	0	0	0	0	0.055	0.104	0.72	0.23	0.793
Scn5a	Trpm4	10116.ENSRNOP00000060180	10116.ENSRNOP00000041387	0	0	0	0	0	0	0.72	0.586	0.879
Scn5a	Wdr35	10116.ENSRNOP00000060180	10116.ENSRNOP00000042019	0	0	0	0	0	0.408	0	0.111	0.451
Scn5a	Scn7a	10116.ENSRNOP00000060180	10116.ENSRNOP00000044385	0	0	0.08	0.907	0.055	0.107	0.9	0.099	0.917
Scn5a	Scn9a	10116.ENSRNOP00000060180	10116.ENSRNOP00000059170	0	0	0.058	0.964	0.051	0.174	0.72	0.072	0.773
Scn5a	Scnn1b	10116.ENSRNOP00000060180	10116.ENSRNOP00000063755	0	0	0	0	0.043	0	0.54	0.163	0.599
Scn5a	Scnn1a	10116.ENSRNOP00000060180	10116.ENSRNOP00000061813	0	0	0	0	0	0	0.54	0.319	0.673
Scn7a	Scn8a	10116.ENSRNOP00000044385	10116.ENSRNOP00000008160	0	0	0.073	0.922	0.047	0.071	0.54	0.127	0.61
Scn7a	Unc79	10116.ENSRNOP00000044385	10116.ENSRNOP00000011775	0	0	0	0	0.083	0.703	0	0.356	0.809
Scn7a	Scnn1g	10116.ENSRNOP00000044385	10116.ENSRNOP00000024057	0	0	0	0	0	0	0.54	0.182	0.607
Scn7a	Unc80	10116.ENSRNOP00000044385	10116.ENSRNOP00000035988	0	0	0	0	0.055	0.104	0.54	0.088	0.597
Scn7a	Trpm4	10116.ENSRNOP00000044385	10116.ENSRNOP00000041387	0	0	0	0	0.055	0	0.54	0.279	0.659
Scn7a	Wdr35	10116.ENSRNOP00000044385	10116.ENSRNOP00000042019	0	0	0	0	0	0.408	0	0.111	0.451
Scn7a	Scnn1b	10116.ENSRNOP00000044385	10116.ENSRNOP00000063755	0	0	0	0	0.061	0	0.54	0.126	0.589
Scn7a	Scnn1a	10116.ENSRNOP00000044385	10116.ENSRNOP00000061813	0	0	0	0	0.063	0	0.54	0.22	0.634
Scn7a	Scn9a	10116.ENSRNOP00000044385	10116.ENSRNOP00000059170	0	0	0.07	0.938	0.044	0	0.54	0.27	0.661
Scn8a	Trpv1	10116.ENSRNOP00000008160	10116.ENSRNOP00000026493	0	0	0	0	0.061	0	0	0.399	0.411
Scn8a	Trpa1	10116.ENSRNOP00000008160	10116.ENSRNOP00000009874	0	0	0	0	0.057	0.054	0	0.407	0.424
Scn8a	Wdr35	10116.ENSRNOP00000008160	10116.ENSRNOP00000042019	0	0	0	0	0	0.408	0	0.111	0.451
Scn8a	Stxbp1	10116.ENSRNOP00000008160	10116.ENSRNOP00000021189	0	0	0	0	0.122	0	0	0.512	0.554
Scn8a	Scnn1g	10116.ENSRNOP00000008160	10116.ENSRNOP00000024057	0	0	0	0	0.049	0	0.54	0.087	0.565
Scn8a	Scnn1a	10116.ENSRNOP00000008160	10116.ENSRNOP00000061813	0	0	0	0	0	0	0.54	0.108	0.572
Scn8a	Scnn1b	10116.ENSRNOP00000008160	10116.ENSRNOP00000063755	0	0	0	0	0.044	0	0.54	0.135	0.586
Scn8a	Slc9a1	10116.ENSRNOP00000008160	10116.ENSRNOP00000011049	0	0	0	0	0	0	0	0.595	0.595
Scn8a	Trpm4	10116.ENSRNOP00000008160	10116.ENSRNOP00000041387	0	0	0	0	0	0	0.72	0.096	0.736
Scn8a	Scnm1	10116.ENSRNOP00000008160	10116.ENSRNOP00000028639	0	0	0	0	0	0	0	0.745	0.745
Scn8a	Unc80	10116.ENSRNOP00000008160	10116.ENSRNOP00000035988	0	0	0	0	0.195	0.104	0.72	0.088	0.791
Scn8a	Unc79	10116.ENSRNOP00000008160	10116.ENSRNOP00000011775	0	0	0	0	0.185	0.703	0	0.356	0.83
Scn8a	Scn9a	10116.ENSRNOP00000008160	10116.ENSRNOP00000059170	0	0	0.054	0.972	0.103	0.071	0.9	0.311	0.935
Scn9a	Trpa1	10116.ENSRNOP00000059170	10116.ENSRNOP00000009874	0	0	0	0	0.057	0.054	0	0.757	0.764
Scn9a	Unc79	10116.ENSRNOP00000059170	10116.ENSRNOP00000011775	0	0	0	0	0.132	0.703	0	0.356	0.819
Scn9a	Stxbp1	10116.ENSRNOP00000059170	10116.ENSRNOP00000021189	0	0	0	0	0.098	0	0	0.531	0.559
Scn9a	Scnn1g	10116.ENSRNOP00000059170	10116.ENSRNOP00000024057	0	0	0	0	0	0	0.54	0.347	0.687
Scn9a	Trpv1	10116.ENSRNOP00000059170	10116.ENSRNOP00000026493	0	0	0	0	0	0	0	0.783	0.783
Scn9a	Unc80	10116.ENSRNOP00000059170	10116.ENSRNOP00000035988	0	0	0	0	0.123	0.104	0.72	0.088	0.772
Scn9a	Trpm4	10116.ENSRNOP00000059170	10116.ENSRNOP00000041387	0	0	0	0	0	0	0.72	0.47	0.845
Scn9a	Wdr35	10116.ENSRNOP00000059170	10116.ENSRNOP00000042019	0	0	0	0	0	0.408	0	0.111	0.451
Scn9a	Scnn1b	10116.ENSRNOP00000059170	10116.ENSRNOP00000063755	0	0	0	0	0	0	0.54	0.168	0.601
Scn9a	Scnn1a	10116.ENSRNOP00000059170	10116.ENSRNOP00000061813	0	0	0	0	0	0	0.54	0.203	0.617
Scnn1a	Slc9a1	10116.ENSRNOP00000061813	10116.ENSRNOP00000011049	0	0	0	0	0	0	0	0.447	0.447
Scnn1a	Scnn1g	10116.ENSRNOP00000061813	10116.ENSRNOP00000024057	0	0	0.101	0.841	0.3	0.794	0.9	0.538	0.992
Scnn1a	Trpv1	10116.ENSRNOP00000061813	10116.ENSRNOP00000026493	0	0	0	0	0.057	0	0	0.521	0.529
Scnn1a	Unc80	10116.ENSRNOP00000061813	10116.ENSRNOP00000035988	0	0	0	0	0	0	0.54	0	0.54
Scnn1a	Trpm4	10116.ENSRNOP00000061813	10116.ENSRNOP00000041387	0	0	0	0	0	0	0.54	0.223	0.627
Scnn1a	Scnn1b	10116.ENSRNOP00000061813	10116.ENSRNOP00000063755	0	0	0.087	0.824	0.316	0.794	0.9	0.802	0.996
Scnn1b	Slc9a1	10116.ENSRNOP00000063755	10116.ENSRNOP00000011049	0	0	0	0	0.044	0	0	0.407	0.408
Scnn1b	Scnn1g	10116.ENSRNOP00000063755	10116.ENSRNOP00000024057	0	0	0.091	0.858	0.609	0.83	0.9	0.82	0.998
Scnn1b	Unc80	10116.ENSRNOP00000063755	10116.ENSRNOP00000035988	0	0	0	0	0	0	0.54	0	0.54
Scnn1b	Trpm4	10116.ENSRNOP00000063755	10116.ENSRNOP00000041387	0	0	0	0	0	0	0.54	0.175	0.604
Scnn1g	Trpa1	10116.ENSRNOP00000024057	10116.ENSRNOP00000009874	0	0	0	0	0	0	0	0.551	0.551
Scnn1g	Slc9a1	10116.ENSRNOP00000024057	10116.ENSRNOP00000011049	0	0	0	0	0.046	0	0	0.61	0.612
Scnn1g	Unc80	10116.ENSRNOP00000024057	10116.ENSRNOP00000035988	0	0	0	0	0	0	0.54	0	0.54
Scnn1g	Trpv1	10116.ENSRNOP00000024057	10116.ENSRNOP00000026493	0	0	0	0	0.051	0	0	0.6	0.605
Scnn1g	Trpm4	10116.ENSRNOP00000024057	10116.ENSRNOP00000041387	0	0	0	0	0.047	0	0.54	0.281	0.657
Trpa1	Trpm4	10116.ENSRNOP00000009874	10116.ENSRNOP00000041387	0	0	0	0	0	0	0	0.761	0.761
Trpa1	Trpv1	10116.ENSRNOP00000009874	10116.ENSRNOP00000026493	0	0	0	0	0	0	0	0.955	0.955
Trpm4	Trpv1	10116.ENSRNOP00000041387	10116.ENSRNOP00000026493	0	0	0	0	0.055	0	0	0.747	0.751
Trpm4	Unc80	10116.ENSRNOP00000041387	10116.ENSRNOP00000035988	0	0	0	0	0	0.042	0.72	0.099	0.737
Unc79	Unc80	10116.ENSRNOP00000011775	10116.ENSRNOP00000035988	0	0	0	0	0.22	0.969	0	0.959	0.998

## Sheet: Scn3a
#node1	node2	node1_string_id	node2_string_id	neighborhood_on_chromosome	gene_fusion	phylogenetic_cooccurrence	homology	coexpression	experimentally_determined_interaction	database_annotated	automated_textmining	combined_score
Ank3	Kcnk2	10116.ENSRNOP00000071472	10116.ENSRNOP00000003684	0	0	0	0	0.049	0	0	0.493	0.497
Ank3	Scn3a	10116.ENSRNOP00000071472	10116.ENSRNOP00000006646	0	0	0	0	0.048	0.054	0	0.407	0.419
Ank3	Scn2a	10116.ENSRNOP00000071472	10116.ENSRNOP00000007069	0	0	0	0	0.07	0.301	0	0.902	0.93
Ank3	Scn8a	10116.ENSRNOP00000071472	10116.ENSRNOP00000008160	0	0	0	0	0.081	0.301	0	0.824	0.877
Ank3	Trpa1	10116.ENSRNOP00000071472	10116.ENSRNOP00000009874	0	0	0	0.58	0	0	0	0.696	0.696
Ank3	Grin2b	10116.ENSRNOP00000071472	10116.ENSRNOP00000011697	0	0	0	0	0.063	0	0	0.517	0.528
Ank3	Bhlhe23	10116.ENSRNOP00000071472	10116.ENSRNOP00000013690	0	0	0	0	0	0	0	0.541	0.541
Ank3	Snta1	10116.ENSRNOP00000071472	10116.ENSRNOP00000021715	0	0	0	0	0.064	0	0	0.525	0.536
Ank3	Trpv1	10116.ENSRNOP00000071472	10116.ENSRNOP00000026493	0	0	0	0.551	0.043	0	0	0.445	0.446
Ank3	Kcna5	10116.ENSRNOP00000071472	10116.ENSRNOP00000026691	0	0	0	0	0.056	0.051	0	0.513	0.525
Ank3	Kcna1	10116.ENSRNOP00000071472	10116.ENSRNOP00000026731	0	0	0	0	0	0.051	0	0.496	0.501
Ank3	Trpm5	10116.ENSRNOP00000071472	10116.ENSRNOP00000039981	0	0	0	0	0	0	0	0.609	0.609
Ank3	Kcnq2	10116.ENSRNOP00000071472	10116.ENSRNOP00000040830	0	0	0	0	0	0.06	0	0.873	0.875
Ank3	Trpm4	10116.ENSRNOP00000071472	10116.ENSRNOP00000041387	0	0	0	0	0	0	0	0.687	0.687
Ank3	Calml3	10116.ENSRNOP00000071472	10116.ENSRNOP00000043121	0	0	0	0	0	0.133	0	0.787	0.808
Ank3	Scn10a	10116.ENSRNOP00000071472	10116.ENSRNOP00000047944	0	0	0	0	0.048	0.054	0	0.665	0.671
Ank3	Cacna1c	10116.ENSRNOP00000071472	10116.ENSRNOP00000048790	0	0	0	0	0.092	0.054	0	0.67	0.692
Ank3	Nfasc	10116.ENSRNOP00000071472	10116.ENSRNOP00000057594	0	0	0	0	0.075	0.148	0	0.984	0.986
Ank3	Kcnma1	10116.ENSRNOP00000071472	10116.ENSRNOP00000058962	0	0	0	0	0.075	0.063	0	0.398	0.433
Ank3	Scn9a	10116.ENSRNOP00000071472	10116.ENSRNOP00000059170	0	0	0	0	0.048	0.054	0	0.437	0.448
Ank3	Nav1	10116.ENSRNOP00000071472	10116.ENSRNOP00000059597	0	0	0	0	0.062	0.1	0	0.433	0.479
Ank3	Scn5a	10116.ENSRNOP00000071472	10116.ENSRNOP00000060180	0	0	0	0	0.048	0.099	0	0.973	0.975
Ank3	Kcnq3	10116.ENSRNOP00000071472	10116.ENSRNOP00000065354	0	0	0	0	0.059	0.06	0	0.623	0.637
Ank3	Kcnb1	10116.ENSRNOP00000071472	10116.ENSRNOP00000065961	0	0	0	0	0.087	0.051	0	0.397	0.432
Ank3	Cacnb3	10116.ENSRNOP00000071472	10116.ENSRNOP00000073026	0	0	0	0	0.044	0	0	0.409	0.41
Ank3	Kcna3	10116.ENSRNOP00000071472	10116.ENSRNOP00000075761	0	0	0	0	0	0.051	0	0.412	0.418
Ank3	Scn1b	10116.ENSRNOP00000071472	10116.ENSRNOP00000074323	0	0	0	0	0.06	0.099	0	0.402	0.449
Ank3	Kcnc1	10116.ENSRNOP00000071472	10116.ENSRNOP00000074146	0	0	0	0	0.061	0.082	0	0.51	0.541
Ank3	Kcna2	10116.ENSRNOP00000071472	10116.ENSRNOP00000075852	0	0	0	0	0.052	0.051	0	0.569	0.578
Ank3	Scn1a	10116.ENSRNOP00000071472	10116.ENSRNOP00000073986	0	0	0	0	0.061	0.301	0	0.634	0.739
Bhlhe23	Scn8a	10116.ENSRNOP00000013690	10116.ENSRNOP00000008160	0	0	0	0	0.048	0	0	0.54	0.543
Bhlhe23	Nfasc	10116.ENSRNOP00000013690	10116.ENSRNOP00000057594	0	0	0	0	0	0	0	0.42	0.42
Bhlhe23	Scn5a	10116.ENSRNOP00000013690	10116.ENSRNOP00000060180	0	0	0	0	0.048	0	0	0.532	0.535
Bhlhe23	Cacna1c	10116.ENSRNOP00000013690	10116.ENSRNOP00000048790	0	0	0	0	0.048	0	0	0.546	0.549
Bhlhe23	Scn11a	10116.ENSRNOP00000013690	10116.ENSRNOP00000033224	0	0	0	0	0.048	0	0	0.682	0.684
Bhlhe23	Scn1a	10116.ENSRNOP00000013690	10116.ENSRNOP00000073986	0	0	0	0	0.048	0	0	0.685	0.687
Cacna1b	Cacng1	10116.ENSRNOP00000006162	10116.ENSRNOP00000004349	0	0	0	0	0.051	0.398	0.72	0.611	0.929
Cacna1b	Gabra1	10116.ENSRNOP00000006162	10116.ENSRNOP00000004725	0	0	0	0	0.2	0	0	0.415	0.512
Cacna1b	Grik1	10116.ENSRNOP00000006162	10116.ENSRNOP00000045594	0	0	0	0	0.209	0.042	0	0.272	0.4
Cacna1b	Gria4	10116.ENSRNOP00000006162	10116.ENSRNOP00000009542	0	0	0	0	0.184	0	0	0.302	0.406
Cacna1b	Ift140	10116.ENSRNOP00000006162	10116.ENSRNOP00000022063	0	0	0	0	0	0.394	0	0.074	0.414
Cacna1b	Gabrd	10116.ENSRNOP00000006162	10116.ENSRNOP00000022246	0	0	0	0	0.185	0	0	0.31	0.414
Cacna1b	Ift122	10116.ENSRNOP00000006162	10116.ENSRNOP00000071095	0	0	0	0	0.069	0.409	0	0	0.426
Cacna1b	Kcna1	10116.ENSRNOP00000006162	10116.ENSRNOP00000026731	0	0	0	0	0.179	0.099	0	0.295	0.433
Cacna1b	Fgf14	10116.ENSRNOP00000006162	10116.ENSRNOP00000042838	0	0	0	0	0.19	0.27	0	0.131	0.441
Cacna1b	Wdr35	10116.ENSRNOP00000006162	10116.ENSRNOP00000042019	0	0	0	0	0	0.408	0	0.111	0.451
Cacna1b	Calml3	10116.ENSRNOP00000006162	10116.ENSRNOP00000043121	0	0	0	0	0	0.282	0	0.284	0.464
Cacna1b	Fam155b	10116.ENSRNOP00000006162	10116.ENSRNOP00000054729	0	0	0	0	0.154	0.355	0	0.111	0.472
Cacna1b	Kcnq2	10116.ENSRNOP00000006162	10116.ENSRNOP00000040830	0	0	0	0	0.205	0.064	0	0.367	0.488
Cacna1b	Kcna2	10116.ENSRNOP00000006162	10116.ENSRNOP00000075852	0	0	0	0	0.113	0.099	0	0.478	0.546
Cacna1b	Scn3b	10116.ENSRNOP00000006162	10116.ENSRNOP00000071448	0	0	0	0	0.084	0.172	0	0.454	0.55
Cacna1b	Scn1b	10116.ENSRNOP00000006162	10116.ENSRNOP00000074323	0	0	0	0	0.05	0.486	0	0.308	0.632
Cacna1b	Scn2b	10116.ENSRNOP00000006162	10116.ENSRNOP00000021819	0	0	0	0	0.195	0.481	0	0.263	0.665
Cacna1b	Cacna1c	10116.ENSRNOP00000006162	10116.ENSRNOP00000048790	0	0	0.083	0.869	0.079	0.131	0.72	0.172	0.799
Cacna1b	Cacna1g	10116.ENSRNOP00000006162	10116.ENSRNOP00000072061	0	0	0	0.627	0.077	0.238	0.54	0.52	0.824
Cacna1b	Unc79	10116.ENSRNOP00000006162	10116.ENSRNOP00000011775	0	0	0	0	0.182	0.703	0	0.356	0.829
Cacna1b	Cacna2d4	10116.ENSRNOP00000006162	10116.ENSRNOP00000010746	0	0	0	0	0.068	0.288	0.72	0.272	0.846
Cacna1b	Cacna1h	10116.ENSRNOP00000006162	10116.ENSRNOP00000042239	0	0	0	0.617	0.131	0.238	0.72	0.319	0.857
Cacna1b	Cacna1d	10116.ENSRNOP00000006162	10116.ENSRNOP00000043046	0	0	0.09	0.848	0.078	0.104	0.72	0.437	0.86
Cacna1b	Cacna2d3	10116.ENSRNOP00000006162	10116.ENSRNOP00000042602	0	0	0	0	0.174	0.288	0.54	0.669	0.898
Cacna1b	Cacnb4	10116.ENSRNOP00000006162	10116.ENSRNOP00000056186	0	0	0	0	0.128	0.286	0.72	0.534	0.908
Cacna1b	Cacnb1	10116.ENSRNOP00000006162	10116.ENSRNOP00000073177	0	0	0	0	0.117	0.635	0.72	0.411	0.939
Cacna1b	Cacnb2	10116.ENSRNOP00000006162	10116.ENSRNOP00000037354	0	0	0	0	0.07	0.541	0.72	0.58	0.943
Cacna1b	Cacna2d2	10116.ENSRNOP00000006162	10116.ENSRNOP00000021216	0	0	0	0	0.131	0.288	0.72	0.764	0.953
Cacna1b	Cacnb3	10116.ENSRNOP00000006162	10116.ENSRNOP00000073026	0	0	0	0	0.101	0.543	0.8	0.57	0.96
Cacna1b	Cacna2d1	10116.ENSRNOP00000006162	10116.ENSRNOP00000034572	0	0	0	0	0.1	0.511	0.72	0.742	0.964
Cacna1c	Fgf12	10116.ENSRNOP00000048790	10116.ENSRNOP00000002650	0	0	0	0	0.141	0.27	0	0.217	0.466
Cacna1c	Kcne1	10116.ENSRNOP00000048790	10116.ENSRNOP00000002717	0	0	0	0	0	0	0	0.623	0.623
Cacna1c	Cacng1	10116.ENSRNOP00000048790	10116.ENSRNOP00000004349	0	0	0	0	0.115	0.7	0.72	0.271	0.938
Cacna1c	Kcnj2	10116.ENSRNOP00000048790	10116.ENSRNOP00000006254	0	0	0	0	0.052	0	0	0.706	0.709
Cacna1c	Kcna4	10116.ENSRNOP00000048790	10116.ENSRNOP00000006524	0	0	0	0	0.098	0.099	0	0.515	0.572
Cacna1c	Cav3	10116.ENSRNOP00000048790	10116.ENSRNOP00000007601	0	0	0	0	0.087	0.14	0	0.843	0.866
Cacna1c	Cacna2d4	10116.ENSRNOP00000048790	10116.ENSRNOP00000010746	0	0	0	0	0.068	0.288	0.72	0.54	0.903
Cacna1c	Unc79	10116.ENSRNOP00000048790	10116.ENSRNOP00000011775	0	0	0	0	0.083	0.703	0	0.356	0.809
Cacna1c	Hcn4	10116.ENSRNOP00000048790	10116.ENSRNOP00000012644	0	0	0	0	0.132	0.046	0	0.672	0.705
Cacna1c	Kcnh2	10116.ENSRNOP00000048790	10116.ENSRNOP00000013800	0	0	0	0	0.104	0.047	0	0.756	0.773
Cacna1c	Camk2d	10116.ENSRNOP00000048790	10116.ENSRNOP00000016026	0	0	0	0	0.081	0.052	0.65	0.538	0.84
Cacna1c	Kcnj8	10116.ENSRNOP00000048790	10116.ENSRNOP00000018057	0	0	0	0	0.054	0	0	0.536	0.543
Cacna1c	Kcnd3	10116.ENSRNOP00000048790	10116.ENSRNOP00000019997	0	0	0	0	0.146	0.064	0	0.686	0.727
Cacna1c	Cacna2d2	10116.ENSRNOP00000048790	10116.ENSRNOP00000021216	0	0	0	0	0.106	0.643	0.8	0.76	0.982
Cacna1c	Snta1	10116.ENSRNOP00000048790	10116.ENSRNOP00000021715	0	0	0	0	0	0.082	0	0.496	0.518
Cacna1c	Scn2b	10116.ENSRNOP00000048790	10116.ENSRNOP00000021819	0	0	0	0	0.104	0.481	0	0.354	0.673
Cacna1c	Ift140	10116.ENSRNOP00000048790	10116.ENSRNOP00000022063	0	0	0	0	0	0.394	0	0.074	0.414
Cacna1c	Kcna5	10116.ENSRNOP00000048790	10116.ENSRNOP00000026691	0	0	0	0	0.073	0.099	0	0.637	0.671
Cacna1c	Hcn3	10116.ENSRNOP00000048790	10116.ENSRNOP00000027785	0	0	0	0	0.051	0.046	0	0.623	0.629
Cacna1c	Scn4b	10116.ENSRNOP00000048790	10116.ENSRNOP00000033284	0	0	0	0	0.07	0.178	0	0.598	0.666
Cacna1c	Cacna2d1	10116.ENSRNOP00000048790	10116.ENSRNOP00000034572	0	0	0	0	0.151	0.711	0.9	0.887	0.996
Cacna1c	Gpd1l	10116.ENSRNOP00000048790	10116.ENSRNOP00000036106	0	0	0	0	0	0.051	0	0.554	0.559
Cacna1c	Cacnb2	10116.ENSRNOP00000048790	10116.ENSRNOP00000037354	0	0	0	0	0.262	0.931	0.9	0.948	0.999
Cacna1c	Camk2a	10116.ENSRNOP00000048790	10116.ENSRNOP00000041940	0	0	0	0	0.075	0.052	0.65	0.657	0.88
Cacna1c	Wdr35	10116.ENSRNOP00000048790	10116.ENSRNOP00000042019	0	0	0	0	0	0.408	0	0.111	0.451
Cacna1c	Cacna1h	10116.ENSRNOP00000048790	10116.ENSRNOP00000042239	0	0	0	0.64	0.138	0.238	0.72	0.518	0.899
Cacna1c	Cacna2d3	10116.ENSRNOP00000048790	10116.ENSRNOP00000042602	0	0	0	0	0.11	0.288	0.54	0.518	0.841
Cacna1c	Fgf14	10116.ENSRNOP00000048790	10116.ENSRNOP00000042838	0	0	0	0	0.086	0.27	0	0.204	0.422
Cacna1c	Cacna1d	10116.ENSRNOP00000048790	10116.ENSRNOP00000043046	0	0	0.055	0.967	0.044	0.802	0.9	0.397	0.987
Cacna1c	Calml3	10116.ENSRNOP00000048790	10116.ENSRNOP00000043121	0	0	0	0	0	0.474	0.9	0.867	0.992
Cacna1c	Kcne3	10116.ENSRNOP00000048790	10116.ENSRNOP00000044706	0	0	0	0	0.046	0	0	0.624	0.626
Cacna1c	Kcne2	10116.ENSRNOP00000048790	10116.ENSRNOP00000045279	0	0	0	0	0	0.1	0	0.66	0.681
Cacna1c	Kcnj5	10116.ENSRNOP00000048790	10116.ENSRNOP00000048134	0	0	0	0	0.112	0	0	0.543	0.577
Cacna1c	Ift122	10116.ENSRNOP00000048790	10116.ENSRNOP00000071095	0	0	0	0	0.069	0.409	0	0	0.426
Cacna1c	Kcnc1	10116.ENSRNOP00000048790	10116.ENSRNOP00000074146	0	0	0	0	0	0.064	0	0.42	0.434
Cacna1c	Fam155b	10116.ENSRNOP00000048790	10116.ENSRNOP00000054729	0	0	0	0	0.098	0.355	0	0.111	0.437
Cacna1c	Kcna2	10116.ENSRNOP00000048790	10116.ENSRNOP00000075852	0	0	0	0	0.094	0.099	0	0.372	0.443
Cacna1c	Scn5a	10116.ENSRNOP00000048790	10116.ENSRNOP00000060180	0	0	0	0.632	0.115	0.121	0	0.356	0.455
Cacna1c	Kcnb1	10116.ENSRNOP00000048790	10116.ENSRNOP00000065961	0	0	0	0	0.103	0.073	0	0.522	0.568
Cacna1c	Scn3b	10116.ENSRNOP00000048790	10116.ENSRNOP00000071448	0	0	0	0	0.052	0.172	0	0.609	0.666
Cacna1c	Scn1b	10116.ENSRNOP00000048790	10116.ENSRNOP00000074323	0	0	0	0	0.05	0.486	0	0.606	0.791
Cacna1c	Cacna1g	10116.ENSRNOP00000048790	10116.ENSRNOP00000072061	0	0	0	0.633	0.095	0.238	0.54	0.458	0.805
Cacna1c	Cacnb4	10116.ENSRNOP00000048790	10116.ENSRNOP00000056186	0	0	0	0	0.083	0.315	0.72	0.432	0.886
Cacna1c	Kcnma1	10116.ENSRNOP00000048790	10116.ENSRNOP00000058962	0	0	0	0	0.137	0.05	0.65	0.652	0.887
Cacna1c	Cacnb1	10116.ENSRNOP00000048790	10116.ENSRNOP00000073177	0	0	0	0	0.103	0.71	0.9	0.741	0.992
Cacna1c	Cacnb3	10116.ENSRNOP00000048790	10116.ENSRNOP00000073026	0	0	0	0	0.101	0.931	0.9	0.69	0.997
Cacna1d	Cacng1	10116.ENSRNOP00000043046	10116.ENSRNOP00000004349	0	0	0	0	0.092	0.7	0.72	0.729	0.976
Cacna1d	Scn2a	10116.ENSRNOP00000043046	10116.ENSRNOP00000007069	0	0	0	0.65	0.074	0.082	0	0.374	0.421
Cacna1d	Cav3	10116.ENSRNOP00000043046	10116.ENSRNOP00000007601	0	0	0	0	0.069	0.099	0	0.631	0.663
Cacna1d	Cacna2d4	10116.ENSRNOP00000043046	10116.ENSRNOP00000010746	0	0	0	0	0.068	0.288	0.72	0.48	0.89
Cacna1d	Unc79	10116.ENSRNOP00000043046	10116.ENSRNOP00000011775	0	0	0	0	0.118	0.703	0	0.356	0.816
Cacna1d	Hcn4	10116.ENSRNOP00000043046	10116.ENSRNOP00000012644	0	0	0	0	0.055	0.046	0	0.61	0.618
Cacna1d	Kcnh2	10116.ENSRNOP00000043046	10116.ENSRNOP00000013800	0	0	0	0	0.058	0.047	0	0.437	0.45
Cacna1d	Camk2d	10116.ENSRNOP00000043046	10116.ENSRNOP00000016026	0	0	0	0	0.055	0.052	0.65	0.154	0.699
Cacna1d	Kcnd3	10116.ENSRNOP00000043046	10116.ENSRNOP00000019997	0	0	0	0	0.078	0.064	0	0.415	0.451
Cacna1d	Cacna2d2	10116.ENSRNOP00000043046	10116.ENSRNOP00000021216	0	0	0	0	0.079	0.517	0.8	0.705	0.97
Cacna1d	Scn2b	10116.ENSRNOP00000043046	10116.ENSRNOP00000021819	0	0	0	0	0.082	0.481	0	0.273	0.623
Cacna1d	Ift140	10116.ENSRNOP00000043046	10116.ENSRNOP00000022063	0	0	0	0	0	0.394	0	0.074	0.414
Cacna1d	Hcn3	10116.ENSRNOP00000043046	10116.ENSRNOP00000027785	0	0	0	0	0.066	0.046	0	0.623	0.635
Cacna1d	Cacna2d1	10116.ENSRNOP00000043046	10116.ENSRNOP00000034572	0	0	0	0	0.084	0.727	0.72	0.613	0.969
Cacna1d	Cacnb2	10116.ENSRNOP00000043046	10116.ENSRNOP00000037354	0	0	0	0	0.09	0.931	0.72	0.796	0.995
Cacna1d	Camk2a	10116.ENSRNOP00000043046	10116.ENSRNOP00000041940	0	0	0	0	0.053	0.052	0.65	0.243	0.73
Cacna1d	Wdr35	10116.ENSRNOP00000043046	10116.ENSRNOP00000042019	0	0	0	0	0	0.408	0	0.111	0.451
Cacna1d	Cacna1h	10116.ENSRNOP00000043046	10116.ENSRNOP00000042239	0	0	0	0.633	0.077	0.238	0.72	0.349	0.854
Cacna1d	Cacna2d3	10116.ENSRNOP00000043046	10116.ENSRNOP00000042602	0	0	0	0	0.094	0.288	0.54	0.548	0.848
Cacna1d	Scn3b	10116.ENSRNOP00000043046	10116.ENSRNOP00000071448	0	0	0	0	0.042	0.172	0	0.311	0.405
Cacna1d	Ift122	10116.ENSRNOP00000043046	10116.ENSRNOP00000071095	0	0	0	0	0.069	0.409	0	0	0.426
Cacna1d	Fam155b	10116.ENSRNOP00000043046	10116.ENSRNOP00000054729	0	0	0	0	0.094	0.355	0	0.111	0.435
Cacna1d	LOC100912455	10116.ENSRNOP00000043046	10116.ENSRNOP00000066524	0	0	0	0	0	0	0	0.582	0.582
Cacna1d	Scn1b	10116.ENSRNOP00000043046	10116.ENSRNOP00000074323	0	0	0	0	0.05	0.486	0	0.281	0.618
Cacna1d	Kcnj5	10116.ENSRNOP00000043046	10116.ENSRNOP00000048134	0	0	0	0	0	0	0	0.781	0.781
Cacna1d	Kcnma1	10116.ENSRNOP00000043046	10116.ENSRNOP00000058962	0	0	0	0	0.152	0.05	0.65	0.443	0.822
Cacna1d	Cacna1g	10116.ENSRNOP00000043046	10116.ENSRNOP00000072061	0	0	0	0.623	0.088	0.238	0.54	0.573	0.845
Cacna1d	Cacnb4	10116.ENSRNOP00000043046	10116.ENSRNOP00000056186	0	0	0	0	0.096	0.315	0.72	0.349	0.872
Cacna1d	Cacnb1	10116.ENSRNOP00000043046	10116.ENSRNOP00000073177	0	0	0	0	0.068	0.71	0.72	0.595	0.965
Cacna1d	Calml3	10116.ENSRNOP00000043046	10116.ENSRNOP00000043121	0	0	0	0	0	0.474	0.9	0.654	0.98
Cacna1d	Cacnb3	10116.ENSRNOP00000043046	10116.ENSRNOP00000073026	0	0	0	0	0.068	0.931	0.72	0.487	0.989
Cacna1g	Cacng1	10116.ENSRNOP00000072061	10116.ENSRNOP00000004349	0	0	0	0	0.062	0	0.54	0.539	0.784
Cacna1g	Kcnj2	10116.ENSRNOP00000072061	10116.ENSRNOP00000006254	0	0	0	0	0.048	0	0	0.433	0.437
Cacna1g	Scn3a	10116.ENSRNOP00000072061	10116.ENSRNOP00000006646	0	0	0	0.653	0.093	0.238	0.54	0.163	0.698
Cacna1g	Scn2a	10116.ENSRNOP00000072061	10116.ENSRNOP00000007069	0	0	0	0.653	0.11	0.238	0.54	0.174	0.708
Cacna1g	Cav3	10116.ENSRNOP00000072061	10116.ENSRNOP00000007601	0	0	0	0	0.054	0.167	0	0.408	0.493
Cacna1g	Scn8a	10116.ENSRNOP00000072061	10116.ENSRNOP00000008160	0	0	0	0.645	0.073	0.238	0.54	0.26	0.727
Cacna1g	Gria4	10116.ENSRNOP00000072061	10116.ENSRNOP00000009542	0	0	0	0	0.046	0	0.54	0.18	0.608
Cacna1g	Cacna2d4	10116.ENSRNOP00000072061	10116.ENSRNOP00000010746	0	0	0	0	0.056	0	0.54	0.424	0.728
Cacna1g	Hcn4	10116.ENSRNOP00000072061	10116.ENSRNOP00000012644	0	0	0	0	0.094	0.061	0	0.453	0.494
Cacna1g	Scn4a	10116.ENSRNOP00000072061	10116.ENSRNOP00000016841	0	0	0	0.653	0.088	0.238	0.54	0.148	0.691
Cacna1g	Kcnd3	10116.ENSRNOP00000072061	10116.ENSRNOP00000019997	0	0	0	0	0.075	0	0	0.39	0.412
Cacna1g	Cacna2d2	10116.ENSRNOP00000072061	10116.ENSRNOP00000021216	0	0	0	0	0.056	0	0.54	0.711	0.863
Cacna1g	Scn2b	10116.ENSRNOP00000072061	10116.ENSRNOP00000021819	0	0	0	0	0.061	0	0.54	0.542	0.785
Cacna1g	Scnn1g	10116.ENSRNOP00000072061	10116.ENSRNOP00000024057	0	0	0	0	0	0	0.54	0.08	0.558
Cacna1g	Grik5	10116.ENSRNOP00000072061	10116.ENSRNOP00000027578	0	0	0	0	0.056	0	0.54	0.133	0.591
Cacna1g	Hcn3	10116.ENSRNOP00000072061	10116.ENSRNOP00000027785	0	0	0	0	0.057	0.061	0	0.404	0.426
Cacna1g	Scn11a	10116.ENSRNOP00000072061	10116.ENSRNOP00000033224	0	0	0	0.641	0.07	0.238	0.54	0.174	0.694
Cacna1g	Scn4b	10116.ENSRNOP00000072061	10116.ENSRNOP00000033284	0	0	0	0	0	0	0.54	0.182	0.607
Cacna1g	Cacna2d1	10116.ENSRNOP00000072061	10116.ENSRNOP00000034572	0	0	0	0	0.063	0	0.54	0.47	0.752
Cacna1g	Unc80	10116.ENSRNOP00000072061	10116.ENSRNOP00000035988	0	0	0	0	0	0.043	0.54	0.108	0.573
Cacna1g	Cacnb2	10116.ENSRNOP00000072061	10116.ENSRNOP00000037354	0	0	0	0	0	0	0.54	0.49	0.755
Cacna1g	Kcnq2	10116.ENSRNOP00000072061	10116.ENSRNOP00000040830	0	0	0	0	0.058	0	0	0.39	0.401
Cacna1g	Trpm4	10116.ENSRNOP00000072061	10116.ENSRNOP00000041387	0	0	0	0	0	0	0.54	0.107	0.571
Cacna1g	Cacna1h	10116.ENSRNOP00000072061	10116.ENSRNOP00000042239	0	0	0.066	0.948	0.047	0	0.9	0.231	0.922
Cacna1g	Cacna2d3	10116.ENSRNOP00000072061	10116.ENSRNOP00000042602	0	0	0	0	0.056	0	0.54	0.505	0.766
Cacna1g	Calml3	10116.ENSRNOP00000072061	10116.ENSRNOP00000043121	0	0	0	0	0	0.1	0.9	0.186	0.92
Cacna1g	Scn7a	10116.ENSRNOP00000072061	10116.ENSRNOP00000044385	0	0	0	0.592	0.073	0.238	0.54	0.148	0.686
Cacna1g	Grik1	10116.ENSRNOP00000072061	10116.ENSRNOP00000045594	0	0	0	0	0.055	0	0.54	0.21	0.626
Cacna1g	Grik4	10116.ENSRNOP00000072061	10116.ENSRNOP00000047794	0	0	0	0	0	0	0.54	0.207	0.619
Cacna1g	Scn10a	10116.ENSRNOP00000072061	10116.ENSRNOP00000047944	0	0	0	0.654	0.073	0.238	0.54	0.148	0.686
Cacna1g	Grik3	10116.ENSRNOP00000072061	10116.ENSRNOP00000048216	0	0	0	0	0.052	0	0.54	0.098	0.572
Cacna1g	Cacnb4	10116.ENSRNOP00000072061	10116.ENSRNOP00000056186	0	0	0	0	0.059	0	0.54	0.175	0.611
Cacna1g	Scn9a	10116.ENSRNOP00000072061	10116.ENSRNOP00000059170	0	0	0	0.657	0.073	0.238	0.54	0.156	0.689
Cacna1g	Scn5a	10116.ENSRNOP00000072061	10116.ENSRNOP00000060180	0	0	0	0.647	0.099	0.238	0.54	0.198	0.712
Cacna1g	Scnn1a	10116.ENSRNOP00000072061	10116.ENSRNOP00000061813	0	0	0	0	0	0	0.54	0.21	0.621
Cacna1g	Scnn1b	10116.ENSRNOP00000072061	10116.ENSRNOP00000063755	0	0	0	0	0	0	0.54	0.08	0.558
Cacna1g	LOC100912455	10116.ENSRNOP00000072061	10116.ENSRNOP00000066524	0	0	0	0	0	0	0	0.445	0.445
Cacna1g	Grik2	10116.ENSRNOP00000072061	10116.ENSRNOP00000068172	0	0	0	0	0	0	0.54	0.168	0.601
Cacna1g	Scn3b	10116.ENSRNOP00000072061	10116.ENSRNOP00000071448	0	0	0	0	0.044	0	0.54	0.257	0.644
Cacna1g	Kcna2	10116.ENSRNOP00000072061	10116.ENSRNOP00000075852	0	0	0	0	0	0	0	0.48	0.48
Cacna1g	Scn1b	10116.ENSRNOP00000072061	10116.ENSRNOP00000074323	0	0	0	0	0	0	0.54	0.33	0.678
Cacna1g	Scn1a	10116.ENSRNOP00000072061	10116.ENSRNOP00000073986	0	0	0	0.643	0.099	0.238	0.54	0.249	0.731
Cacna1g	Cacnb1	10116.ENSRNOP00000072061	10116.ENSRNOP00000073177	0	0	0	0	0.067	0	0.54	0.576	0.802
Cacna1g	Cacnb3	10116.ENSRNOP00000072061	10116.ENSRNOP00000073026	0	0	0	0	0.071	0	0.54	0.632	0.829
Cacna1h	Cacng1	10116.ENSRNOP00000042239	10116.ENSRNOP00000004349	0	0	0	0	0	0	0.72	0.337	0.806
Cacna1h	Gabra1	10116.ENSRNOP00000042239	10116.ENSRNOP00000004725	0	0	0	0	0.078	0	0	0.473	0.493
Cacna1h	Kcnj2	10116.ENSRNOP00000042239	10116.ENSRNOP00000006254	0	0	0	0	0	0	0	0.492	0.492
Cacna1h	Kcna4	10116.ENSRNOP00000042239	10116.ENSRNOP00000006524	0	0	0	0	0.092	0	0	0.393	0.425
Cacna1h	Scn3a	10116.ENSRNOP00000042239	10116.ENSRNOP00000006646	0	0	0	0.657	0.122	0.238	0.54	0.253	0.739
Cacna1h	Scn2a	10116.ENSRNOP00000042239	10116.ENSRNOP00000007069	0	0	0	0.657	0.119	0.238	0.54	0.235	0.732
Cacna1h	Cav3	10116.ENSRNOP00000042239	10116.ENSRNOP00000007601	0	0	0	0	0.054	0.497	0	0.782	0.887
Cacna1h	Scn8a	10116.ENSRNOP00000042239	10116.ENSRNOP00000008160	0	0	0	0.652	0.122	0.238	0.54	0.251	0.738
Cacna1h	Gria4	10116.ENSRNOP00000042239	10116.ENSRNOP00000009542	0	0	0	0	0.083	0	0.54	0.178	0.623
Cacna1h	Trpa1	10116.ENSRNOP00000042239	10116.ENSRNOP00000009874	0	0	0	0	0	0	0	0.415	0.415
Cacna1h	Cacna2d4	10116.ENSRNOP00000042239	10116.ENSRNOP00000010746	0	0	0	0	0.056	0	0.72	0.528	0.864
Cacna1h	Hcn4	10116.ENSRNOP00000042239	10116.ENSRNOP00000012644	0	0	0	0	0.092	0.078	0	0.546	0.587
Cacna1h	Scn4a	10116.ENSRNOP00000042239	10116.ENSRNOP00000016841	0	0	0	0.65	0.073	0.238	0.54	0.148	0.686
Cacna1h	Kcnd3	10116.ENSRNOP00000042239	10116.ENSRNOP00000019997	0	0	0	0	0.093	0	0	0.533	0.559
Cacna1h	Cacna2d2	10116.ENSRNOP00000042239	10116.ENSRNOP00000021216	0	0	0	0	0.079	0	0.72	0.622	0.894
Cacna1h	Scn2b	10116.ENSRNOP00000042239	10116.ENSRNOP00000021819	0	0	0	0	0.103	0	0.54	0.64	0.838
Cacna1h	Gabrd	10116.ENSRNOP00000042239	10116.ENSRNOP00000022246	0	0	0	0	0.093	0	0	0.366	0.4
Cacna1h	Scnn1g	10116.ENSRNOP00000042239	10116.ENSRNOP00000024057	0	0	0	0	0	0	0.54	0.167	0.6
Cacna1h	Trpv1	10116.ENSRNOP00000042239	10116.ENSRNOP00000026493	0	0	0	0	0.043	0	0	0.554	0.555
Cacna1h	Grik5	10116.ENSRNOP00000042239	10116.ENSRNOP00000027578	0	0	0	0	0.093	0	0.54	0.239	0.655
Cacna1h	Hcn3	10116.ENSRNOP00000042239	10116.ENSRNOP00000027785	0	0	0	0	0.074	0.07	0	0.515	0.546
Cacna1h	Scn11a	10116.ENSRNOP00000042239	10116.ENSRNOP00000033224	0	0	0	0.649	0.064	0.238	0.54	0.16	0.687
Cacna1h	Scn4b	10116.ENSRNOP00000042239	10116.ENSRNOP00000033284	0	0	0	0	0.064	0	0.54	0.297	0.671
Cacna1h	Cacna2d1	10116.ENSRNOP00000042239	10116.ENSRNOP00000034572	0	0	0	0	0.106	0	0.72	0.67	0.91
Cacna1h	Unc80	10116.ENSRNOP00000042239	10116.ENSRNOP00000035988	0	0	0	0	0.084	0.043	0.54	0.108	0.592
Cacna1h	Cacnb2	10116.ENSRNOP00000042239	10116.ENSRNOP00000037354	0	0	0	0	0.091	0	0.72	0.545	0.874
Cacna1h	Trpm4	10116.ENSRNOP00000042239	10116.ENSRNOP00000041387	0	0	0	0	0	0	0.54	0.19	0.611
Cacna1h	Nalcn	10116.ENSRNOP00000042239	10116.ENSRNOP00000054214	0	0	0	0.565	0.129	0.238	0	0.201	0.424
Cacna1h	Gabrb3	10116.ENSRNOP00000042239	10116.ENSRNOP00000071478	0	0	0	0	0.061	0	0	0.438	0.45
Cacna1h	Kcnma1	10116.ENSRNOP00000042239	10116.ENSRNOP00000058962	0	0	0	0	0.132	0	0	0.416	0.471
Cacna1h	Kcna2	10116.ENSRNOP00000042239	10116.ENSRNOP00000075852	0	0	0	0	0	0	0	0.52	0.52
Cacna1h	Gabrg2	10116.ENSRNOP00000042239	10116.ENSRNOP00000072234	0	0	0	0	0.092	0	0	0.527	0.552
Cacna1h	Grik3	10116.ENSRNOP00000042239	10116.ENSRNOP00000048216	0	0	0	0	0.078	0	0.54	0.066	0.569
Cacna1h	Grik2	10116.ENSRNOP00000042239	10116.ENSRNOP00000068172	0	0	0	0	0.078	0	0.54	0.164	0.614
Cacna1h	Scnn1b	10116.ENSRNOP00000042239	10116.ENSRNOP00000063755	0	0	0	0	0	0	0.54	0.201	0.617
Cacna1h	Scnn1a	10116.ENSRNOP00000042239	10116.ENSRNOP00000061813	0	0	0	0	0	0	0.54	0.224	0.627
Cacna1h	Grik1	10116.ENSRNOP00000042239	10116.ENSRNOP00000045594	0	0	0	0	0.078	0	0.54	0.202	0.632
Cacna1h	Grik4	10116.ENSRNOP00000042239	10116.ENSRNOP00000047794	0	0	0	0	0.106	0	0.54	0.223	0.652
Cacna1h	Kcnj5	10116.ENSRNOP00000042239	10116.ENSRNOP00000048134	0	0	0	0	0.05	0	0	0.679	0.682
Cacna1h	Scn10a	10116.ENSRNOP00000042239	10116.ENSRNOP00000047944	0	0	0	0.656	0.073	0.238	0.54	0.185	0.699
Cacna1h	Scn1b	10116.ENSRNOP00000042239	10116.ENSRNOP00000074323	0	0	0	0	0.052	0	0.54	0.371	0.702
Cacna1h	Scn5a	10116.ENSRNOP00000042239	10116.ENSRNOP00000060180	0	0	0	0.648	0.089	0.238	0.54	0.193	0.708
Cacna1h	Scn7a	10116.ENSRNOP00000042239	10116.ENSRNOP00000044385	0	0	0	0.596	0.083	0.238	0.54	0.224	0.717
Cacna1h	Scn9a	10116.ENSRNOP00000042239	10116.ENSRNOP00000059170	0	0	0	0.663	0.108	0.238	0.54	0.23	0.727
Cacna1h	Scn1a	10116.ENSRNOP00000042239	10116.ENSRNOP00000073986	0	0	0	0.646	0.096	0.238	0.54	0.251	0.731
Cacna1h	LOC100912455	10116.ENSRNOP00000042239	10116.ENSRNOP00000066524	0	0	0	0	0	0	0	0.738	0.738
Cacna1h	Scn3b	10116.ENSRNOP00000042239	10116.ENSRNOP00000071448	0	0	0	0	0.061	0	0.54	0.477	0.754
Cacna1h	Cacna2d3	10116.ENSRNOP00000042239	10116.ENSRNOP00000042602	0	0	0	0	0.116	0	0.54	0.553	0.802
Cacna1h	Cacnb1	10116.ENSRNOP00000042239	10116.ENSRNOP00000073177	0	0	0	0	0.078	0	0.72	0.47	0.851
Cacna1h	Cacnb3	10116.ENSRNOP00000042239	10116.ENSRNOP00000073026	0	0	0	0	0.047	0	0.72	0.534	0.865
Cacna1h	Cacnb4	10116.ENSRNOP00000042239	10116.ENSRNOP00000056186	0	0	0	0	0	0	0.72	0.574	0.875
Cacna1h	Calml3	10116.ENSRNOP00000042239	10116.ENSRNOP00000043121	0	0	0	0	0	0.1	0.9	0.326	0.934
Cacna2d1	Kcne1	10116.ENSRNOP00000034572	10116.ENSRNOP00000002717	0	0	0	0	0	0	0	0.438	0.438
Cacna2d1	Cacng1	10116.ENSRNOP00000034572	10116.ENSRNOP00000004349	0	0	0	0	0.083	0.783	0.72	0.673	0.979
Cacna2d1	Kcnj2	10116.ENSRNOP00000034572	10116.ENSRNOP00000006254	0	0	0	0	0.113	0	0	0.495	0.533
Cacna2d1	Scn3a	10116.ENSRNOP00000034572	10116.ENSRNOP00000006646	0	0	0	0	0.137	0.288	0	0.304	0.535
Cacna2d1	Rangrf	10116.ENSRNOP00000034572	10116.ENSRNOP00000006883	0	0	0	0	0.046	0	0	0.524	0.527
Cacna2d1	Scn2a	10116.ENSRNOP00000034572	10116.ENSRNOP00000007069	0	0	0	0	0.107	0.288	0	0.299	0.515
Cacna2d1	Scn8a	10116.ENSRNOP00000034572	10116.ENSRNOP00000008160	0	0	0	0	0.068	0.288	0	0.304	0.498
Cacna2d1	Cacna2d4	10116.ENSRNOP00000034572	10116.ENSRNOP00000010746	0	0	0	0.714	0	0.098	0.72	0.222	0.786
Cacna2d1	Hcn4	10116.ENSRNOP00000034572	10116.ENSRNOP00000012644	0	0	0	0	0.104	0	0	0.477	0.511
Cacna2d1	Kcnh2	10116.ENSRNOP00000034572	10116.ENSRNOP00000013800	0	0	0	0	0.083	0	0	0.532	0.552
Cacna2d1	Camk2d	10116.ENSRNOP00000034572	10116.ENSRNOP00000016026	0	0	0	0	0.126	0	0.65	0.358	0.786
Cacna2d1	Scn4a	10116.ENSRNOP00000034572	10116.ENSRNOP00000016841	0	0	0	0	0.114	0.288	0	0.264	0.496
Cacna2d1	Kcnj8	10116.ENSRNOP00000034572	10116.ENSRNOP00000018057	0	0	0	0	0.054	0	0	0.611	0.616
Cacna2d1	Kcnd3	10116.ENSRNOP00000034572	10116.ENSRNOP00000019997	0	0	0	0	0.076	0	0	0.478	0.497
Cacna2d1	Cacna2d2	10116.ENSRNOP00000034572	10116.ENSRNOP00000021216	0	0	0.051	0.95	0	0	0.72	0.419	0.832
Cacna2d1	Scn2b	10116.ENSRNOP00000034572	10116.ENSRNOP00000021819	0	0	0	0	0.088	0	0	0.446	0.473
Cacna2d1	Scn11a	10116.ENSRNOP00000034572	10116.ENSRNOP00000033224	0	0	0	0	0.062	0.269	0	0.525	0.646
Cacna2d1	Scn4b	10116.ENSRNOP00000034572	10116.ENSRNOP00000033284	0	0	0	0	0.116	0	0	0.418	0.463
Cacna2d1	Kcne2	10116.ENSRNOP00000034572	10116.ENSRNOP00000045279	0	0	0	0	0	0	0	0.407	0.407
Cacna2d1	Kcna2	10116.ENSRNOP00000034572	10116.ENSRNOP00000075852	0	0	0	0	0.045	0	0	0.436	0.439
Cacna2d1	Kcnma1	10116.ENSRNOP00000034572	10116.ENSRNOP00000058962	0	0	0	0	0.217	0	0	0.335	0.457
Cacna2d1	Nalcn	10116.ENSRNOP00000034572	10116.ENSRNOP00000054214	0	0	0	0	0.122	0.286	0	0.206	0.459
Cacna2d1	Kcne5	10116.ENSRNOP00000034572	10116.ENSRNOP00000067483	0	0	0	0	0	0	0	0.49	0.49
Cacna2d1	Scn7a	10116.ENSRNOP00000034572	10116.ENSRNOP00000044385	0	0	0	0	0.102	0.288	0	0.296	0.511
Cacna2d1	Scn1a	10116.ENSRNOP00000034572	10116.ENSRNOP00000073986	0	0	0	0	0.11	0.288	0	0.299	0.518
Cacna2d1	Kcne3	10116.ENSRNOP00000034572	10116.ENSRNOP00000044706	0	0	0	0	0	0	0	0.522	0.522
Cacna2d1	Kcnj5	10116.ENSRNOP00000034572	10116.ENSRNOP00000048134	0	0	0	0	0	0	0	0.536	0.536
Cacna2d1	Gpd1l	10116.ENSRNOP00000034572	10116.ENSRNOP00000036106	0	0	0	0	0	0	0	0.543	0.543
Cacna2d1	Scn3b	10116.ENSRNOP00000034572	10116.ENSRNOP00000071448	0	0	0	0	0.093	0	0	0.571	0.594
Cacna2d1	Scn9a	10116.ENSRNOP00000034572	10116.ENSRNOP00000059170	0	0	0	0	0.068	0.288	0	0.451	0.604
Cacna2d1	Scn1b	10116.ENSRNOP00000034572	10116.ENSRNOP00000074323	0	0	0	0	0.113	0	0	0.58	0.611
Cacna2d1	Scn10a	10116.ENSRNOP00000034572	10116.ENSRNOP00000047944	0	0	0	0	0.068	0.288	0	0.463	0.613
Cacna2d1	Scn5a	10116.ENSRNOP00000034572	10116.ENSRNOP00000060180	0	0	0	0	0.076	0.288	0	0.607	0.719
Cacna2d1	Camk2a	10116.ENSRNOP00000034572	10116.ENSRNOP00000041940	0	0	0	0	0.208	0	0.65	0.238	0.77
Cacna2d1	Cacna2d3	10116.ENSRNOP00000034572	10116.ENSRNOP00000042602	0	0	0	0.727	0.093	0.064	0.54	0.494	0.776
Cacna2d1	Cacnb4	10116.ENSRNOP00000034572	10116.ENSRNOP00000056186	0	0	0	0	0.08	0.505	0.72	0.485	0.925
Cacna2d1	Cacnb3	10116.ENSRNOP00000034572	10116.ENSRNOP00000073026	0	0	0	0	0.133	0.528	0.9	0.569	0.98
Cacna2d1	Cacnb2	10116.ENSRNOP00000034572	10116.ENSRNOP00000037354	0	0	0	0	0.083	0.528	0.9	0.889	0.994
Cacna2d1	Cacnb1	10116.ENSRNOP00000034572	10116.ENSRNOP00000073177	0	0	0	0	0.153	0.791	0.9	0.818	0.996
Cacna2d2	Cacng1	10116.ENSRNOP00000021216	10116.ENSRNOP00000004349	0	0	0	0	0	0.725	0.72	0.664	0.971
Cacna2d2	Scn3a	10116.ENSRNOP00000021216	10116.ENSRNOP00000006646	0	0	0	0	0.091	0.288	0	0.226	0.456
Cacna2d2	Scn2a	10116.ENSRNOP00000021216	10116.ENSRNOP00000007069	0	0	0	0	0.118	0.288	0	0.232	0.476
Cacna2d2	Scn8a	10116.ENSRNOP00000021216	10116.ENSRNOP00000008160	0	0	0	0	0.101	0.288	0	0.262	0.487
Cacna2d2	Cacna2d4	10116.ENSRNOP00000021216	10116.ENSRNOP00000010746	0	0	0	0.723	0	0.06	0.72	0.217	0.775
Cacna2d2	Hcn4	10116.ENSRNOP00000021216	10116.ENSRNOP00000012644	0	0	0	0	0.113	0	0	0.425	0.469
Cacna2d2	Camk2d	10116.ENSRNOP00000021216	10116.ENSRNOP00000016026	0	0	0	0	0.085	0	0.65	0.262	0.743
Cacna2d2	Scn10a	10116.ENSRNOP00000021216	10116.ENSRNOP00000047944	0	0	0	0	0.068	0.288	0	0.168	0.4
Cacna2d2	Scn11a	10116.ENSRNOP00000021216	10116.ENSRNOP00000033224	0	0	0	0	0.055	0.269	0	0.21	0.406
Cacna2d2	Nalcn	10116.ENSRNOP00000021216	10116.ENSRNOP00000054214	0	0	0	0	0.113	0.286	0	0.169	0.428
Cacna2d2	Scn7a	10116.ENSRNOP00000021216	10116.ENSRNOP00000044385	0	0	0	0	0.068	0.288	0	0.274	0.476
Cacna2d2	Scn9a	10116.ENSRNOP00000021216	10116.ENSRNOP00000059170	0	0	0	0	0.108	0.288	0	0.246	0.479
Cacna2d2	Scn5a	10116.ENSRNOP00000021216	10116.ENSRNOP00000060180	0	0	0	0	0.068	0.288	0	0.397	0.565
Cacna2d2	Scn1a	10116.ENSRNOP00000021216	10116.ENSRNOP00000073986	0	0	0	0	0.068	0.288	0	0.448	0.601
Cacna2d2	Camk2a	10116.ENSRNOP00000021216	10116.ENSRNOP00000041940	0	0	0	0	0.085	0	0.65	0.238	0.734
Cacna2d2	Cacna2d3	10116.ENSRNOP00000021216	10116.ENSRNOP00000042602	0	0	0	0.742	0.083	0.06	0.54	0.439	0.747
Cacna2d2	Cacnb3	10116.ENSRNOP00000021216	10116.ENSRNOP00000073026	0	0	0	0	0.06	0.528	0.72	0.505	0.93
Cacna2d2	Cacnb1	10116.ENSRNOP00000021216	10116.ENSRNOP00000073177	0	0	0	0	0.06	0.528	0.72	0.597	0.943
Cacna2d2	Cacnb4	10116.ENSRNOP00000021216	10116.ENSRNOP00000056186	0	0	0	0	0.06	0.505	0.72	0.654	0.949
Cacna2d2	Cacnb2	10116.ENSRNOP00000021216	10116.ENSRNOP00000037354	0	0	0	0	0.088	0.528	0.72	0.809	0.973
Cacna2d3	Cacng1	10116.ENSRNOP00000042602	10116.ENSRNOP00000004349	0	0	0	0	0	0.583	0.54	0.451	0.885
Cacna2d3	Scn3a	10116.ENSRNOP00000042602	10116.ENSRNOP00000006646	0	0	0	0	0.148	0.288	0	0.192	0.467
Cacna2d3	Scn2a	10116.ENSRNOP00000042602	10116.ENSRNOP00000007069	0	0	0	0	0.189	0.288	0	0.246	0.527
Cacna2d3	Scn8a	10116.ENSRNOP00000042602	10116.ENSRNOP00000008160	0	0	0	0	0.173	0.288	0	0.237	0.512
Cacna2d3	Cacna2d4	10116.ENSRNOP00000042602	10116.ENSRNOP00000010746	0	0	0.057	0.963	0	0	0.54	0.262	0.652
Cacna2d3	Camk2d	10116.ENSRNOP00000042602	10116.ENSRNOP00000016026	0	0	0	0	0.077	0	0.65	0.335	0.766
Cacna2d3	Cacnb2	10116.ENSRNOP00000042602	10116.ENSRNOP00000037354	0	0	0	0	0.086	0.414	0.54	0.687	0.912
Cacna2d3	Camk2a	10116.ENSRNOP00000042602	10116.ENSRNOP00000041940	0	0	0	0	0.082	0	0.65	0.156	0.705
Cacna2d3	Scn5a	10116.ENSRNOP00000042602	10116.ENSRNOP00000060180	0	0	0	0	0.068	0.288	0	0.176	0.405
Cacna2d3	Calml3	10116.ENSRNOP00000042602	10116.ENSRNOP00000043121	0	0	0	0	0	0	0	0.455	0.455
Cacna2d3	Scn1a	10116.ENSRNOP00000042602	10116.ENSRNOP00000073986	0	0	0	0	0.077	0.288	0	0.251	0.465
Cacna2d3	Scn9a	10116.ENSRNOP00000042602	10116.ENSRNOP00000059170	0	0	0	0	0.127	0.288	0	0.23	0.48
Cacna2d3	Nalcn	10116.ENSRNOP00000042602	10116.ENSRNOP00000054214	0	0	0	0	0.205	0.286	0	0.169	0.487
Cacna2d3	Kcnma1	10116.ENSRNOP00000042602	10116.ENSRNOP00000058962	0	0	0.327	0	0.182	0	0	0.269	0.562
Cacna2d3	Cacnb3	10116.ENSRNOP00000042602	10116.ENSRNOP00000073026	0	0	0	0	0.06	0.414	0.54	0.425	0.834
Cacna2d3	Cacnb1	10116.ENSRNOP00000042602	10116.ENSRNOP00000073177	0	0	0	0	0.124	0.414	0.54	0.418	0.844
Cacna2d3	Cacnb4	10116.ENSRNOP00000042602	10116.ENSRNOP00000056186	0	0	0	0	0.17	0.414	0.54	0.473	0.866
Cacna2d4	Cacng1	10116.ENSRNOP00000010746	10116.ENSRNOP00000004349	0	0	0	0	0	0.583	0.72	0.315	0.913
Cacna2d4	Scn3a	10116.ENSRNOP00000010746	10116.ENSRNOP00000006646	0	0	0	0	0.068	0.288	0	0.171	0.402
Cacna2d4	Scn2a	10116.ENSRNOP00000010746	10116.ENSRNOP00000007069	0	0	0	0	0.068	0.288	0	0.171	0.402
Cacna2d4	Scn8a	10116.ENSRNOP00000010746	10116.ENSRNOP00000008160	0	0	0	0	0.068	0.288	0	0.241	0.452
Cacna2d4	Scn5a	10116.ENSRNOP00000010746	10116.ENSRNOP00000060180	0	0	0	0	0.068	0.288	0	0.176	0.405
Cacna2d4	Kcnma1	10116.ENSRNOP00000010746	10116.ENSRNOP00000058962	0	0	0.247	0	0.113	0	0	0.183	0.406
Cacna2d4	Scn7a	10116.ENSRNOP00000010746	10116.ENSRNOP00000044385	0	0	0	0	0.068	0.288	0	0.24	0.452
Cacna2d4	Scn1a	10116.ENSRNOP00000010746	10116.ENSRNOP00000073986	0	0	0	0	0.068	0.288	0	0.324	0.512
Cacna2d4	Camk2d	10116.ENSRNOP00000010746	10116.ENSRNOP00000016026	0	0	0	0	0.077	0	0.65	0.156	0.703
Cacna2d4	Camk2a	10116.ENSRNOP00000010746	10116.ENSRNOP00000041940	0	0	0	0	0.077	0	0.65	0.223	0.727
Cacna2d4	Cacnb4	10116.ENSRNOP00000010746	10116.ENSRNOP00000056186	0	0	0	0	0.062	0.414	0.72	0.315	0.88
Cacna2d4	Cacnb1	10116.ENSRNOP00000010746	10116.ENSRNOP00000073177	0	0	0	0	0.06	0.414	0.72	0.468	0.907
Cacna2d4	Cacnb3	10116.ENSRNOP00000010746	10116.ENSRNOP00000073026	0	0	0	0	0.06	0.414	0.72	0.514	0.915
Cacna2d4	Cacnb2	10116.ENSRNOP00000010746	10116.ENSRNOP00000037354	0	0	0	0	0.06	0.414	0.72	0.679	0.943
Cacnb1	Cacng1	10116.ENSRNOP00000073177	10116.ENSRNOP00000004349	0	0	0	0	0.207	0.769	0.72	0.762	0.986
Cacnb1	Kcnj2	10116.ENSRNOP00000073177	10116.ENSRNOP00000006254	0	0	0	0	0.051	0	0	0.529	0.534
Cacnb1	Scn3a	10116.ENSRNOP00000073177	10116.ENSRNOP00000006646	0	0	0	0	0.117	0.285	0	0.369	0.567
Cacnb1	Scn2a	10116.ENSRNOP00000073177	10116.ENSRNOP00000007069	0	0	0	0	0.117	0.285	0	0.378	0.573
Cacnb1	Scn8a	10116.ENSRNOP00000073177	10116.ENSRNOP00000008160	0	0	0	0	0.088	0.285	0	0.237	0.459
Cacnb1	Hcn4	10116.ENSRNOP00000073177	10116.ENSRNOP00000012644	0	0	0	0	0.07	0	0	0.446	0.463
Cacnb1	Scn4a	10116.ENSRNOP00000073177	10116.ENSRNOP00000016841	0	0	0	0	0.128	0.285	0	0.251	0.493
Cacnb1	Cacnb2	10116.ENSRNOP00000073177	10116.ENSRNOP00000037354	0	0	0.059	0.959	0	0.531	0.9	0.263	0.963
Cacnb1	Scn7a	10116.ENSRNOP00000073177	10116.ENSRNOP00000044385	0	0	0	0	0.068	0.285	0	0.212	0.429
Cacnb1	Nalcn	10116.ENSRNOP00000073177	10116.ENSRNOP00000054214	0	0	0	0	0.11	0.283	0	0.19	0.438
Cacnb1	Cacnb4	10116.ENSRNOP00000073177	10116.ENSRNOP00000056186	0	0	0.057	0.959	0.067	0.121	0.72	0.065	0.76
Cacnb1	Scn9a	10116.ENSRNOP00000073177	10116.ENSRNOP00000059170	0	0	0	0	0.094	0.285	0	0.355	0.546
Cacnb1	Scn5a	10116.ENSRNOP00000073177	10116.ENSRNOP00000060180	0	0	0	0	0.068	0.285	0	0.405	0.569
Cacnb1	Kcnb1	10116.ENSRNOP00000073177	10116.ENSRNOP00000065961	0	0	0	0	0.116	0	0	0.388	0.437
Cacnb1	Cacnb3	10116.ENSRNOP00000073177	10116.ENSRNOP00000073026	0	0	0.065	0.946	0.076	0.512	0.9	0.273	0.963
Cacnb1	Scn1b	10116.ENSRNOP00000073177	10116.ENSRNOP00000074323	0	0	0	0	0.161	0	0	0.392	0.469
Cacnb1	Scn1a	10116.ENSRNOP00000073177	10116.ENSRNOP00000073986	0	0	0	0	0.081	0.285	0	0.563	0.688
Cacnb2	Kcne1	10116.ENSRNOP00000037354	10116.ENSRNOP00000002717	0	0	0	0	0	0	0	0.534	0.534
Cacnb2	Cacng1	10116.ENSRNOP00000037354	10116.ENSRNOP00000004349	0	0	0	0	0.101	0.528	0.72	0.247	0.898
Cacnb2	Kcnj2	10116.ENSRNOP00000037354	10116.ENSRNOP00000006254	0	0	0	0	0.047	0	0	0.56	0.563
Cacnb2	Scn3a	10116.ENSRNOP00000037354	10116.ENSRNOP00000006646	0	0	0	0	0.097	0.285	0	0.249	0.473
Cacnb2	Rangrf	10116.ENSRNOP00000037354	10116.ENSRNOP00000006883	0	0	0	0	0	0	0	0.463	0.463
Cacnb2	Scn2a	10116.ENSRNOP00000037354	10116.ENSRNOP00000007069	0	0	0	0	0.094	0.285	0	0.278	0.491
Cacnb2	Scn8a	10116.ENSRNOP00000037354	10116.ENSRNOP00000008160	0	0	0	0	0.068	0.285	0	0.226	0.439
Cacnb2	Hcn4	10116.ENSRNOP00000037354	10116.ENSRNOP00000012644	0	0	0	0	0.078	0	0	0.539	0.556
Cacnb2	Kcnh2	10116.ENSRNOP00000037354	10116.ENSRNOP00000013800	0	0	0	0	0.101	0	0	0.571	0.598
Cacnb2	Camk2d	10116.ENSRNOP00000037354	10116.ENSRNOP00000016026	0	0	0	0	0.086	0	0.65	0.299	0.756
Cacnb2	Scn4a	10116.ENSRNOP00000037354	10116.ENSRNOP00000016841	0	0	0	0	0.068	0.285	0	0.28	0.478
Cacnb2	Kcnj8	10116.ENSRNOP00000037354	10116.ENSRNOP00000018057	0	0	0	0	0.054	0	0	0.541	0.547
Cacnb2	Kcnd3	10116.ENSRNOP00000037354	10116.ENSRNOP00000019997	0	0	0	0	0.092	0	0	0.434	0.464
Cacnb2	Scn2b	10116.ENSRNOP00000037354	10116.ENSRNOP00000021819	0	0	0	0	0.146	0	0	0.373	0.442
Cacnb2	Hcn3	10116.ENSRNOP00000037354	10116.ENSRNOP00000027785	0	0	0	0	0	0	0	0.515	0.515
Cacnb2	Scn4b	10116.ENSRNOP00000037354	10116.ENSRNOP00000033284	0	0	0	0	0.061	0	0	0.428	0.44
Cacnb2	Gpd1l	10116.ENSRNOP00000037354	10116.ENSRNOP00000036106	0	0	0	0	0	0	0	0.545	0.545
Cacnb2	Kcne5	10116.ENSRNOP00000037354	10116.ENSRNOP00000067483	0	0	0	0	0	0	0	0.426	0.426
Cacnb2	Nalcn	10116.ENSRNOP00000037354	10116.ENSRNOP00000054214	0	0	0	0	0.093	0.283	0	0.232	0.457
Cacnb2	Kcnb1	10116.ENSRNOP00000037354	10116.ENSRNOP00000065961	0	0	0	0	0.087	0	0	0.449	0.476
Cacnb2	Kcnj5	10116.ENSRNOP00000037354	10116.ENSRNOP00000048134	0	0	0	0	0.07	0	0	0.472	0.488
Cacnb2	Scn10a	10116.ENSRNOP00000037354	10116.ENSRNOP00000047944	0	0	0	0	0.072	0.285	0	0.3	0.495
Cacnb2	Kcne2	10116.ENSRNOP00000037354	10116.ENSRNOP00000045279	0	0	0	0	0.042	0	0	0.506	0.506
Cacnb2	Scn7a	10116.ENSRNOP00000037354	10116.ENSRNOP00000044385	0	0	0	0	0.073	0.285	0	0.323	0.512
Cacnb2	Scn9a	10116.ENSRNOP00000037354	10116.ENSRNOP00000059170	0	0	0	0	0.117	0.285	0	0.355	0.557
Cacnb2	Scn1a	10116.ENSRNOP00000037354	10116.ENSRNOP00000073986	0	0	0	0	0.09	0.285	0	0.434	0.6
Cacnb2	Kcne3	10116.ENSRNOP00000037354	10116.ENSRNOP00000044706	0	0	0	0	0.046	0	0	0.603	0.605
Cacnb2	Scn1b	10116.ENSRNOP00000037354	10116.ENSRNOP00000074323	0	0	0	0	0.071	0	0	0.623	0.635
Cacnb2	Scn3b	10116.ENSRNOP00000037354	10116.ENSRNOP00000071448	0	0	0	0	0.063	0	0	0.632	0.641
Cacnb2	Camk2a	10116.ENSRNOP00000037354	10116.ENSRNOP00000041940	0	0	0	0	0.089	0	0.65	0.191	0.72
Cacnb2	Scn5a	10116.ENSRNOP00000037354	10116.ENSRNOP00000060180	0	0	0	0	0.084	0.285	0	0.656	0.755
Cacnb2	Cacnb4	10116.ENSRNOP00000037354	10116.ENSRNOP00000056186	0	0	0.054	0.964	0.058	0.173	0.72	0.254	0.818
Cacnb2	Cacnb3	10116.ENSRNOP00000037354	10116.ENSRNOP00000073026	0	0	0.061	0.953	0	0.539	0.9	0.259	0.963
Cacnb3	Cacng1	10116.ENSRNOP00000073026	10116.ENSRNOP00000004349	0	0	0	0	0.122	0.526	0.72	0.245	0.9
Cacnb3	Scn3a	10116.ENSRNOP00000073026	10116.ENSRNOP00000006646	0	0	0	0	0.068	0.285	0	0.248	0.455
Cacnb3	Scn2a	10116.ENSRNOP00000073026	10116.ENSRNOP00000007069	0	0	0	0	0.1	0.285	0	0.238	0.467
Cacnb3	Scn8a	10116.ENSRNOP00000073026	10116.ENSRNOP00000008160	0	0	0	0	0.07	0.285	0	0.184	0.41
Cacnb3	Camk2d	10116.ENSRNOP00000073026	10116.ENSRNOP00000016026	0	0	0	0	0.106	0	0.65	0.083	0.688
Cacnb3	Scn4a	10116.ENSRNOP00000073026	10116.ENSRNOP00000016841	0	0	0	0	0.093	0.285	0	0.189	0.428
Cacnb3	Camk2a	10116.ENSRNOP00000073026	10116.ENSRNOP00000041940	0	0	0	0	0.12	0	0.65	0.042	0.679
Cacnb3	Scn7a	10116.ENSRNOP00000073026	10116.ENSRNOP00000044385	0	0	0	0	0.069	0.285	0	0.198	0.42
Cacnb3	Nalcn	10116.ENSRNOP00000073026	10116.ENSRNOP00000054214	0	0	0	0	0.072	0.283	0	0.19	0.414
Cacnb3	Cacnb4	10116.ENSRNOP00000073026	10116.ENSRNOP00000056186	0	0	0.055	0.966	0	0.176	0.72	0.441	0.861
Cacnb3	Scn9a	10116.ENSRNOP00000073026	10116.ENSRNOP00000059170	0	0	0	0	0.068	0.285	0	0.232	0.443
Cacnb3	Scn5a	10116.ENSRNOP00000073026	10116.ENSRNOP00000060180	0	0	0	0	0.068	0.285	0	0.2	0.42
Cacnb3	Scn1a	10116.ENSRNOP00000073026	10116.ENSRNOP00000073986	0	0	0	0	0.068	0.285	0	0.233	0.444
Cacnb4	Cacng1	10116.ENSRNOP00000056186	10116.ENSRNOP00000004349	0	0	0	0	0.092	0.504	0.72	0.569	0.938
Cacnb4	Gabra1	10116.ENSRNOP00000056186	10116.ENSRNOP00000004725	0	0	0	0	0.19	0	0	0.451	0.536
Cacnb4	Scn3a	10116.ENSRNOP00000056186	10116.ENSRNOP00000006646	0	0	0	0	0.128	0.285	0	0.317	0.537
Cacnb4	Scn2a	10116.ENSRNOP00000056186	10116.ENSRNOP00000007069	0	0	0	0	0.148	0.285	0	0.381	0.59
Cacnb4	Scn8a	10116.ENSRNOP00000056186	10116.ENSRNOP00000008160	0	0	0	0	0.236	0.285	0	0.345	0.611
Cacnb4	Camk2d	10116.ENSRNOP00000056186	10116.ENSRNOP00000016026	0	0	0	0	0.093	0	0.65	0.222	0.731
Cacnb4	Scn4a	10116.ENSRNOP00000056186	10116.ENSRNOP00000016841	0	0	0	0	0.068	0.285	0	0.296	0.49
Cacnb4	Gabrd	10116.ENSRNOP00000056186	10116.ENSRNOP00000022246	0	0	0	0	0.176	0	0	0.564	0.626
Cacnb4	Kcnq2	10116.ENSRNOP00000056186	10116.ENSRNOP00000040830	0	0	0	0	0.126	0	0	0.358	0.414
Cacnb4	Camk2a	10116.ENSRNOP00000056186	10116.ENSRNOP00000041940	0	0	0	0	0.096	0	0.65	0.043	0.67
Cacnb4	Scn10a	10116.ENSRNOP00000056186	10116.ENSRNOP00000047944	0	0	0	0	0.07	0.285	0	0.178	0.406
Cacnb4	Nalcn	10116.ENSRNOP00000056186	10116.ENSRNOP00000054214	0	0	0	0	0.126	0.283	0	0.19	0.448
Cacnb4	Scn5a	10116.ENSRNOP00000056186	10116.ENSRNOP00000060180	0	0	0	0	0.068	0.285	0	0.198	0.419
Cacnb4	Scn1b	10116.ENSRNOP00000056186	10116.ENSRNOP00000074323	0	0	0	0	0.075	0	0	0.446	0.466
Cacnb4	Gabrb3	10116.ENSRNOP00000056186	10116.ENSRNOP00000071478	0	0	0	0	0.115	0	0	0.513	0.551
Cacnb4	Scn9a	10116.ENSRNOP00000056186	10116.ENSRNOP00000059170	0	0	0	0	0.103	0.285	0	0.386	0.572
Cacnb4	LOC100912455	10116.ENSRNOP00000056186	10116.ENSRNOP00000066524	0	0	0	0	0.045	0	0	0.584	0.586
Cacnb4	Gabrg2	10116.ENSRNOP00000056186	10116.ENSRNOP00000072234	0	0	0	0	0.187	0	0	0.516	0.59
Cacnb4	Scn1a	10116.ENSRNOP00000056186	10116.ENSRNOP00000073986	0	0	0	0	0.126	0.285	0	0.596	0.725
Cacng1	Scn7a	10116.ENSRNOP00000004349	10116.ENSRNOP00000044385	0	0	0	0	0.051	0.398	0	0.061	0.416
Cacng1	Nalcn	10116.ENSRNOP00000004349	10116.ENSRNOP00000054214	0	0	0	0	0.048	0.379	0	0.095	0.418
Cacng1	Scn4b	10116.ENSRNOP00000004349	10116.ENSRNOP00000033284	0	0	0	0	0.13	0	0	0.384	0.441
Cacng1	Scn8a	10116.ENSRNOP00000004349	10116.ENSRNOP00000008160	0	0	0	0	0.051	0.398	0	0.117	0.451
Cacng1	Scn3a	10116.ENSRNOP00000004349	10116.ENSRNOP00000006646	0	0	0	0	0.056	0.398	0	0.12	0.457
Cacng1	Scn1a	10116.ENSRNOP00000004349	10116.ENSRNOP00000073986	0	0	0	0	0.051	0.398	0	0.164	0.481
Cacng1	Scn5a	10116.ENSRNOP00000004349	10116.ENSRNOP00000060180	0	0	0	0	0.051	0.398	0	0.179	0.49
Cacng1	Scn9a	10116.ENSRNOP00000004349	10116.ENSRNOP00000059170	0	0	0	0	0.051	0.398	0	0.19	0.496
Cacng1	Scn2a	10116.ENSRNOP00000004349	10116.ENSRNOP00000007069	0	0	0	0	0.051	0.398	0	0.197	0.501
Cacng1	Scn10a	10116.ENSRNOP00000004349	10116.ENSRNOP00000047944	0	0	0	0	0.063	0.398	0	0.192	0.505
Cacng1	Camk2a	10116.ENSRNOP00000004349	10116.ENSRNOP00000041940	0	0	0	0	0.068	0	0.65	0.17	0.705
Cacng1	Camk2d	10116.ENSRNOP00000004349	10116.ENSRNOP00000016026	0	0	0	0	0	0	0.65	0.196	0.706
Cacng1	Scn4a	10116.ENSRNOP00000004349	10116.ENSRNOP00000016841	0	0	0	0	0.208	0.398	0	0.472	0.726
Calhm1	Scn3a	10116.ENSRNOP00000045456	10116.ENSRNOP00000006646	0	0	0	0	0.052	0	0.9	0.181	0.915
Calhm1	Scn2a	10116.ENSRNOP00000045456	10116.ENSRNOP00000007069	0	0	0	0	0.052	0	0.9	0.112	0.908
Calhm1	Scnn1g	10116.ENSRNOP00000045456	10116.ENSRNOP00000024057	0	0	0	0	0.059	0	0	0.438	0.449
Calhm1	P2rx3	10116.ENSRNOP00000045456	10116.ENSRNOP00000031629	0	0	0	0	0	0	0	0.517	0.517
Calhm1	Trpm5	10116.ENSRNOP00000045456	10116.ENSRNOP00000039981	0	0	0	0	0	0	0	0.903	0.903
Calhm1	Trpm4	10116.ENSRNOP00000045456	10116.ENSRNOP00000041387	0	0	0	0	0	0	0	0.684	0.684
Calhm1	Scn9a	10116.ENSRNOP00000045456	10116.ENSRNOP00000059170	0	0	0	0	0.052	0	0.9	0.129	0.91
Calml3	Kcne1	10116.ENSRNOP00000043121	10116.ENSRNOP00000002717	0	0	0	0	0	0.065	0	0.453	0.467
Calml3	Kcna4	10116.ENSRNOP00000043121	10116.ENSRNOP00000006524	0	0	0	0	0	0.142	0	0.438	0.497
Calml3	Scn3a	10116.ENSRNOP00000043121	10116.ENSRNOP00000006646	0	0	0	0	0	0.319	0	0.612	0.724
Calml3	Scn2a	10116.ENSRNOP00000043121	10116.ENSRNOP00000007069	0	0	0	0	0	0.316	0	0.664	0.76
Calml3	Cav3	10116.ENSRNOP00000043121	10116.ENSRNOP00000007601	0	0	0	0	0	0.042	0.8	0.741	0.946
Calml3	Scn8a	10116.ENSRNOP00000043121	10116.ENSRNOP00000008160	0	0	0	0	0	0.305	0	0.563	0.684
Calml3	Trpa1	10116.ENSRNOP00000043121	10116.ENSRNOP00000009874	0	0	0	0	0	0.103	0	0.588	0.615
Calml3	Grin2b	10116.ENSRNOP00000043121	10116.ENSRNOP00000011697	0	0	0	0	0	0.06	0.9	0.77	0.976
Calml3	Camk2d	10116.ENSRNOP00000043121	10116.ENSRNOP00000016026	0	0	0	0	0.053	0.502	0.9	0.504	0.973
Calml3	Scn4a	10116.ENSRNOP00000043121	10116.ENSRNOP00000016841	0	0	0	0	0	0.296	0	0.755	0.82
Calml3	Kcnd3	10116.ENSRNOP00000043121	10116.ENSRNOP00000019997	0	0	0	0	0.048	0.142	0	0.395	0.462
Calml3	Scnn1g	10116.ENSRNOP00000043121	10116.ENSRNOP00000024057	0	0	0	0	0	0	0	0.562	0.562
Calml3	Trpv1	10116.ENSRNOP00000043121	10116.ENSRNOP00000026493	0	0	0	0	0	0.288	0	0.989	0.991
Calml3	Kcna5	10116.ENSRNOP00000043121	10116.ENSRNOP00000026691	0	0	0	0	0	0.142	0	0.5	0.552
Calml3	Kcna1	10116.ENSRNOP00000043121	10116.ENSRNOP00000026731	0	0	0	0	0	0.142	0	0.397	0.46
Calml3	Kcnq2	10116.ENSRNOP00000043121	10116.ENSRNOP00000040830	0	0	0	0	0.048	0.325	0	0.762	0.833
Calml3	Trpm4	10116.ENSRNOP00000043121	10116.ENSRNOP00000041387	0	0	0	0	0	0.046	0	0.601	0.603
Calml3	Camk2a	10116.ENSRNOP00000043121	10116.ENSRNOP00000041940	0	0	0	0	0.053	0.478	0.9	0.745	0.985
Calml3	Nalcn	10116.ENSRNOP00000043121	10116.ENSRNOP00000054214	0	0	0	0	0	0.288	0	0.22	0.421
Calml3	Scn7a	10116.ENSRNOP00000043121	10116.ENSRNOP00000044385	0	0	0	0	0	0.316	0	0.194	0.425
Calml3	Scn1b	10116.ENSRNOP00000043121	10116.ENSRNOP00000074323	0	0	0	0	0	0	0	0.435	0.435
Calml3	Kcne3	10116.ENSRNOP00000043121	10116.ENSRNOP00000044706	0	0	0	0	0.052	0.288	0	0.275	0.467
Calml3	Scn1a	10116.ENSRNOP00000043121	10116.ENSRNOP00000073986	0	0	0	0	0	0.316	0	0.257	0.47
Calml3	Kcna3	10116.ENSRNOP00000043121	10116.ENSRNOP00000075761	0	0	0	0	0	0.142	0	0.414	0.475
Calml3	Scn10a	10116.ENSRNOP00000043121	10116.ENSRNOP00000047944	0	0	0	0	0	0.282	0	0.324	0.494
Calml3	Kcnb1	10116.ENSRNOP00000043121	10116.ENSRNOP00000065961	0	0	0	0	0	0.142	0	0.473	0.528
Calml3	Kcnc1	10116.ENSRNOP00000043121	10116.ENSRNOP00000074146	0	0	0	0	0	0.142	0	0.491	0.544
Calml3	Kcnma1	10116.ENSRNOP00000043121	10116.ENSRNOP00000058962	0	0	0	0	0	0.064	0	0.648	0.657
Calml3	Fgf13	10116.ENSRNOP00000043121	10116.ENSRNOP00000072195	0	0	0	0	0	0.392	0	0.489	0.676
Calml3	Kcnq3	10116.ENSRNOP00000043121	10116.ENSRNOP00000065354	0	0	0	0	0.048	0.325	0	0.592	0.715
Calml3	Scn9a	10116.ENSRNOP00000043121	10116.ENSRNOP00000059170	0	0	0	0	0	0.316	0	0.612	0.723
Calml3	Scn5a	10116.ENSRNOP00000043121	10116.ENSRNOP00000060180	0	0	0	0	0	0.483	0	0.95	0.973
Camk2a	Gria4	10116.ENSRNOP00000041940	10116.ENSRNOP00000009542	0	0	0	0	0.068	0.148	0.4	0.384	0.667
Camk2a	Grin2b	10116.ENSRNOP00000041940	10116.ENSRNOP00000011697	0	0	0	0	0.158	0.892	0.4	0.775	0.986
Camk2a	Camk2d	10116.ENSRNOP00000041940	10116.ENSRNOP00000016026	0	0	0.049	0.982	0.048	0.789	0.9	0.631	0.991
Camk2a	Trpv1	10116.ENSRNOP00000041940	10116.ENSRNOP00000026493	0	0	0	0	0.044	0	0.9	0.131	0.909
Camk2a	Scn4b	10116.ENSRNOP00000041940	10116.ENSRNOP00000033284	0	0	0	0	0.055	0	0.9	0.128	0.91
Camk2a	Grik2	10116.ENSRNOP00000041940	10116.ENSRNOP00000068172	0	0	0	0	0.064	0.051	0	0.521	0.538
Camk2a	Gabrg2	10116.ENSRNOP00000041940	10116.ENSRNOP00000072234	0	0	0	0	0.145	0	0	0.515	0.568
Camk2a	Scn7a	10116.ENSRNOP00000041940	10116.ENSRNOP00000044385	0	0	0	0	0.053	0.059	0.9	0.108	0.909
Camk2a	Scn1b	10116.ENSRNOP00000041940	10116.ENSRNOP00000074323	0	0	0	0	0.099	0	0.9	0.161	0.917
Camk2a	Scn5a	10116.ENSRNOP00000041940	10116.ENSRNOP00000060180	0	0	0	0	0.053	0.078	0.9	0.178	0.918
Camk2d	Gria4	10116.ENSRNOP00000016026	10116.ENSRNOP00000009542	0	0	0	0	0.052	0.148	0.4	0.177	0.547
Camk2d	Grin2b	10116.ENSRNOP00000016026	10116.ENSRNOP00000011697	0	0	0	0	0.102	0.744	0.4	0.242	0.881
Camk2d	Scn1b	10116.ENSRNOP00000016026	10116.ENSRNOP00000074323	0	0	0	0	0.043	0	0.9	0	0.9
Camk2d	Trpv1	10116.ENSRNOP00000016026	10116.ENSRNOP00000026493	0	0	0	0	0	0	0.9	0.047	0.9
Camk2d	Scn4b	10116.ENSRNOP00000016026	10116.ENSRNOP00000033284	0	0	0	0	0.07	0	0.9	0.043	0.903
Camk2d	Scn7a	10116.ENSRNOP00000016026	10116.ENSRNOP00000044385	0	0	0	0	0.07	0.059	0.9	0.18	0.918
Camk2d	Scn5a	10116.ENSRNOP00000016026	10116.ENSRNOP00000060180	0	0	0	0	0.086	0.099	0.9	0.259	0.93
Cav3	Kcne1	10116.ENSRNOP00000007601	10116.ENSRNOP00000002717	0	0	0	0	0.057	0	0	0.546	0.553
Cav3	Kcnk2	10116.ENSRNOP00000007601	10116.ENSRNOP00000003684	0	0	0	0	0.059	0	0	0.555	0.563
Cav3	Kcnj2	10116.ENSRNOP00000007601	10116.ENSRNOP00000006254	0	0	0	0	0.115	0.096	0	0.52	0.583
Cav3	Kcna4	10116.ENSRNOP00000007601	10116.ENSRNOP00000006524	0	0	0	0	0.054	0.081	0	0.802	0.813
Cav3	Scn3a	10116.ENSRNOP00000007601	10116.ENSRNOP00000006646	0	0	0	0	0	0.07	0	0.407	0.425
Cav3	Scn2a	10116.ENSRNOP00000007601	10116.ENSRNOP00000007069	0	0	0	0	0	0.07	0	0.41	0.427
Cav3	Kcnj5	10116.ENSRNOP00000007601	10116.ENSRNOP00000048134	0	0	0	0	0.08	0.064	0	0.369	0.41
Cav3	Scn3b	10116.ENSRNOP00000007601	10116.ENSRNOP00000071448	0	0	0	0	0.064	0	0	0.398	0.412
Cav3	Trpv1	10116.ENSRNOP00000007601	10116.ENSRNOP00000026493	0	0	0	0	0.059	0	0	0.409	0.42
Cav3	Kcna3	10116.ENSRNOP00000007601	10116.ENSRNOP00000075761	0	0	0	0	0	0.081	0	0.404	0.429
Cav3	Scn1b	10116.ENSRNOP00000007601	10116.ENSRNOP00000074323	0	0	0	0	0.083	0	0	0.406	0.432
Cav3	Kcnj8	10116.ENSRNOP00000007601	10116.ENSRNOP00000018057	0	0	0	0	0.093	0.064	0	0.407	0.453
Cav3	Scn10a	10116.ENSRNOP00000007601	10116.ENSRNOP00000047944	0	0	0	0	0	0.07	0	0.444	0.461
Cav3	Scn9a	10116.ENSRNOP00000007601	10116.ENSRNOP00000059170	0	0	0	0	0	0.07	0	0.453	0.47
Cav3	Nalcn	10116.ENSRNOP00000007601	10116.ENSRNOP00000054214	0	0	0	0	0.047	0.067	0	0.476	0.494
Cav3	Hcn3	10116.ENSRNOP00000007601	10116.ENSRNOP00000027785	0	0	0	0	0	0.07	0	0.492	0.507
Cav3	Kcnma1	10116.ENSRNOP00000007601	10116.ENSRNOP00000058962	0	0	0	0	0.095	0.099	0	0.456	0.518
Cav3	Gpd1l	10116.ENSRNOP00000007601	10116.ENSRNOP00000036106	0	0	0	0	0	0	0	0.536	0.536
Cav3	Kcnd3	10116.ENSRNOP00000007601	10116.ENSRNOP00000019997	0	0	0	0	0	0.065	0	0.53	0.542
Cav3	Kcne2	10116.ENSRNOP00000007601	10116.ENSRNOP00000045279	0	0	0	0	0.058	0	0	0.593	0.601
Cav3	Scn4a	10116.ENSRNOP00000007601	10116.ENSRNOP00000016841	0	0	0	0	0.16	0.07	0	0.547	0.615
Cav3	Scn4b	10116.ENSRNOP00000007601	10116.ENSRNOP00000033284	0	0	0	0	0.107	0	0	0.628	0.654
Cav3	Hcn4	10116.ENSRNOP00000007601	10116.ENSRNOP00000012644	0	0	0	0	0	0.104	0	0.639	0.663
Cav3	Kcna5	10116.ENSRNOP00000007601	10116.ENSRNOP00000026691	0	0	0	0	0.075	0.321	0	0.509	0.665
Cav3	Kcnh2	10116.ENSRNOP00000007601	10116.ENSRNOP00000013800	0	0	0	0	0.049	0.295	0	0.601	0.71
Cav3	Kcnc1	10116.ENSRNOP00000007601	10116.ENSRNOP00000074146	0	0	0	0	0	0.065	0	0.818	0.823
Cav3	Scn5a	10116.ENSRNOP00000007601	10116.ENSRNOP00000060180	0	0	0	0	0.092	0.099	0	0.824	0.843
Cav3	Snta1	10116.ENSRNOP00000007601	10116.ENSRNOP00000021715	0	0	0	0	0.102	0	0.54	0.776	0.899
Cdkl5	Kcnq3	10116.ENSRNOP00000005061	10116.ENSRNOP00000065354	0	0	0	0	0.174	0	0	0.327	0.421
Cdkl5	Gabrb3	10116.ENSRNOP00000005061	10116.ENSRNOP00000071478	0	0	0	0	0	0	0	0.434	0.434
Cdkl5	Gabrg2	10116.ENSRNOP00000005061	10116.ENSRNOP00000072234	0	0	0	0	0.139	0	0	0.39	0.452
Cdkl5	Kcnt1	10116.ENSRNOP00000005061	10116.ENSRNOP00000023542	0	0	0	0	0	0	0	0.455	0.455
Cdkl5	Scn9a	10116.ENSRNOP00000005061	10116.ENSRNOP00000059170	0	0	0	0	0.049	0	0	0.486	0.491
Cdkl5	Scn3a	10116.ENSRNOP00000005061	10116.ENSRNOP00000006646	0	0	0	0	0.049	0	0	0.518	0.522
Cdkl5	Scn8a	10116.ENSRNOP00000005061	10116.ENSRNOP00000008160	0	0	0	0	0.115	0	0	0.492	0.531
Cdkl5	Scn2a	10116.ENSRNOP00000005061	10116.ENSRNOP00000007069	0	0	0	0	0.099	0	0	0.606	0.63
Cdkl5	Stxbp1	10116.ENSRNOP00000005061	10116.ENSRNOP00000021189	0	0	0	0	0	0	0	0.675	0.675
Cdkl5	Kcnq2	10116.ENSRNOP00000005061	10116.ENSRNOP00000040830	0	0	0	0	0.114	0	0	0.654	0.681
Cdkl5	Scn1a	10116.ENSRNOP00000005061	10116.ENSRNOP00000073986	0	0	0	0	0.049	0	0	0.69	0.693
Cdkl5	Pcdh19	10116.ENSRNOP00000005061	10116.ENSRNOP00000074621	0	0	0	0	0	0	0	0.734	0.734
Fam155b	Scn3a	10116.ENSRNOP00000054729	10116.ENSRNOP00000006646	0	0	0	0	0.108	0.355	0	0.111	0.444
Fam155b	Scn2a	10116.ENSRNOP00000054729	10116.ENSRNOP00000007069	0	0	0	0	0.132	0.355	0	0.189	0.506
Fam155b	Scn8a	10116.ENSRNOP00000054729	10116.ENSRNOP00000008160	0	0	0	0	0.154	0.355	0	0.111	0.472
Fam155b	Unc79	10116.ENSRNOP00000054729	10116.ENSRNOP00000011775	0	0	0	0	0.102	0.97	0	0.903	0.997
Fam155b	Scn4a	10116.ENSRNOP00000054729	10116.ENSRNOP00000016841	0	0	0	0	0.068	0.355	0	0.303	0.544
Fam155b	Unc80	10116.ENSRNOP00000054729	10116.ENSRNOP00000035988	0	0	0	0	0.103	0.699	0	0.727	0.919
Fam155b	Scn7a	10116.ENSRNOP00000054729	10116.ENSRNOP00000044385	0	0	0	0	0.068	0.355	0	0.111	0.418
Fam155b	Scn10a	10116.ENSRNOP00000054729	10116.ENSRNOP00000047944	0	0	0	0	0.068	0.355	0	0.111	0.418
Fam155b	Nalcn	10116.ENSRNOP00000054729	10116.ENSRNOP00000054214	0	0	0	0	0.149	0.779	0	0.676	0.933
Fam155b	Scn1a	10116.ENSRNOP00000054729	10116.ENSRNOP00000073986	0	0	0	0	0.068	0.355	0	0.111	0.418
Fam155b	Scn5a	10116.ENSRNOP00000054729	10116.ENSRNOP00000060180	0	0	0	0	0.068	0.355	0	0.237	0.501
Fam155b	Scn9a	10116.ENSRNOP00000054729	10116.ENSRNOP00000059170	0	0	0	0	0.117	0.355	0	0.241	0.53
Fgf12	Scn1a	10116.ENSRNOP00000002650	10116.ENSRNOP00000073986	0	0	0	0	0.064	0.297	0	0.164	0.402
Fgf12	Scn3a	10116.ENSRNOP00000002650	10116.ENSRNOP00000006646	0	0	0	0	0.092	0.297	0	0.154	0.412
Fgf12	Scn2b	10116.ENSRNOP00000002650	10116.ENSRNOP00000021819	0	0	0	0	0.17	0	0	0.324	0.415
Fgf12	Scn10a	10116.ENSRNOP00000002650	10116.ENSRNOP00000047944	0	0	0	0	0.044	0.27	0	0.237	0.421
Fgf12	Scn9a	10116.ENSRNOP00000002650	10116.ENSRNOP00000059170	0	0	0	0	0.092	0.297	0	0.183	0.432
Fgf12	Rangrf	10116.ENSRNOP00000002650	10116.ENSRNOP00000006883	0	0	0	0	0	0	0	0.451	0.451
Fgf12	Scn8a	10116.ENSRNOP00000002650	10116.ENSRNOP00000008160	0	0	0	0	0.094	0.297	0	0.312	0.523
Fgf12	Scn4a	10116.ENSRNOP00000002650	10116.ENSRNOP00000016841	0	0	0	0	0.092	0.297	0	0.318	0.526
Fgf12	Scn2a	10116.ENSRNOP00000002650	10116.ENSRNOP00000007069	0	0	0	0	0.196	0.297	0	0.274	0.554
Fgf12	Scn5a	10116.ENSRNOP00000002650	10116.ENSRNOP00000060180	0	0	0	0	0.055	0.778	0	0.617	0.912
Fgf13	Scn3a	10116.ENSRNOP00000072195	10116.ENSRNOP00000006646	0	0	0	0	0.127	0.727	0	0.191	0.79
Fgf13	Scn2a	10116.ENSRNOP00000072195	10116.ENSRNOP00000007069	0	0	0	0	0.123	0.496	0	0.261	0.644
Fgf13	Scn8a	10116.ENSRNOP00000072195	10116.ENSRNOP00000008160	0	0	0	0	0.093	0.399	0	0.306	0.588
Fgf13	Scn4a	10116.ENSRNOP00000072195	10116.ENSRNOP00000016841	0	0	0	0	0.055	0.297	0	0.239	0.45
Fgf13	Scn7a	10116.ENSRNOP00000072195	10116.ENSRNOP00000044385	0	0	0	0	0.043	0.496	0	0.191	0.576
Fgf13	Scn9a	10116.ENSRNOP00000072195	10116.ENSRNOP00000059170	0	0	0	0	0.078	0.496	0	0.35	0.672
Fgf13	Scn5a	10116.ENSRNOP00000072195	10116.ENSRNOP00000060180	0	0	0	0	0.056	0.771	0	0.812	0.955
Fgf13	Scn1a	10116.ENSRNOP00000072195	10116.ENSRNOP00000073986	0	0	0	0	0.068	0.496	0	0.591	0.791
Fgf14	Scn3a	10116.ENSRNOP00000042838	10116.ENSRNOP00000006646	0	0	0	0	0.119	0.297	0	0.49	0.656
Fgf14	Scn2a	10116.ENSRNOP00000042838	10116.ENSRNOP00000007069	0	0	0	0	0.199	0.297	0	0.674	0.8
Fgf14	Scn8a	10116.ENSRNOP00000042838	10116.ENSRNOP00000008160	0	0	0	0	0.15	0.297	0	0.685	0.795
Fgf14	Scn10a	10116.ENSRNOP00000042838	10116.ENSRNOP00000047944	0	0	0	0	0.165	0.27	0	0.136	0.427
Fgf14	Nalcn	10116.ENSRNOP00000042838	10116.ENSRNOP00000054214	0	0	0	0	0.253	0.259	0	0.172	0.502
Fgf14	Scn1a	10116.ENSRNOP00000042838	10116.ENSRNOP00000073986	0	0	0	0	0.044	0.297	0	0.341	0.518
Fgf14	Scn1b	10116.ENSRNOP00000042838	10116.ENSRNOP00000074323	0	0	0	0	0.064	0	0	0.508	0.52
Fgf14	Scn9a	10116.ENSRNOP00000042838	10116.ENSRNOP00000059170	0	0	0	0	0.208	0.297	0	0.482	0.686
Fgf14	Scn5a	10116.ENSRNOP00000042838	10116.ENSRNOP00000060180	0	0	0	0	0	0.548	0	0.371	0.703
Gabra1	Grik4	10116.ENSRNOP00000004725	10116.ENSRNOP00000047794	0	0	0	0	0.165	0	0	0.322	0.41
Gabra1	Grik2	10116.ENSRNOP00000004725	10116.ENSRNOP00000068172	0	0	0	0	0.116	0	0	0.387	0.435
Gabra1	Pcdh19	10116.ENSRNOP00000004725	10116.ENSRNOP00000074621	0	0	0	0	0.078	0	0	0.425	0.448
Gabra1	Kcna2	10116.ENSRNOP00000004725	10116.ENSRNOP00000075852	0	0	0	0	0.136	0.05	0	0.387	0.453
Gabra1	Stxbp1	10116.ENSRNOP00000004725	10116.ENSRNOP00000021189	0	0	0	0	0.15	0	0	0.408	0.475
Gabra1	Scn8a	10116.ENSRNOP00000004725	10116.ENSRNOP00000008160	0	0	0	0	0.19	0	0	0.393	0.487
Gabra1	Kcnq3	10116.ENSRNOP00000004725	10116.ENSRNOP00000065354	0	0	0	0	0.205	0.064	0	0.377	0.496
Gabra1	Kcnq2	10116.ENSRNOP00000004725	10116.ENSRNOP00000040830	0	0	0	0	0.199	0.064	0	0.394	0.506
Gabra1	LOC100912455	10116.ENSRNOP00000004725	10116.ENSRNOP00000066524	0	0	0	0	0	0	0	0.515	0.515
Gabra1	Scn2a	10116.ENSRNOP00000004725	10116.ENSRNOP00000007069	0	0	0	0	0.232	0	0	0.409	0.527
Gabra1	Scn1b	10116.ENSRNOP00000004725	10116.ENSRNOP00000074323	0	0	0	0	0.065	0.051	0	0.533	0.549
Gabra1	Kcna1	10116.ENSRNOP00000004725	10116.ENSRNOP00000026731	0	0	0	0	0.183	0.05	0	0.502	0.58
Gabra1	Gria4	10116.ENSRNOP00000004725	10116.ENSRNOP00000009542	0	0	0	0	0.225	0	0	0.497	0.594
Gabra1	Grin2b	10116.ENSRNOP00000004725	10116.ENSRNOP00000011697	0	0	0	0	0.195	0	0	0.55	0.623
Gabra1	Kcnc1	10116.ENSRNOP00000004725	10116.ENSRNOP00000074146	0	0	0	0	0.163	0.05	0	0.572	0.63
Gabra1	Scn1a	10116.ENSRNOP00000004725	10116.ENSRNOP00000073986	0	0	0	0	0.174	0	0	0.628	0.68
Gabra1	Grik1	10116.ENSRNOP00000004725	10116.ENSRNOP00000045594	0	0	0	0	0.209	0	0	0.632	0.696
Gabra1	Slc12a5	10116.ENSRNOP00000004725	10116.ENSRNOP00000062103	0	0	0	0	0.265	0.043	0	0.603	0.697
Gabra1	Gabrd	10116.ENSRNOP00000004725	10116.ENSRNOP00000022246	0	0	0.085	0.825	0.258	0.242	0.54	0.208	0.778
Gabra1	Gabrb3	10116.ENSRNOP00000004725	10116.ENSRNOP00000071478	0	0	0.083	0.84	0.094	0.771	0.54	0.398	0.937
Gabra1	Gabrg2	10116.ENSRNOP00000004725	10116.ENSRNOP00000072234	0	0	0.064	0.912	0.309	0.976	0.8	0.433	0.997
Gabrb3	Scn3a	10116.ENSRNOP00000071478	10116.ENSRNOP00000006646	0	0	0	0	0.084	0	0	0.41	0.437
Gabrb3	Scn2a	10116.ENSRNOP00000071478	10116.ENSRNOP00000007069	0	0	0	0	0.088	0	0	0.438	0.466
Gabrb3	Scn8a	10116.ENSRNOP00000071478	10116.ENSRNOP00000008160	0	0	0	0	0.149	0	0	0.427	0.491
Gabrb3	Gria4	10116.ENSRNOP00000071478	10116.ENSRNOP00000009542	0	0	0	0	0.129	0	0	0.424	0.477
Gabrb3	Grin2b	10116.ENSRNOP00000071478	10116.ENSRNOP00000011697	0	0	0	0	0.065	0	0	0.492	0.504
Gabrb3	Gabrd	10116.ENSRNOP00000071478	10116.ENSRNOP00000022246	0	0	0.069	0.899	0.064	0.727	0.54	0.138	0.888
Gabrb3	Kcnq2	10116.ENSRNOP00000071478	10116.ENSRNOP00000040830	0	0	0	0	0.159	0	0	0.361	0.439
Gabrb3	Grik1	10116.ENSRNOP00000071478	10116.ENSRNOP00000045594	0	0	0	0	0.097	0	0	0.4	0.435
Gabrb3	Grik3	10116.ENSRNOP00000071478	10116.ENSRNOP00000048216	0	0	0.213	0	0.052	0	0	0.383	0.5
Gabrb3	Scn9a	10116.ENSRNOP00000071478	10116.ENSRNOP00000059170	0	0	0	0	0.052	0	0	0.413	0.42
Gabrb3	Slc12a5	10116.ENSRNOP00000071478	10116.ENSRNOP00000062103	0	0	0	0	0.061	0.1	0	0.467	0.51
Gabrb3	LOC100912455	10116.ENSRNOP00000071478	10116.ENSRNOP00000066524	0	0	0	0	0.054	0	0	0.437	0.445
Gabrb3	Grik2	10116.ENSRNOP00000071478	10116.ENSRNOP00000068172	0	0	0	0	0.097	0	0	0.678	0.697
Gabrb3	Scn1a	10116.ENSRNOP00000071478	10116.ENSRNOP00000073986	0	0	0	0	0.068	0	0	0.581	0.593
Gabrb3	Gabrg2	10116.ENSRNOP00000071478	10116.ENSRNOP00000072234	0	0	0.075	0.853	0.109	0.775	0.54	0.509	0.95
Gabrd	Scn2a	10116.ENSRNOP00000022246	10116.ENSRNOP00000007069	0	0	0	0	0.193	0	0	0.349	0.453
Gabrd	Gria4	10116.ENSRNOP00000022246	10116.ENSRNOP00000009542	0	0	0	0	0.179	0	0	0.309	0.408
Gabrd	Grin2b	10116.ENSRNOP00000022246	10116.ENSRNOP00000011697	0	0	0	0	0.215	0	0	0.317	0.441
Gabrd	Kcna1	10116.ENSRNOP00000022246	10116.ENSRNOP00000026731	0	0	0	0	0.169	0	0	0.331	0.421
Gabrd	Kcnq2	10116.ENSRNOP00000022246	10116.ENSRNOP00000040830	0	0	0	0	0.242	0	0	0.292	0.441
Gabrd	LOC100912455	10116.ENSRNOP00000022246	10116.ENSRNOP00000066524	0	0	0	0	0.076	0	0	0.491	0.51
Gabrd	Scn1a	10116.ENSRNOP00000022246	10116.ENSRNOP00000073986	0	0	0	0	0.054	0	0	0.551	0.557
Gabrd	Scn1b	10116.ENSRNOP00000022246	10116.ENSRNOP00000074323	0	0	0	0	0.078	0	0	0.576	0.593
Gabrd	Slc12a5	10116.ENSRNOP00000022246	10116.ENSRNOP00000062103	0	0	0	0	0.232	0.099	0	0.489	0.615
Gabrd	Gabrg2	10116.ENSRNOP00000022246	10116.ENSRNOP00000072234	0	0	0.068	0.863	0.226	0.242	0.54	0.186	0.758
Gabrg2	Scn3a	10116.ENSRNOP00000072234	10116.ENSRNOP00000006646	0	0	0	0	0.135	0	0	0.553	0.597
Gabrg2	Scn2a	10116.ENSRNOP00000072234	10116.ENSRNOP00000007069	0	0	0	0	0.252	0	0	0.596	0.685
Gabrg2	Scn8a	10116.ENSRNOP00000072234	10116.ENSRNOP00000008160	0	0	0	0	0.19	0	0	0.546	0.616
Gabrg2	Gria4	10116.ENSRNOP00000072234	10116.ENSRNOP00000009542	0	0	0	0	0.206	0	0	0.414	0.515
Gabrg2	Grin2b	10116.ENSRNOP00000072234	10116.ENSRNOP00000011697	0	0	0	0	0.199	0	0	0.568	0.639
Gabrg2	Stxbp1	10116.ENSRNOP00000072234	10116.ENSRNOP00000021189	0	0	0	0	0.164	0	0	0.423	0.497
Gabrg2	Scn2b	10116.ENSRNOP00000072234	10116.ENSRNOP00000021819	0	0	0	0	0.199	0	0	0.318	0.431
Gabrg2	Kcna1	10116.ENSRNOP00000072234	10116.ENSRNOP00000026731	0	0	0	0	0.198	0.05	0	0.302	0.422
Gabrg2	Kcnq2	10116.ENSRNOP00000072234	10116.ENSRNOP00000040830	0	0	0	0	0.256	0.064	0	0.531	0.645
Gabrg2	Grik1	10116.ENSRNOP00000072234	10116.ENSRNOP00000045594	0	0	0	0	0.198	0	0	0.314	0.427
Gabrg2	Grik3	10116.ENSRNOP00000072234	10116.ENSRNOP00000048216	0	0	0	0	0.19	0	0	0.345	0.447
Gabrg2	Prrt2	10116.ENSRNOP00000072234	10116.ENSRNOP00000050996	0	0	0	0	0.19	0	0	0.317	0.423
Gabrg2	Scn9a	10116.ENSRNOP00000072234	10116.ENSRNOP00000059170	0	0	0	0	0.157	0	0	0.591	0.641
Gabrg2	Slc12a5	10116.ENSRNOP00000072234	10116.ENSRNOP00000062103	0	0	0	0	0.222	0.043	0	0.733	0.784
Gabrg2	Kcnq3	10116.ENSRNOP00000072234	10116.ENSRNOP00000065354	0	0	0	0	0.206	0.064	0	0.454	0.559
Gabrg2	LOC100912455	10116.ENSRNOP00000072234	10116.ENSRNOP00000066524	0	0	0	0	0.068	0	0	0.602	0.613
Gabrg2	Grik2	10116.ENSRNOP00000072234	10116.ENSRNOP00000068172	0	0	0	0	0.143	0	0	0.335	0.406
Gabrg2	Scn3b	10116.ENSRNOP00000072234	10116.ENSRNOP00000071448	0	0	0	0	0.103	0	0	0.399	0.438
Gabrg2	Pcdh19	10116.ENSRNOP00000072234	10116.ENSRNOP00000074621	0	0	0	0	0.083	0	0	0.535	0.555
Gabrg2	Scn1b	10116.ENSRNOP00000072234	10116.ENSRNOP00000074323	0	0	0	0	0.065	0.051	0	0.773	0.781
Gabrg2	Scn1a	10116.ENSRNOP00000072234	10116.ENSRNOP00000073986	0	0	0	0	0.181	0	0	0.805	0.833
Gpd1l	Kcne1	10116.ENSRNOP00000036106	10116.ENSRNOP00000002717	0	0	0	0	0	0	0	0.478	0.478
Gpd1l	Rangrf	10116.ENSRNOP00000036106	10116.ENSRNOP00000006883	0	0	0	0	0.049	0	0	0.625	0.628
Gpd1l	Hcn4	10116.ENSRNOP00000036106	10116.ENSRNOP00000012644	0	0	0	0	0	0	0	0.428	0.428
Gpd1l	Kcnh2	10116.ENSRNOP00000036106	10116.ENSRNOP00000013800	0	0	0	0	0	0	0	0.518	0.518
Gpd1l	Kcnj8	10116.ENSRNOP00000036106	10116.ENSRNOP00000018057	0	0	0	0	0	0	0	0.523	0.523
Gpd1l	Kcnd3	10116.ENSRNOP00000036106	10116.ENSRNOP00000019997	0	0	0	0	0.044	0	0	0.489	0.491
Gpd1l	Snta1	10116.ENSRNOP00000036106	10116.ENSRNOP00000021715	0	0	0	0	0.075	0	0	0.558	0.573
Gpd1l	Scn2b	10116.ENSRNOP00000036106	10116.ENSRNOP00000021819	0	0	0	0	0.043	0	0	0.493	0.494
Gpd1l	Scn4b	10116.ENSRNOP00000036106	10116.ENSRNOP00000033284	0	0	0	0	0	0	0	0.515	0.515
Gpd1l	Kcne5	10116.ENSRNOP00000036106	10116.ENSRNOP00000067483	0	0	0	0	0	0	0	0.519	0.519
Gpd1l	Kcne2	10116.ENSRNOP00000036106	10116.ENSRNOP00000045279	0	0	0	0	0	0	0	0.555	0.555
Gpd1l	Kcne3	10116.ENSRNOP00000036106	10116.ENSRNOP00000044706	0.054	0	0	0	0	0	0	0.702	0.706
Gpd1l	Scn1b	10116.ENSRNOP00000036106	10116.ENSRNOP00000074323	0	0	0	0	0.089	0	0	0.706	0.721
Gpd1l	Scn3b	10116.ENSRNOP00000036106	10116.ENSRNOP00000071448	0	0	0	0	0	0	0	0.732	0.732
Gpd1l	Scn5a	10116.ENSRNOP00000036106	10116.ENSRNOP00000060180	0	0	0	0	0.051	0.082	0	0.805	0.815
Gramd1a	Scn2b	10116.ENSRNOP00000028660	10116.ENSRNOP00000021819	0	0	0	0	0	0.487	0	0.108	0.522
Gramd1a	Scn1b	10116.ENSRNOP00000028660	10116.ENSRNOP00000074323	0	0.097	0	0	0.052	0	0	0.379	0.422
Gria4	Scn3a	10116.ENSRNOP00000009542	10116.ENSRNOP00000006646	0	0	0	0	0.126	0	0.9	0.222	0.926
Gria4	Scn2a	10116.ENSRNOP00000009542	10116.ENSRNOP00000007069	0	0	0	0	0.218	0	0.9	0.248	0.936
Gria4	Scn8a	10116.ENSRNOP00000009542	10116.ENSRNOP00000008160	0	0	0	0	0.147	0	0.9	0.188	0.924
Gria4	Slc12a5	10116.ENSRNOP00000009542	10116.ENSRNOP00000062103	0	0	0	0	0.209	0	0	0.296	0.419
Gria4	Kcna1	10116.ENSRNOP00000009542	10116.ENSRNOP00000026731	0	0	0	0	0.303	0	0	0.351	0.528
Gria4	Scnn1a	10116.ENSRNOP00000009542	10116.ENSRNOP00000061813	0	0	0	0	0	0	0.54	0.042	0.54
Gria4	Scnn1g	10116.ENSRNOP00000009542	10116.ENSRNOP00000024057	0	0	0	0	0	0	0.54	0.042	0.54
Gria4	Scnn1b	10116.ENSRNOP00000009542	10116.ENSRNOP00000063755	0	0	0	0	0	0	0.54	0.042	0.54
Gria4	Scn7a	10116.ENSRNOP00000009542	10116.ENSRNOP00000044385	0	0	0	0	0	0	0.54	0.046	0.542
Gria4	Scn11a	10116.ENSRNOP00000009542	10116.ENSRNOP00000033224	0	0	0	0	0	0	0.54	0.064	0.551
Gria4	Grik3	10116.ENSRNOP00000009542	10116.ENSRNOP00000048216	0	0	0.068	0.871	0.189	0.063	0.54	0.188	0.688
Gria4	Trpm4	10116.ENSRNOP00000009542	10116.ENSRNOP00000041387	0	0	0	0	0	0	0.72	0.042	0.72
Gria4	Scn5a	10116.ENSRNOP00000009542	10116.ENSRNOP00000060180	0	0	0	0	0	0	0.72	0.102	0.738
Gria4	Scn3b	10116.ENSRNOP00000009542	10116.ENSRNOP00000071448	0	0	0	0	0.084	0	0.72	0.104	0.75
Gria4	Scn4b	10116.ENSRNOP00000009542	10116.ENSRNOP00000033284	0	0	0	0	0.094	0	0.72	0.103	0.752
Gria4	Scn10a	10116.ENSRNOP00000009542	10116.ENSRNOP00000047944	0	0	0	0	0.096	0	0.72	0.138	0.762
Gria4	Scn2b	10116.ENSRNOP00000009542	10116.ENSRNOP00000021819	0	0	0	0	0.213	0	0.72	0	0.77
Gria4	Scn4a	10116.ENSRNOP00000009542	10116.ENSRNOP00000016841	0	0	0	0	0	0	0.72	0.243	0.779
Gria4	Unc80	10116.ENSRNOP00000009542	10116.ENSRNOP00000035988	0	0	0	0	0.169	0	0.72	0.277	0.817
Gria4	Scn1b	10116.ENSRNOP00000009542	10116.ENSRNOP00000074323	0	0	0	0	0.083	0	0.9	0.206	0.92
Gria4	Scn1a	10116.ENSRNOP00000009542	10116.ENSRNOP00000073986	0	0	0	0	0.135	0	0.9	0.225	0.927
Gria4	Grik5	10116.ENSRNOP00000009542	10116.ENSRNOP00000027578	0	0	0.071	0.838	0.099	0.056	0.9	0.217	0.927
Gria4	Grik4	10116.ENSRNOP00000009542	10116.ENSRNOP00000047794	0	0	0	0.834	0.161	0.056	0.9	0.216	0.929
Gria4	Scn9a	10116.ENSRNOP00000009542	10116.ENSRNOP00000059170	0	0	0	0	0.208	0	0.9	0.21	0.931
Gria4	Grik1	10116.ENSRNOP00000009542	10116.ENSRNOP00000045594	0	0	0.081	0.867	0.193	0.063	0.9	0.209	0.935
Gria4	Grik2	10116.ENSRNOP00000009542	10116.ENSRNOP00000068172	0	0	0.068	0.874	0.166	0.063	0.9	0.381	0.946
Gria4	Grin2b	10116.ENSRNOP00000009542	10116.ENSRNOP00000011697	0	0	0	0.609	0.218	0.061	0.9	0.405	0.95
Grik1	Scn3a	10116.ENSRNOP00000045594	10116.ENSRNOP00000006646	0	0	0	0	0.102	0.042	0.72	0.213	0.785
Grik1	Scn2a	10116.ENSRNOP00000045594	10116.ENSRNOP00000007069	0	0	0	0	0.215	0.042	0.72	0.235	0.817
Grik1	Scn8a	10116.ENSRNOP00000045594	10116.ENSRNOP00000008160	0	0	0	0	0.217	0.042	0.72	0.18	0.804
Grik1	Grin2b	10116.ENSRNOP00000045594	10116.ENSRNOP00000011697	0	0	0	0.609	0.187	0.091	0.9	0.321	0.943
Grik1	Scn4a	10116.ENSRNOP00000045594	10116.ENSRNOP00000016841	0	0	0	0	0	0.042	0.72	0.172	0.758
Grik1	Scn2b	10116.ENSRNOP00000045594	10116.ENSRNOP00000021819	0	0	0	0	0.149	0	0.72	0.1	0.766
Grik1	Scnn1g	10116.ENSRNOP00000045594	10116.ENSRNOP00000024057	0	0	0	0	0.05	0	0.54	0.107	0.575
Grik1	Kcna1	10116.ENSRNOP00000045594	10116.ENSRNOP00000026731	0	0	0	0	0.164	0	0	0.381	0.461
Grik1	Grik5	10116.ENSRNOP00000045594	10116.ENSRNOP00000027578	0	0	0.061	0.905	0.106	0.1	0.9	0.979	0.998
Grik1	Scn11a	10116.ENSRNOP00000045594	10116.ENSRNOP00000033224	0	0	0	0	0.07	0	0.54	0.25	0.651
Grik1	Scn4b	10116.ENSRNOP00000045594	10116.ENSRNOP00000033284	0	0	0	0	0.068	0	0.72	0.111	0.747
Grik1	Unc80	10116.ENSRNOP00000045594	10116.ENSRNOP00000035988	0	0	0	0	0.164	0	0.72	0.258	0.811
Grik1	Kcnq2	10116.ENSRNOP00000045594	10116.ENSRNOP00000040830	0	0	0	0	0.206	0	0	0.45	0.545
Grik1	Trpm4	10116.ENSRNOP00000045594	10116.ENSRNOP00000041387	0	0	0	0	0	0	0.72	0.094	0.735
Grik1	Scn7a	10116.ENSRNOP00000045594	10116.ENSRNOP00000044385	0	0	0	0	0.046	0.042	0.54	0.144	0.592
Grik1	Nalcn	10116.ENSRNOP00000045594	10116.ENSRNOP00000054214	0	0	0	0	0.232	0.042	0	0.289	0.431
Grik1	Slc12a5	10116.ENSRNOP00000045594	10116.ENSRNOP00000062103	0	0	0	0	0.18	0	0	0.381	0.471
Grik1	Scnn1b	10116.ENSRNOP00000045594	10116.ENSRNOP00000063755	0	0	0	0	0.05	0	0.54	0.047	0.547
Grik1	Scnn1a	10116.ENSRNOP00000045594	10116.ENSRNOP00000061813	0	0	0	0	0.05	0	0.54	0.05	0.548
Grik1	Scn1b	10116.ENSRNOP00000045594	10116.ENSRNOP00000074323	0	0	0	0	0	0	0.72	0.067	0.727
Grik1	Scn5a	10116.ENSRNOP00000045594	10116.ENSRNOP00000060180	0	0	0	0	0.064	0.042	0.72	0.14	0.755
Grik1	Scn3b	10116.ENSRNOP00000045594	10116.ENSRNOP00000071448	0	0	0	0	0.105	0	0.72	0.175	0.775
Grik1	Scn1a	10116.ENSRNOP00000045594	10116.ENSRNOP00000073986	0	0	0	0	0.067	0.042	0.72	0.235	0.783
Grik1	Scn9a	10116.ENSRNOP00000045594	10116.ENSRNOP00000059170	0	0	0	0	0.134	0.042	0.72	0.199	0.789
Grik1	Scn10a	10116.ENSRNOP00000045594	10116.ENSRNOP00000047944	0	0	0	0	0	0.042	0.72	0.305	0.797
Grik1	Grik3	10116.ENSRNOP00000045594	10116.ENSRNOP00000048216	0	0	0.052	0.974	0.18	0.082	0.54	0.973	0.989
Grik1	Grik4	10116.ENSRNOP00000045594	10116.ENSRNOP00000047794	0	0	0.06	0.893	0.149	0.1	0.9	0.98	0.998
Grik1	Grik2	10116.ENSRNOP00000045594	10116.ENSRNOP00000068172	0	0	0.05	0.978	0.108	0.104	0.9	0.979	0.998
Grik2	Scn3a	10116.ENSRNOP00000068172	10116.ENSRNOP00000006646	0	0	0	0	0.116	0.042	0.72	0.198	0.784
Grik2	Scn2a	10116.ENSRNOP00000068172	10116.ENSRNOP00000007069	0	0	0	0	0.127	0.042	0.72	0.22	0.793
Grik2	Scn8a	10116.ENSRNOP00000068172	10116.ENSRNOP00000008160	0	0	0	0	0.116	0.042	0.72	0.122	0.763
Grik2	Grin2b	10116.ENSRNOP00000068172	10116.ENSRNOP00000011697	0	0	0	0.61	0.134	0.091	0.9	0.393	0.945
Grik2	Scn4a	10116.ENSRNOP00000068172	10116.ENSRNOP00000016841	0	0	0	0	0	0.042	0.72	0.083	0.732
Grik2	Scn2b	10116.ENSRNOP00000068172	10116.ENSRNOP00000021819	0	0	0	0	0.129	0	0.72	0.056	0.749
Grik2	Scnn1g	10116.ENSRNOP00000068172	10116.ENSRNOP00000024057	0	0	0	0	0.05	0	0.54	0.249	0.643
Grik2	Kcna1	10116.ENSRNOP00000068172	10116.ENSRNOP00000026731	0	0	0	0	0.144	0	0	0.426	0.488
Grik2	Grik5	10116.ENSRNOP00000068172	10116.ENSRNOP00000027578	0	0	0.061	0.915	0.108	0.955	0.9	0.981	0.999
Grik2	Scn11a	10116.ENSRNOP00000068172	10116.ENSRNOP00000033224	0	0	0	0	0	0	0.54	0.083	0.56
Grik2	Scn4b	10116.ENSRNOP00000068172	10116.ENSRNOP00000033284	0	0	0	0	0.07	0	0.72	0.111	0.748
Grik2	Unc80	10116.ENSRNOP00000068172	10116.ENSRNOP00000035988	0	0	0	0	0.106	0	0.72	0.295	0.808
Grik2	Trpm4	10116.ENSRNOP00000068172	10116.ENSRNOP00000041387	0	0	0	0	0	0	0.72	0.177	0.759
Grik2	Scn7a	10116.ENSRNOP00000068172	10116.ENSRNOP00000044385	0	0	0	0	0	0.042	0.54	0.083	0.56
Grik2	Grik4	10116.ENSRNOP00000068172	10116.ENSRNOP00000047794	0	0	0.058	0.907	0.109	0.104	0.9	0.977	0.998
Grik2	Scn10a	10116.ENSRNOP00000068172	10116.ENSRNOP00000047944	0	0	0	0	0.058	0.042	0.72	0.137	0.752
Grik2	Grik3	10116.ENSRNOP00000068172	10116.ENSRNOP00000048216	0	0	0.05	0.978	0.108	0.104	0.54	0.974	0.989
Grik2	Nalcn	10116.ENSRNOP00000068172	10116.ENSRNOP00000054214	0	0	0	0	0.159	0.042	0	0.453	0.521
Grik2	Scn9a	10116.ENSRNOP00000068172	10116.ENSRNOP00000059170	0	0	0	0	0.108	0.042	0.72	0.198	0.782
Grik2	Scn5a	10116.ENSRNOP00000068172	10116.ENSRNOP00000060180	0	0	0	0	0	0.042	0.72	0.215	0.771
Grik2	Scnn1a	10116.ENSRNOP00000068172	10116.ENSRNOP00000061813	0	0	0	0	0.05	0	0.54	0.135	0.588
Grik2	Slc12a5	10116.ENSRNOP00000068172	10116.ENSRNOP00000062103	0	0	0	0	0.124	0	0	0.343	0.401
Grik2	Scnn1b	10116.ENSRNOP00000068172	10116.ENSRNOP00000063755	0	0	0	0	0.05	0	0.54	0.047	0.547
Grik2	Kcnb1	10116.ENSRNOP00000068172	10116.ENSRNOP00000065961	0	0	0	0	0.134	0	0	0.395	0.453
Grik2	Scn1b	10116.ENSRNOP00000068172	10116.ENSRNOP00000074323	0	0	0	0	0	0	0.72	0.147	0.751
Grik2	Scn1a	10116.ENSRNOP00000068172	10116.ENSRNOP00000073986	0	0	0	0	0.051	0.042	0.72	0.219	0.774
Grik2	Scn3b	10116.ENSRNOP00000068172	10116.ENSRNOP00000071448	0	0	0	0	0.08	0	0.72	0.226	0.783
Grik3	Scn3a	10116.ENSRNOP00000048216	10116.ENSRNOP00000006646	0	0	0	0	0.107	0.042	0.54	0.166	0.627
Grik3	Scn2a	10116.ENSRNOP00000048216	10116.ENSRNOP00000007069	0	0	0	0	0.165	0.042	0.54	0.157	0.648
Grik3	Scn8a	10116.ENSRNOP00000048216	10116.ENSRNOP00000008160	0	0	0	0	0.149	0.042	0.54	0.198	0.659
Grik3	Grin2b	10116.ENSRNOP00000048216	10116.ENSRNOP00000011697	0	0	0	0.603	0.184	0.091	0.54	0.29	0.725
Grik3	Scn4a	10116.ENSRNOP00000048216	10116.ENSRNOP00000016841	0	0	0	0	0.046	0.042	0.54	0.083	0.562
Grik3	Scn2b	10116.ENSRNOP00000048216	10116.ENSRNOP00000021819	0	0	0	0	0.15	0	0.54	0.056	0.598
Grik3	Scnn1g	10116.ENSRNOP00000048216	10116.ENSRNOP00000024057	0	0	0	0	0.057	0	0.54	0.047	0.55
Grik3	Grik5	10116.ENSRNOP00000048216	10116.ENSRNOP00000027578	0	0	0.063	0.906	0.092	0.099	0.54	0.886	0.952
Grik3	Scn11a	10116.ENSRNOP00000048216	10116.ENSRNOP00000033224	0	0	0	0	0.077	0	0.54	0.308	0.68
Grik3	Scn4b	10116.ENSRNOP00000048216	10116.ENSRNOP00000033284	0	0	0	0	0.064	0	0.54	0.332	0.687
Grik3	Unc80	10116.ENSRNOP00000048216	10116.ENSRNOP00000035988	0	0	0	0	0.161	0	0.54	0.082	0.614
Grik3	Kcnq2	10116.ENSRNOP00000048216	10116.ENSRNOP00000040830	0	0	0	0	0.203	0	0	0.284	0.405
Grik3	Trpm4	10116.ENSRNOP00000048216	10116.ENSRNOP00000041387	0	0	0	0	0	0	0.54	0.05	0.544
Grik3	Scn7a	10116.ENSRNOP00000048216	10116.ENSRNOP00000044385	0	0	0	0	0	0.042	0.54	0.171	0.603
Grik3	Grik4	10116.ENSRNOP00000048216	10116.ENSRNOP00000047794	0	0	0.059	0.898	0.128	0.104	0.54	0.977	0.99
Grik3	Scn10a	10116.ENSRNOP00000048216	10116.ENSRNOP00000047944	0	0	0	0	0.054	0.042	0.54	0.137	0.592
Grik3	Scnn1b	10116.ENSRNOP00000048216	10116.ENSRNOP00000063755	0	0	0	0	0.051	0	0.54	0.047	0.548
Grik3	Scnn1a	10116.ENSRNOP00000048216	10116.ENSRNOP00000061813	0	0	0	0	0.05	0	0.54	0.053	0.55
Grik3	Scn1b	10116.ENSRNOP00000048216	10116.ENSRNOP00000074323	0	0	0	0	0	0	0.54	0.118	0.577
Grik3	Scn9a	10116.ENSRNOP00000048216	10116.ENSRNOP00000059170	0	0	0	0	0.108	0.042	0.54	0.083	0.591
Grik3	Scn5a	10116.ENSRNOP00000048216	10116.ENSRNOP00000060180	0	0	0	0	0.046	0.042	0.54	0.159	0.599
Grik3	Scn1a	10116.ENSRNOP00000048216	10116.ENSRNOP00000073986	0	0	0	0	0	0.042	0.54	0.199	0.616
Grik3	Scn3b	10116.ENSRNOP00000048216	10116.ENSRNOP00000071448	0	0	0	0	0.076	0	0.54	0.213	0.636
Grik4	Scn3a	10116.ENSRNOP00000047794	10116.ENSRNOP00000006646	0	0	0	0	0.108	0.042	0.72	0.083	0.751
Grik4	Scn2a	10116.ENSRNOP00000047794	10116.ENSRNOP00000007069	0	0	0	0	0.147	0.042	0.72	0.083	0.762
Grik4	Scn8a	10116.ENSRNOP00000047794	10116.ENSRNOP00000008160	0	0	0	0	0.131	0.042	0.72	0.083	0.757
Grik4	Grin2b	10116.ENSRNOP00000047794	10116.ENSRNOP00000011697	0	0	0	0.596	0.131	0.091	0.9	0.277	0.935
Grik4	Scn4a	10116.ENSRNOP00000047794	10116.ENSRNOP00000016841	0	0	0	0	0	0.042	0.72	0.083	0.732
Grik4	Scn2b	10116.ENSRNOP00000047794	10116.ENSRNOP00000021819	0	0	0	0	0.161	0	0.72	0.104	0.771
Grik4	Scnn1g	10116.ENSRNOP00000047794	10116.ENSRNOP00000024057	0	0	0	0	0.05	0	0.54	0.047	0.547
Grik4	Grik5	10116.ENSRNOP00000047794	10116.ENSRNOP00000027578	0	0	0	0.972	0.122	0	0.9	0.819	0.982
Grik4	Scn11a	10116.ENSRNOP00000047794	10116.ENSRNOP00000033224	0	0	0	0	0.042	0	0.54	0.211	0.622
Grik4	Scn4b	10116.ENSRNOP00000047794	10116.ENSRNOP00000033284	0	0	0	0	0.092	0	0.72	0.091	0.748
Grik4	Unc80	10116.ENSRNOP00000047794	10116.ENSRNOP00000035988	0	0	0	0	0.142	0	0.72	0.068	0.756
Grik4	Trpm4	10116.ENSRNOP00000047794	10116.ENSRNOP00000041387	0	0	0	0	0	0	0.72	0.055	0.724
Grik4	Scn7a	10116.ENSRNOP00000047794	10116.ENSRNOP00000044385	0	0	0	0	0	0.042	0.54	0.083	0.56
Grik4	Scnn1b	10116.ENSRNOP00000047794	10116.ENSRNOP00000063755	0	0	0	0	0.05	0	0.54	0.047	0.547
Grik4	Scnn1a	10116.ENSRNOP00000047794	10116.ENSRNOP00000061813	0	0	0	0	0.05	0	0.54	0.291	0.663
Grik4	Scn5a	10116.ENSRNOP00000047794	10116.ENSRNOP00000060180	0	0	0	0	0	0.042	0.72	0.083	0.732
Grik4	Scn10a	10116.ENSRNOP00000047794	10116.ENSRNOP00000047944	0	0	0	0	0.043	0.042	0.72	0.083	0.733
Grik4	Scn1a	10116.ENSRNOP00000047794	10116.ENSRNOP00000073986	0	0	0	0	0.065	0.042	0.72	0.083	0.739
Grik4	Scn9a	10116.ENSRNOP00000047794	10116.ENSRNOP00000059170	0	0	0	0	0.102	0.042	0.72	0.083	0.749
Grik4	Scn1b	10116.ENSRNOP00000047794	10116.ENSRNOP00000074323	0	0	0	0	0.093	0	0.72	0.114	0.755
Grik4	Scn3b	10116.ENSRNOP00000047794	10116.ENSRNOP00000071448	0	0	0	0	0.089	0	0.72	0.151	0.764
Grik5	Scn3a	10116.ENSRNOP00000027578	10116.ENSRNOP00000006646	0	0	0	0	0.087	0.042	0.72	0.137	0.76
Grik5	Scn2a	10116.ENSRNOP00000027578	10116.ENSRNOP00000007069	0	0	0	0	0.107	0.042	0.72	0.225	0.789
Grik5	Scn8a	10116.ENSRNOP00000027578	10116.ENSRNOP00000008160	0	0	0	0	0.106	0.042	0.72	0.225	0.789
Grik5	Grin2b	10116.ENSRNOP00000027578	10116.ENSRNOP00000011697	0	0	0	0.589	0.094	0.091	0.9	0.351	0.939
Grik5	Scn4a	10116.ENSRNOP00000027578	10116.ENSRNOP00000016841	0	0	0	0	0.055	0.042	0.72	0.083	0.736
Grik5	Scn2b	10116.ENSRNOP00000027578	10116.ENSRNOP00000021819	0	0	0	0	0.118	0	0.72	0.104	0.759
Grik5	Scnn1g	10116.ENSRNOP00000027578	10116.ENSRNOP00000024057	0	0	0	0	0.062	0	0.54	0.047	0.553
Grik5	Scnn1a	10116.ENSRNOP00000027578	10116.ENSRNOP00000061813	0	0	0	0	0.05	0	0.54	0.047	0.547
Grik5	Scnn1b	10116.ENSRNOP00000027578	10116.ENSRNOP00000063755	0	0	0	0	0.055	0	0.54	0.047	0.55
Grik5	Scn7a	10116.ENSRNOP00000027578	10116.ENSRNOP00000044385	0	0	0	0	0	0.042	0.54	0.083	0.56
Grik5	Scn11a	10116.ENSRNOP00000027578	10116.ENSRNOP00000033224	0	0	0	0	0.043	0	0.54	0.083	0.561
Grik5	Trpm4	10116.ENSRNOP00000027578	10116.ENSRNOP00000041387	0	0	0	0	0	0	0.72	0.05	0.722
Grik5	Scn10a	10116.ENSRNOP00000027578	10116.ENSRNOP00000047944	0	0	0	0	0	0.042	0.72	0.083	0.732
Grik5	Scn1a	10116.ENSRNOP00000027578	10116.ENSRNOP00000073986	0	0	0	0	0.047	0.042	0.72	0.083	0.734
Grik5	Scn1b	10116.ENSRNOP00000027578	10116.ENSRNOP00000074323	0	0	0	0	0.065	0	0.72	0.067	0.734
Grik5	Scn4b	10116.ENSRNOP00000027578	10116.ENSRNOP00000033284	0	0	0	0	0	0	0.72	0.091	0.734
Grik5	Scn3b	10116.ENSRNOP00000027578	10116.ENSRNOP00000071448	0	0	0	0	0.082	0	0.72	0.062	0.738
Grik5	Unc80	10116.ENSRNOP00000027578	10116.ENSRNOP00000035988	0	0	0	0	0.106	0	0.72	0.068	0.746
Grik5	Scn9a	10116.ENSRNOP00000027578	10116.ENSRNOP00000059170	0	0	0	0	0.075	0.042	0.72	0.159	0.763
Grik5	Scn5a	10116.ENSRNOP00000027578	10116.ENSRNOP00000060180	0	0	0	0	0.049	0.042	0.72	0.197	0.767
Grin2b	Kcna4	10116.ENSRNOP00000011697	10116.ENSRNOP00000006524	0	0	0	0	0.148	0	0	0.361	0.432
Grin2b	Scn3a	10116.ENSRNOP00000011697	10116.ENSRNOP00000006646	0	0	0	0	0.137	0	0	0.394	0.454
Grin2b	Scn2a	10116.ENSRNOP00000011697	10116.ENSRNOP00000007069	0	0	0	0	0.199	0	0	0.502	0.585
Grin2b	Scn1a	10116.ENSRNOP00000011697	10116.ENSRNOP00000073986	0	0	0	0	0.065	0	0	0.393	0.409
Grin2b	Kcnb1	10116.ENSRNOP00000011697	10116.ENSRNOP00000065961	0	0	0	0	0.122	0	0	0.359	0.413
Grin2b	Kcnq3	10116.ENSRNOP00000011697	10116.ENSRNOP00000065354	0	0	0	0	0.206	0	0	0.299	0.419
Grin2b	Kcna1	10116.ENSRNOP00000011697	10116.ENSRNOP00000026731	0	0	0	0	0.177	0	0	0.351	0.443
Grin2b	Kcnq2	10116.ENSRNOP00000011697	10116.ENSRNOP00000040830	0	0	0	0	0.261	0	0	0.299	0.46
Grin2b	Scn9a	10116.ENSRNOP00000011697	10116.ENSRNOP00000059170	0	0	0	0	0.122	0	0	0.431	0.479
Grin2b	Trpv1	10116.ENSRNOP00000011697	10116.ENSRNOP00000026493	0	0	0	0	0	0	0	0.5	0.499
Grin2b	Kcna2	10116.ENSRNOP00000011697	10116.ENSRNOP00000075852	0	0	0	0	0.126	0	0	0.514	0.557
Grin2b	Stxbp1	10116.ENSRNOP00000011697	10116.ENSRNOP00000021189	0	0	0	0	0.111	0	0	0.59	0.62
Grin2b	Slc12a5	10116.ENSRNOP00000011697	10116.ENSRNOP00000062103	0	0	0	0	0.193	0	0	0.571	0.639
Hcn3	Kcne1	10116.ENSRNOP00000027785	10116.ENSRNOP00000002717	0	0	0	0	0	0.063	0	0.555	0.565
Hcn3	Kcnj2	10116.ENSRNOP00000027785	10116.ENSRNOP00000006254	0	0	0	0	0.047	0	0	0.566	0.568
Hcn3	Kcna4	10116.ENSRNOP00000027785	10116.ENSRNOP00000006524	0	0	0	0	0	0	0	0.423	0.423
Hcn3	Hcn4	10116.ENSRNOP00000027785	10116.ENSRNOP00000012644	0	0	0.057	0.964	0.049	0.145	0.54	0.165	0.652
Hcn3	Kcnj8	10116.ENSRNOP00000027785	10116.ENSRNOP00000018057	0	0	0	0	0	0	0	0.628	0.628
Hcn3	Kcnd3	10116.ENSRNOP00000027785	10116.ENSRNOP00000019997	0	0	0	0	0.059	0.058	0	0.632	0.646
Hcn3	Scn2b	10116.ENSRNOP00000027785	10116.ENSRNOP00000021819	0	0	0	0	0.059	0	0	0.522	0.531
Hcn3	Kcnt1	10116.ENSRNOP00000027785	10116.ENSRNOP00000023542	0	0	0	0	0.042	0.051	0	0.413	0.42
Hcn3	Kcna5	10116.ENSRNOP00000027785	10116.ENSRNOP00000026691	0	0	0	0	0.064	0	0	0.517	0.528
Hcn3	Scn1a	10116.ENSRNOP00000027785	10116.ENSRNOP00000073986	0	0	0	0	0.065	0.046	0	0.381	0.4
Hcn3	Kcnma1	10116.ENSRNOP00000027785	10116.ENSRNOP00000058962	0	0	0	0	0	0.051	0	0.399	0.405
Hcn3	Scn10a	10116.ENSRNOP00000027785	10116.ENSRNOP00000047944	0	0	0	0	0.059	0.046	0	0.415	0.43
Hcn3	Kcnq2	10116.ENSRNOP00000027785	10116.ENSRNOP00000040830	0	0	0	0	0.105	0	0	0.39	0.431
Hcn3	Kcnc1	10116.ENSRNOP00000027785	10116.ENSRNOP00000074146	0	0	0	0	0.058	0	0	0.44	0.45
Hcn3	Scn3b	10116.ENSRNOP00000027785	10116.ENSRNOP00000071448	0	0	0	0	0.051	0	0	0.46	0.465
Hcn3	Scnn1a	10116.ENSRNOP00000027785	10116.ENSRNOP00000061813	0	0	0	0	0	0	0	0.49	0.49
Hcn3	Kcne2	10116.ENSRNOP00000027785	10116.ENSRNOP00000045279	0	0	0	0	0	0.061	0	0.481	0.492
Hcn3	Nalcn	10116.ENSRNOP00000027785	10116.ENSRNOP00000054214	0	0	0	0	0	0.046	0	0.495	0.497
Hcn3	Kcne3	10116.ENSRNOP00000027785	10116.ENSRNOP00000044706	0	0	0	0	0	0	0	0.533	0.533
Hcn3	Scn1b	10116.ENSRNOP00000027785	10116.ENSRNOP00000074323	0	0	0	0	0.046	0	0	0.551	0.553
Hcn3	Kcne5	10116.ENSRNOP00000027785	10116.ENSRNOP00000067483	0	0	0	0	0	0	0	0.566	0.566
Hcn3	Kcnj5	10116.ENSRNOP00000027785	10116.ENSRNOP00000048134	0	0	0	0	0.049	0	0	0.592	0.595
Hcn3	Scn5a	10116.ENSRNOP00000027785	10116.ENSRNOP00000060180	0	0	0	0	0.062	0.046	0	0.687	0.696
Hcn4	Kcne1	10116.ENSRNOP00000012644	10116.ENSRNOP00000002717	0	0	0	0	0	0.063	0	0.647	0.656
Hcn4	Kcnk2	10116.ENSRNOP00000012644	10116.ENSRNOP00000003684	0	0	0	0	0.094	0.062	0	0.367	0.415
Hcn4	Kcnj2	10116.ENSRNOP00000012644	10116.ENSRNOP00000006254	0	0	0	0	0.064	0	0	0.755	0.761
Hcn4	Kcna4	10116.ENSRNOP00000012644	10116.ENSRNOP00000006524	0	0	0	0	0.102	0	0	0.516	0.547
Hcn4	Rangrf	10116.ENSRNOP00000012644	10116.ENSRNOP00000006883	0	0	0	0	0	0	0	0.421	0.421
Hcn4	Scn2a	10116.ENSRNOP00000012644	10116.ENSRNOP00000007069	0	0	0	0	0.083	0.046	0.9	0.264	0.927
Hcn4	Scn4a	10116.ENSRNOP00000012644	10116.ENSRNOP00000016841	0	0	0	0	0.117	0.046	0	0.35	0.405
Hcn4	Trpm4	10116.ENSRNOP00000012644	10116.ENSRNOP00000041387	0	0	0	0	0	0	0	0.428	0.428
Hcn4	Scn2b	10116.ENSRNOP00000012644	10116.ENSRNOP00000021819	0	0	0	0	0.095	0	0	0.4	0.434
Hcn4	Kcnc1	10116.ENSRNOP00000012644	10116.ENSRNOP00000074146	0	0	0	0	0.062	0	0	0.437	0.45
Hcn4	Scn10a	10116.ENSRNOP00000012644	10116.ENSRNOP00000047944	0	0	0	0	0.08	0.046	0	0.426	0.453
Hcn4	Kcnb1	10116.ENSRNOP00000012644	10116.ENSRNOP00000065961	0	0	0	0	0.078	0	0	0.487	0.506
Hcn4	Scn3b	10116.ENSRNOP00000012644	10116.ENSRNOP00000071448	0	0	0	0	0.051	0	0	0.501	0.507
Hcn4	Kcnj8	10116.ENSRNOP00000012644	10116.ENSRNOP00000018057	0	0	0	0	0	0	0	0.533	0.533
Hcn4	Kcne5	10116.ENSRNOP00000012644	10116.ENSRNOP00000067483	0	0	0	0	0	0	0	0.545	0.545
Hcn4	Kcne3	10116.ENSRNOP00000012644	10116.ENSRNOP00000044706	0	0	0	0	0.045	0	0	0.544	0.546
Hcn4	Scn1b	10116.ENSRNOP00000012644	10116.ENSRNOP00000074323	0	0	0	0	0.065	0	0	0.578	0.589
Hcn4	Kcna5	10116.ENSRNOP00000012644	10116.ENSRNOP00000026691	0	0	0	0	0.078	0	0	0.581	0.597
Hcn4	Kcne2	10116.ENSRNOP00000012644	10116.ENSRNOP00000045279	0	0	0	0	0	0.064	0	0.6	0.61
Hcn4	Kcnj5	10116.ENSRNOP00000012644	10116.ENSRNOP00000048134	0	0	0	0	0.119	0	0	0.587	0.62
Hcn4	Kcnd3	10116.ENSRNOP00000012644	10116.ENSRNOP00000019997	0	0	0	0	0.093	0.058	0	0.684	0.707
Hcn4	Scn5a	10116.ENSRNOP00000012644	10116.ENSRNOP00000060180	0	0	0	0	0.083	0.046	0	0.807	0.817
Ift122	Scn3a	10116.ENSRNOP00000071095	10116.ENSRNOP00000006646	0	0	0	0	0.069	0.409	0	0	0.426
Ift122	Scn2a	10116.ENSRNOP00000071095	10116.ENSRNOP00000007069	0	0	0	0	0.069	0.409	0	0	0.426
Ift122	Scn8a	10116.ENSRNOP00000071095	10116.ENSRNOP00000008160	0	0	0	0	0.069	0.409	0	0	0.426
Ift122	Scn4a	10116.ENSRNOP00000071095	10116.ENSRNOP00000016841	0	0	0	0	0.069	0.409	0	0	0.426
Ift122	Ift140	10116.ENSRNOP00000071095	10116.ENSRNOP00000022063	0	0	0	0	0.12	0.948	0.8	0.985	0.999
Ift122	Scn11a	10116.ENSRNOP00000071095	10116.ENSRNOP00000033224	0	0	0	0	0.069	0.409	0	0	0.426
Ift122	Wdr35	10116.ENSRNOP00000071095	10116.ENSRNOP00000042019	0	0	0.113	0.548	0.089	0.948	0.8	0.65	0.996
Ift122	Scn7a	10116.ENSRNOP00000071095	10116.ENSRNOP00000044385	0	0	0	0	0.069	0.409	0	0	0.426
Ift122	Scn10a	10116.ENSRNOP00000071095	10116.ENSRNOP00000047944	0	0	0	0	0.069	0.409	0	0	0.426
Ift122	Nalcn	10116.ENSRNOP00000071095	10116.ENSRNOP00000054214	0	0	0	0	0.069	0.409	0	0	0.426
Ift122	Scn9a	10116.ENSRNOP00000071095	10116.ENSRNOP00000059170	0	0	0	0	0.069	0.409	0	0	0.426
Ift122	Scn5a	10116.ENSRNOP00000071095	10116.ENSRNOP00000060180	0	0	0	0	0.077	0.409	0	0	0.431
Ift122	Scn1a	10116.ENSRNOP00000071095	10116.ENSRNOP00000073986	0	0	0	0	0.069	0.409	0	0	0.426
Ift140	Scn3a	10116.ENSRNOP00000022063	10116.ENSRNOP00000006646	0	0	0	0	0	0.394	0	0.074	0.414
Ift140	Scn2a	10116.ENSRNOP00000022063	10116.ENSRNOP00000007069	0	0	0	0	0	0.394	0	0.074	0.414
Ift140	Scn8a	10116.ENSRNOP00000022063	10116.ENSRNOP00000008160	0	0	0	0	0	0.394	0	0.074	0.414
Ift140	Scn4a	10116.ENSRNOP00000022063	10116.ENSRNOP00000016841	0	0	0	0	0	0.394	0	0.074	0.414
Ift140	Scn5a	10116.ENSRNOP00000022063	10116.ENSRNOP00000060180	0	0	0	0	0	0.394	0	0.074	0.414
Ift140	Scn1a	10116.ENSRNOP00000022063	10116.ENSRNOP00000073986	0	0	0	0	0	0.394	0	0.074	0.414
Ift140	Scn10a	10116.ENSRNOP00000022063	10116.ENSRNOP00000047944	0	0	0	0	0	0.394	0	0.074	0.414
Ift140	Nalcn	10116.ENSRNOP00000022063	10116.ENSRNOP00000054214	0	0	0	0	0	0.394	0	0.074	0.414
Ift140	Scn11a	10116.ENSRNOP00000022063	10116.ENSRNOP00000033224	0	0	0	0	0	0.394	0	0.074	0.414
Ift140	Scn7a	10116.ENSRNOP00000022063	10116.ENSRNOP00000044385	0	0	0	0	0	0.394	0	0.074	0.414
Ift140	Scn9a	10116.ENSRNOP00000022063	10116.ENSRNOP00000059170	0	0	0	0	0	0.394	0	0.074	0.414
Ift140	Wdr35	10116.ENSRNOP00000022063	10116.ENSRNOP00000042019	0	0	0	0	0	0.947	0.8	0.811	0.997
Kcna1	Kcne1	10116.ENSRNOP00000026731	10116.ENSRNOP00000002717	0	0	0	0	0	0.105	0	0.529	0.56
Kcna1	Kcnk2	10116.ENSRNOP00000026731	10116.ENSRNOP00000003684	0	0	0	0	0.092	0	0	0.631	0.65
Kcna1	Kcna4	10116.ENSRNOP00000026731	10116.ENSRNOP00000006524	0	0	0.056	0.969	0.124	0.104	0.4	0.956	0.977
Kcna1	Scn3a	10116.ENSRNOP00000026731	10116.ENSRNOP00000006646	0	0	0	0	0.108	0.099	0	0.6	0.651
Kcna1	Scn2a	10116.ENSRNOP00000026731	10116.ENSRNOP00000007069	0	0	0	0	0.183	0.099	0	0.737	0.789
Kcna1	Scn8a	10116.ENSRNOP00000026731	10116.ENSRNOP00000008160	0	0	0	0	0.163	0.099	0	0.781	0.82
Kcna1	Trpa1	10116.ENSRNOP00000026731	10116.ENSRNOP00000009874	0	0	0	0	0	0.051	0	0.403	0.409
Kcna1	Scn4a	10116.ENSRNOP00000026731	10116.ENSRNOP00000016841	0	0	0	0	0.048	0.099	0	0.6	0.626
Kcna1	Kcnj8	10116.ENSRNOP00000026731	10116.ENSRNOP00000018057	0	0	0	0	0.044	0	0	0.495	0.496
Kcna1	Scn2b	10116.ENSRNOP00000026731	10116.ENSRNOP00000021819	0	0	0	0	0.195	0	0	0.418	0.511
Kcna1	Kcnt1	10116.ENSRNOP00000026731	10116.ENSRNOP00000023542	0	0	0	0	0.15	0	0	0.455	0.517
Kcna1	Trpv1	10116.ENSRNOP00000026731	10116.ENSRNOP00000026493	0	0	0	0	0	0	0	0.444	0.444
Kcna1	Kcna5	10116.ENSRNOP00000026731	10116.ENSRNOP00000026691	0	0	0.058	0.965	0.064	0.104	0.4	0.071	0.479
Kcna1	Kcnc1	10116.ENSRNOP00000026731	10116.ENSRNOP00000074146	0	0	0.12	0.832	0.195	0.099	0	0.185	0.411
Kcna1	Nalcn	10116.ENSRNOP00000026731	10116.ENSRNOP00000054214	0	0	0	0	0.184	0.098	0	0.292	0.433
Kcna1	Scn4b	10116.ENSRNOP00000026731	10116.ENSRNOP00000033284	0	0	0	0	0.123	0	0	0.411	0.462
Kcna1	Kcnq3	10116.ENSRNOP00000026731	10116.ENSRNOP00000065354	0	0	0.175	0.587	0.171	0.061	0	0.294	0.486
Kcna1	Prrt2	10116.ENSRNOP00000026731	10116.ENSRNOP00000050996	0	0	0	0	0.184	0	0	0.409	0.497
Kcna1	Kcnq2	10116.ENSRNOP00000026731	10116.ENSRNOP00000040830	0	0	0.149	0.603	0.184	0.119	0	0.305	0.518
Kcna1	Scn1b	10116.ENSRNOP00000026731	10116.ENSRNOP00000074323	0	0	0	0	0.092	0.042	0	0.514	0.54
Kcna1	Scn5a	10116.ENSRNOP00000026731	10116.ENSRNOP00000060180	0	0	0	0	0.047	0.099	0	0.581	0.609
Kcna1	Kcnb1	10116.ENSRNOP00000026731	10116.ENSRNOP00000065961	0	0	0.104	0.838	0.102	0.173	0	0.527	0.643
Kcna1	Scn10a	10116.ENSRNOP00000026731	10116.ENSRNOP00000047944	0	0	0	0	0.083	0.099	0	0.61	0.65
Kcna1	Scn9a	10116.ENSRNOP00000026731	10116.ENSRNOP00000059170	0	0	0	0	0.117	0.099	0	0.651	0.698
Kcna1	Scn1a	10116.ENSRNOP00000026731	10116.ENSRNOP00000073986	0	0	0	0	0.119	0.099	0	0.658	0.705
Kcna1	Nfasc	10116.ENSRNOP00000026731	10116.ENSRNOP00000057594	0	0	0	0	0.218	0.055	0	0.643	0.713
Kcna1	Kcnma1	10116.ENSRNOP00000026731	10116.ENSRNOP00000058962	0	0	0	0	0.17	0	0	0.742	0.777
Kcna1	Kcna3	10116.ENSRNOP00000026731	10116.ENSRNOP00000075761	0	0	0.054	0.974	0.051	0.104	0.4	0.632	0.79
Kcna1	Kcna2	10116.ENSRNOP00000026731	10116.ENSRNOP00000075852	0	0	0.052	0.978	0.206	0.104	0.4	0.835	0.921
Kcna2	Kcne1	10116.ENSRNOP00000075852	10116.ENSRNOP00000002717	0	0	0	0	0	0.105	0	0.366	0.408
Kcna2	Kcna4	10116.ENSRNOP00000075852	10116.ENSRNOP00000006524	0	0	0.056	0.968	0.126	0.104	0.4	0.739	0.863
Kcna2	Scn3a	10116.ENSRNOP00000075852	10116.ENSRNOP00000006646	0	0	0	0	0.08	0.099	0	0.534	0.581
Kcna2	Scn2a	10116.ENSRNOP00000075852	10116.ENSRNOP00000007069	0	0	0	0	0.136	0.099	0	0.647	0.701
Kcna2	Scn8a	10116.ENSRNOP00000075852	10116.ENSRNOP00000008160	0	0	0	0	0.141	0.099	0	0.699	0.747
Kcna2	Scn4a	10116.ENSRNOP00000075852	10116.ENSRNOP00000016841	0	0	0	0	0.136	0.099	0	0.315	0.421
Kcna2	Kcnd3	10116.ENSRNOP00000075852	10116.ENSRNOP00000019997	0	0	0.119	0.82	0.13	0.061	0	0.458	0.558
Kcna2	Kcnt1	10116.ENSRNOP00000075852	10116.ENSRNOP00000023542	0	0	0	0	0.134	0	0	0.545	0.589
Kcna2	Kcna5	10116.ENSRNOP00000075852	10116.ENSRNOP00000026691	0	0	0.058	0.965	0.056	0.253	0.4	0.564	0.794
Kcna2	P2rx3	10116.ENSRNOP00000075852	10116.ENSRNOP00000031629	0	0	0	0	0.042	0	0	0.463	0.463
Kcna2	Scn11a	10116.ENSRNOP00000075852	10116.ENSRNOP00000033224	0	0	0	0	0	0.084	0	0.412	0.439
Kcna2	Scn4b	10116.ENSRNOP00000075852	10116.ENSRNOP00000033284	0	0	0	0	0.094	0	0	0.423	0.455
Kcna2	Kcnq2	10116.ENSRNOP00000075852	10116.ENSRNOP00000040830	0	0	0.157	0.597	0.129	0.087	0	0.295	0.465
Kcna2	Scn7a	10116.ENSRNOP00000075852	10116.ENSRNOP00000044385	0	0	0	0	0.047	0.099	0	0.393	0.433
Kcna2	Scn10a	10116.ENSRNOP00000075852	10116.ENSRNOP00000047944	0	0	0	0	0.053	0.099	0	0.421	0.463
Kcna2	Nalcn	10116.ENSRNOP00000075852	10116.ENSRNOP00000054214	0	0	0	0	0.127	0.098	0	0.367	0.458
Kcna2	Nfasc	10116.ENSRNOP00000075852	10116.ENSRNOP00000057594	0	0	0	0	0.156	0.055	0	0.603	0.656
Kcna2	Kcnma1	10116.ENSRNOP00000075852	10116.ENSRNOP00000058962	0	0	0	0	0.143	0	0	0.533	0.583
Kcna2	Scn9a	10116.ENSRNOP00000075852	10116.ENSRNOP00000059170	0	0	0	0	0.097	0.099	0	0.532	0.586
Kcna2	Scn5a	10116.ENSRNOP00000075852	10116.ENSRNOP00000060180	0	0	0	0	0.049	0.099	0	0.357	0.402
Kcna2	Kcnq3	10116.ENSRNOP00000075852	10116.ENSRNOP00000065354	0	0	0.163	0.583	0.126	0.061	0	0.26	0.424
Kcna2	Kcnb1	10116.ENSRNOP00000075852	10116.ENSRNOP00000065961	0	0	0.105	0.837	0.052	0.249	0	0.598	0.71
Kcna2	Scn1a	10116.ENSRNOP00000075852	10116.ENSRNOP00000073986	0	0	0	0	0.073	0.099	0	0.597	0.634
Kcna2	Scn1b	10116.ENSRNOP00000075852	10116.ENSRNOP00000074323	0	0	0	0	0	0.042	0	0.472	0.472
Kcna2	Kcna3	10116.ENSRNOP00000075852	10116.ENSRNOP00000075761	0	0	0.054	0.973	0.044	0.104	0.4	0.614	0.778
Kcna3	Kcne1	10116.ENSRNOP00000075761	10116.ENSRNOP00000002717	0	0	0	0	0	0.105	0	0.419	0.458
Kcna3	Kcna4	10116.ENSRNOP00000075761	10116.ENSRNOP00000006524	0	0	0.057	0.966	0.044	0	0.4	0.265	0.549
Kcna3	Scn3a	10116.ENSRNOP00000075761	10116.ENSRNOP00000006646	0	0	0	0	0.08	0.099	0	0.391	0.452
Kcna3	Scn2a	10116.ENSRNOP00000075761	10116.ENSRNOP00000007069	0	0	0	0	0.051	0.099	0	0.6	0.629
Kcna3	Scn8a	10116.ENSRNOP00000075761	10116.ENSRNOP00000008160	0	0	0	0	0.054	0.099	0	0.376	0.422
Kcna3	Kcnh2	10116.ENSRNOP00000075761	10116.ENSRNOP00000013800	0	0	0	0	0	0	0	0.401	0.401
Kcna3	Scn4a	10116.ENSRNOP00000075761	10116.ENSRNOP00000016841	0	0	0	0	0.05	0.099	0	0.502	0.537
Kcna3	Kcnd3	10116.ENSRNOP00000075761	10116.ENSRNOP00000019997	0	0	0.125	0.805	0.052	0.069	0	0.414	0.488
Kcna3	Kcna5	10116.ENSRNOP00000075761	10116.ENSRNOP00000026691	0	0	0.059	0.962	0	0	0.4	0.406	0.635
Kcna3	Plaat5	10116.ENSRNOP00000075761	10116.ENSRNOP00000037070	0	0	0	0	0	0	0	0.415	0.414
Kcna3	Kcne3	10116.ENSRNOP00000075761	10116.ENSRNOP00000044706	0	0	0	0	0.068	0.117	0	0.544	0.593
Kcna3	Scn10a	10116.ENSRNOP00000075761	10116.ENSRNOP00000047944	0	0	0	0	0.063	0.099	0	0.479	0.522
Kcna3	Kcnma1	10116.ENSRNOP00000075761	10116.ENSRNOP00000058962	0	0	0	0	0.114	0	0	0.653	0.68
Kcna3	Scn9a	10116.ENSRNOP00000075761	10116.ENSRNOP00000059170	0	0	0	0	0.059	0.099	0	0.501	0.54
Kcna3	Scn5a	10116.ENSRNOP00000075761	10116.ENSRNOP00000060180	0	0	0	0	0.054	0.099	0	0.463	0.503
Kcna3	Kcnb1	10116.ENSRNOP00000075761	10116.ENSRNOP00000065961	0	0	0.115	0.815	0.067	0.099	0	0.35	0.452
Kcna3	Scn1a	10116.ENSRNOP00000075761	10116.ENSRNOP00000073986	0	0	0	0	0.069	0.099	0	0.35	0.407
Kcna4	Kcne1	10116.ENSRNOP00000006524	10116.ENSRNOP00000002717	0	0	0	0	0	0.105	0	0.639	0.663
Kcna4	Kcnk2	10116.ENSRNOP00000006524	10116.ENSRNOP00000003684	0	0	0	0	0.116	0	0	0.643	0.671
Kcna4	Kcnj2	10116.ENSRNOP00000006524	10116.ENSRNOP00000006254	0	0	0	0	0.044	0	0	0.534	0.535
Kcna4	Kcne5	10116.ENSRNOP00000006524	10116.ENSRNOP00000067483	0	0	0	0	0	0.056	0	0.399	0.408
Kcna4	Scn7a	10116.ENSRNOP00000006524	10116.ENSRNOP00000044385	0	0	0	0	0.053	0.099	0	0.362	0.409
Kcna4	Kcnj5	10116.ENSRNOP00000006524	10116.ENSRNOP00000048134	0	0	0	0	0.062	0	0	0.396	0.41
Kcna4	Kcnh2	10116.ENSRNOP00000006524	10116.ENSRNOP00000013800	0	0	0	0	0.078	0	0	0.393	0.416
Kcna4	Kcnb1	10116.ENSRNOP00000006524	10116.ENSRNOP00000065961	0	0	0.12	0.76	0.102	0.099	0	0.285	0.423
Kcna4	Kcnq3	10116.ENSRNOP00000006524	10116.ENSRNOP00000065354	0	0	0.156	0.564	0.164	0.061	0	0.271	0.453
Kcna4	Scn8a	10116.ENSRNOP00000006524	10116.ENSRNOP00000008160	0	0	0	0	0.116	0.099	0	0.371	0.455
Kcna4	Kcnq2	10116.ENSRNOP00000006524	10116.ENSRNOP00000040830	0	0	0.173	0.578	0.148	0.073	0	0.266	0.457
Kcna4	Scn1a	10116.ENSRNOP00000006524	10116.ENSRNOP00000073986	0	0	0	0	0.101	0.099	0	0.384	0.457
Kcna4	Kcne3	10116.ENSRNOP00000006524	10116.ENSRNOP00000044706	0	0	0	0	0.052	0.117	0	0.467	0.514
Kcna4	Scn1b	10116.ENSRNOP00000006524	10116.ENSRNOP00000074323	0	0	0	0	0.068	0.042	0	0.501	0.516
Kcna4	Trpv1	10116.ENSRNOP00000006524	10116.ENSRNOP00000026493	0	0	0	0	0.047	0	0	0.514	0.517
Kcna4	Kcne2	10116.ENSRNOP00000006524	10116.ENSRNOP00000045279	0	0	0	0	0.044	0.051	0	0.538	0.545
Kcna4	Kcnj8	10116.ENSRNOP00000006524	10116.ENSRNOP00000018057	0	0	0	0	0	0	0	0.591	0.591
Kcna4	Scn3a	10116.ENSRNOP00000006524	10116.ENSRNOP00000006646	0	0	0	0	0.106	0.099	0	0.539	0.597
Kcna4	Scn10a	10116.ENSRNOP00000006524	10116.ENSRNOP00000047944	0	0	0	0	0.047	0.099	0	0.6	0.627
Kcna4	Kcnd3	10116.ENSRNOP00000006524	10116.ENSRNOP00000019997	0	0	0.144	0.743	0.132	0.069	0	0.53	0.632
Kcna4	Scn9a	10116.ENSRNOP00000006524	10116.ENSRNOP00000059170	0	0	0	0	0.099	0.099	0	0.6	0.647
Kcna4	Scn2a	10116.ENSRNOP00000006524	10116.ENSRNOP00000007069	0	0	0	0	0.16	0.099	0	0.661	0.721
Kcna4	Scn4a	10116.ENSRNOP00000006524	10116.ENSRNOP00000016841	0	0	0	0	0.071	0.099	0	0.703	0.73
Kcna4	Kcnma1	10116.ENSRNOP00000006524	10116.ENSRNOP00000058962	0	0	0	0	0.146	0	0	0.705	0.738
Kcna4	Scn5a	10116.ENSRNOP00000006524	10116.ENSRNOP00000060180	0	0	0	0	0.059	0.099	0	0.717	0.739
Kcna4	Kcna5	10116.ENSRNOP00000006524	10116.ENSRNOP00000026691	0	0	0.066	0.947	0.063	0	0.4	0.752	0.852
Kcna5	Kcne1	10116.ENSRNOP00000026691	10116.ENSRNOP00000002717	0	0	0	0	0.048	0.105	0	0.696	0.718
Kcna5	Kcnk2	10116.ENSRNOP00000026691	10116.ENSRNOP00000003684	0	0	0	0	0.089	0	0	0.64	0.658
Kcna5	Kcnj2	10116.ENSRNOP00000026691	10116.ENSRNOP00000006254	0	0	0	0	0.078	0	0	0.701	0.712
Kcna5	Scn3a	10116.ENSRNOP00000026691	10116.ENSRNOP00000006646	0	0	0	0	0.081	0.099	0	0.5	0.55
Kcna5	Scn2a	10116.ENSRNOP00000026691	10116.ENSRNOP00000007069	0	0	0	0	0.047	0.099	0	0.69	0.71
Kcna5	Scn8a	10116.ENSRNOP00000026691	10116.ENSRNOP00000008160	0	0	0	0	0.051	0.099	0	0.361	0.407
Kcna5	Kcnh2	10116.ENSRNOP00000026691	10116.ENSRNOP00000013800	0	0	0	0	0.075	0	0	0.64	0.653
Kcna5	Scn4a	10116.ENSRNOP00000026691	10116.ENSRNOP00000016841	0	0	0	0	0.08	0.099	0	0.544	0.589
Kcna5	Kcnj8	10116.ENSRNOP00000026691	10116.ENSRNOP00000018057	0	0	0	0	0.057	0	0	0.638	0.644
Kcna5	Kcnd3	10116.ENSRNOP00000026691	10116.ENSRNOP00000019997	0	0	0.134	0.783	0.066	0.069	0	0.602	0.661
Kcna5	Trpv1	10116.ENSRNOP00000026691	10116.ENSRNOP00000026493	0	0	0	0	0.054	0	0	0.443	0.45
Kcna5	Scn7a	10116.ENSRNOP00000026691	10116.ENSRNOP00000044385	0	0	0	0	0.066	0.099	0	0.347	0.403
Kcna5	Kcnq2	10116.ENSRNOP00000026691	10116.ENSRNOP00000040830	0	0	0.148	0.58	0.058	0.073	0	0.294	0.405
Kcna5	Scn4b	10116.ENSRNOP00000026691	10116.ENSRNOP00000033284	0	0	0	0	0.121	0	0	0.442	0.488
Kcna5	Scn1b	10116.ENSRNOP00000026691	10116.ENSRNOP00000074323	0	0	0	0	0.092	0.042	0	0.472	0.5
Kcna5	Trpm4	10116.ENSRNOP00000026691	10116.ENSRNOP00000041387	0	0	0	0	0	0.051	0	0.503	0.509
Kcna5	Kcnj5	10116.ENSRNOP00000026691	10116.ENSRNOP00000048134	0	0	0	0	0.051	0	0	0.526	0.53
Kcna5	Kcne5	10116.ENSRNOP00000026691	10116.ENSRNOP00000067483	0	0	0	0	0	0.056	0	0.559	0.566
Kcna5	Nfasc	10116.ENSRNOP00000026691	10116.ENSRNOP00000057594	0	0	0	0	0.051	0.055	0	0.565	0.576
Kcna5	Scn10a	10116.ENSRNOP00000026691	10116.ENSRNOP00000047944	0	0	0	0	0.047	0.099	0	0.557	0.587
Kcna5	Kcnc1	10116.ENSRNOP00000026691	10116.ENSRNOP00000074146	0	0	0.145	0.776	0.063	0.099	0	0.513	0.602
Kcna5	Kcne3	10116.ENSRNOP00000026691	10116.ENSRNOP00000044706	0	0	0	0	0.052	0.117	0	0.572	0.61
Kcna5	Kcnb1	10116.ENSRNOP00000026691	10116.ENSRNOP00000065961	0	0	0.133	0.767	0.102	0.099	0	0.529	0.626
Kcna5	Scn9a	10116.ENSRNOP00000026691	10116.ENSRNOP00000059170	0	0	0	0	0.062	0.099	0	0.594	0.627
Kcna5	Kcne2	10116.ENSRNOP00000026691	10116.ENSRNOP00000045279	0	0	0	0	0	0.051	0	0.792	0.794
Kcna5	Scn5a	10116.ENSRNOP00000026691	10116.ENSRNOP00000060180	0	0	0	0	0.081	0.099	0	0.789	0.811
Kcna5	Kcnma1	10116.ENSRNOP00000026691	10116.ENSRNOP00000058962	0	0	0	0	0.112	0	0	0.862	0.872
Kcnb1	Kcne1	10116.ENSRNOP00000065961	10116.ENSRNOP00000002717	0	0	0	0	0	0.105	0	0.591	0.618
Kcnb1	Kcnk2	10116.ENSRNOP00000065961	10116.ENSRNOP00000003684	0	0	0	0	0.089	0	0	0.537	0.56
Kcnb1	Kcnj2	10116.ENSRNOP00000065961	10116.ENSRNOP00000006254	0	0	0	0	0.074	0	0	0.457	0.476
Kcnb1	Scn2a	10116.ENSRNOP00000065961	10116.ENSRNOP00000007069	0	0	0	0	0.084	0.064	0	0.712	0.732
Kcnb1	Scn8a	10116.ENSRNOP00000065961	10116.ENSRNOP00000008160	0	0	0	0	0.089	0.064	0	0.608	0.637
Kcnb1	Scn4a	10116.ENSRNOP00000065961	10116.ENSRNOP00000016841	0	0	0	0	0	0.064	0	0.677	0.685
Kcnb1	Kcnj8	10116.ENSRNOP00000065961	10116.ENSRNOP00000018057	0	0	0	0	0.164	0	0	0.591	0.643
Kcnb1	Kcnd3	10116.ENSRNOP00000065961	10116.ENSRNOP00000019997	0	0	0.143	0.759	0.118	0.091	0	0.519	0.626
Kcnb1	Kcnt1	10116.ENSRNOP00000065961	10116.ENSRNOP00000023542	0	0	0	0	0.076	0	0	0.427	0.449
Kcnb1	Trpv1	10116.ENSRNOP00000065961	10116.ENSRNOP00000026493	0	0	0	0	0.064	0	0	0.44	0.454
Kcnb1	Scn11a	10116.ENSRNOP00000065961	10116.ENSRNOP00000033224	0	0	0	0	0.055	0.064	0	0.456	0.476
Kcnb1	Kcnq2	10116.ENSRNOP00000065961	10116.ENSRNOP00000040830	0	0	0.131	0.567	0.083	0.12	0	0.272	0.421
Kcnb1	Kcne3	10116.ENSRNOP00000065961	10116.ENSRNOP00000044706	0	0	0	0	0.074	0.117	0	0.39	0.458
Kcnb1	Kcne2	10116.ENSRNOP00000065961	10116.ENSRNOP00000045279	0	0	0	0	0.077	0.051	0	0.63	0.647
Kcnb1	Scn10a	10116.ENSRNOP00000065961	10116.ENSRNOP00000047944	0	0	0	0	0	0.064	0	0.558	0.569
Kcnb1	Kcnma1	10116.ENSRNOP00000065961	10116.ENSRNOP00000058962	0	0	0	0.551	0.104	0	0	0.61	0.636
Kcnb1	Scn9a	10116.ENSRNOP00000065961	10116.ENSRNOP00000059170	0	0	0	0	0.07	0.064	0	0.657	0.676
Kcnb1	Scn5a	10116.ENSRNOP00000065961	10116.ENSRNOP00000060180	0	0	0	0	0.058	0.064	0	0.677	0.69
Kcnb1	Kcnq3	10116.ENSRNOP00000065961	10116.ENSRNOP00000065354	0	0	0.154	0.557	0.078	0.124	0	0.298	0.456
Kcnb1	Scn3b	10116.ENSRNOP00000065961	10116.ENSRNOP00000071448	0	0	0	0	0.294	0	0	0.314	0.495
Kcnb1	Scn1b	10116.ENSRNOP00000065961	10116.ENSRNOP00000074323	0	0	0	0	0.101	0.042	0	0.468	0.502
Kcnb1	Scn1a	10116.ENSRNOP00000065961	10116.ENSRNOP00000073986	0	0	0	0	0.058	0.064	0	0.518	0.538
Kcnc1	Kcne1	10116.ENSRNOP00000074146	10116.ENSRNOP00000002717	0	0	0	0	0	0.105	0	0.571	0.599
Kcnc1	Kcnk2	10116.ENSRNOP00000074146	10116.ENSRNOP00000003684	0	0	0	0	0.054	0	0	0.561	0.567
Kcnc1	Scn3a	10116.ENSRNOP00000074146	10116.ENSRNOP00000006646	0	0	0	0	0.068	0.064	0	0.443	0.472
Kcnc1	Scn2a	10116.ENSRNOP00000074146	10116.ENSRNOP00000007069	0	0	0	0	0.152	0.064	0	0.661	0.707
Kcnc1	Scn8a	10116.ENSRNOP00000074146	10116.ENSRNOP00000008160	0	0	0	0	0.113	0.064	0	0.568	0.61
Kcnc1	Scn4a	10116.ENSRNOP00000074146	10116.ENSRNOP00000016841	0	0	0	0	0.052	0.064	0	0.561	0.577
Kcnc1	Kcnj8	10116.ENSRNOP00000074146	10116.ENSRNOP00000018057	0	0	0	0	0	0	0	0.419	0.419
Kcnc1	Scn2b	10116.ENSRNOP00000074146	10116.ENSRNOP00000021819	0	0	0	0	0.101	0	0	0.367	0.407
Kcnc1	Scn4b	10116.ENSRNOP00000074146	10116.ENSRNOP00000033284	0	0	0	0	0.099	0	0	0.497	0.527
Kcnc1	Kcne3	10116.ENSRNOP00000074146	10116.ENSRNOP00000044706	0	0	0	0	0.052	0.117	0	0.514	0.557
Kcnc1	Kcne2	10116.ENSRNOP00000074146	10116.ENSRNOP00000045279	0	0	0	0	0	0.051	0	0.502	0.507
Kcnc1	Scn10a	10116.ENSRNOP00000074146	10116.ENSRNOP00000047944	0	0	0	0	0.044	0.064	0	0.466	0.481
Kcnc1	Kcnma1	10116.ENSRNOP00000074146	10116.ENSRNOP00000058962	0	0	0	0.555	0.122	0	0	0.372	0.425
Kcnc1	Scn9a	10116.ENSRNOP00000074146	10116.ENSRNOP00000059170	0	0	0	0	0.055	0.064	0	0.558	0.575
Kcnc1	Scn5a	10116.ENSRNOP00000074146	10116.ENSRNOP00000060180	0	0	0	0	0	0.064	0	0.583	0.593
Kcnc1	Slc12a5	10116.ENSRNOP00000074146	10116.ENSRNOP00000062103	0	0	0	0	0.195	0	0	0.321	0.431
Kcnc1	Scn1a	10116.ENSRNOP00000074146	10116.ENSRNOP00000073986	0	0	0	0	0.146	0.064	0	0.525	0.587
Kcnc1	Scn1b	10116.ENSRNOP00000074146	10116.ENSRNOP00000074323	0	0	0	0	0.065	0.042	0	0.512	0.524
Kcnd3	Kcne1	10116.ENSRNOP00000019997	10116.ENSRNOP00000002717	0	0	0	0	0	0.105	0	0.759	0.775
Kcnd3	Kcnk2	10116.ENSRNOP00000019997	10116.ENSRNOP00000003684	0	0	0	0	0.125	0	0	0.516	0.558
Kcnd3	Kcnj2	10116.ENSRNOP00000019997	10116.ENSRNOP00000006254	0	0	0	0	0.06	0	0	0.727	0.733
Kcnd3	Scn3a	10116.ENSRNOP00000019997	10116.ENSRNOP00000006646	0	0	0	0	0.078	0.064	0	0.486	0.518
Kcnd3	Rangrf	10116.ENSRNOP00000019997	10116.ENSRNOP00000006883	0	0	0	0	0	0.063	0	0.517	0.528
Kcnd3	Scn2a	10116.ENSRNOP00000019997	10116.ENSRNOP00000007069	0	0	0	0	0.143	0.064	0	0.549	0.606
Kcnd3	Kcnh2	10116.ENSRNOP00000019997	10116.ENSRNOP00000013800	0	0	0	0	0.103	0.098	0	0.69	0.727
Kcnd3	Scn4a	10116.ENSRNOP00000019997	10116.ENSRNOP00000016841	0	0	0	0	0	0.064	0	0.507	0.519
Kcnd3	Kcnj8	10116.ENSRNOP00000019997	10116.ENSRNOP00000018057	0	0	0	0	0.06	0	0	0.65	0.657
Kcnd3	Scn1a	10116.ENSRNOP00000019997	10116.ENSRNOP00000073986	0	0	0	0	0.123	0.064	0	0.338	0.409
Kcnd3	Kcnq3	10116.ENSRNOP00000019997	10116.ENSRNOP00000065354	0	0	0.154	0.565	0.139	0.067	0	0.277	0.443
Kcnd3	Kcnq2	10116.ENSRNOP00000019997	10116.ENSRNOP00000040830	0	0	0.151	0.575	0.135	0.124	0	0.266	0.466
Kcnd3	Scn4b	10116.ENSRNOP00000019997	10116.ENSRNOP00000033284	0	0	0	0	0.051	0	0	0.473	0.478
Kcnd3	Scn9a	10116.ENSRNOP00000019997	10116.ENSRNOP00000059170	0	0	0	0	0.095	0.064	0	0.521	0.559
Kcnd3	Kcnj5	10116.ENSRNOP00000019997	10116.ENSRNOP00000048134	0	0	0	0	0.096	0	0	0.579	0.603
Kcnd3	Scn2b	10116.ENSRNOP00000019997	10116.ENSRNOP00000021819	0	0	0	0	0.116	0	0	0.569	0.603
Kcnd3	Scn3b	10116.ENSRNOP00000019997	10116.ENSRNOP00000071448	0	0	0	0	0.085	0	0	0.591	0.61
Kcnd3	Kcnma1	10116.ENSRNOP00000019997	10116.ENSRNOP00000058962	0	0	0	0.555	0.086	0	0	0.591	0.61
Kcnd3	Scn10a	10116.ENSRNOP00000019997	10116.ENSRNOP00000047944	0	0	0	0	0	0.064	0	0.602	0.611
Kcnd3	Kcne3	10116.ENSRNOP00000019997	10116.ENSRNOP00000044706	0	0	0	0	0.052	0.117	0	0.732	0.756
Kcnd3	Kcne5	10116.ENSRNOP00000019997	10116.ENSRNOP00000067483	0	0	0	0	0	0.056	0	0.785	0.788
Kcnd3	Kcne2	10116.ENSRNOP00000019997	10116.ENSRNOP00000045279	0	0	0	0	0	0.051	0	0.788	0.79
Kcnd3	Scn1b	10116.ENSRNOP00000019997	10116.ENSRNOP00000074323	0	0	0	0	0	0.098	0	0.783	0.795
Kcnd3	Scn5a	10116.ENSRNOP00000019997	10116.ENSRNOP00000060180	0	0	0	0	0.068	0.064	0	0.819	0.829
Kcne1	Scnn1g	10116.ENSRNOP00000002717	10116.ENSRNOP00000024057	0	0	0	0	0.078	0	0	0.396	0.419
Kcne1	Scn2b	10116.ENSRNOP00000002717	10116.ENSRNOP00000021819	0	0	0	0	0	0	0	0.424	0.424
Kcne1	Scn10a	10116.ENSRNOP00000002717	10116.ENSRNOP00000047944	0	0	0	0	0.049	0	0	0.443	0.448
Kcne1	Kcnma1	10116.ENSRNOP00000002717	10116.ENSRNOP00000058962	0	0	0	0	0.047	0	0	0.489	0.492
Kcne1	Kcnj8	10116.ENSRNOP00000002717	10116.ENSRNOP00000018057	0	0	0	0	0	0	0	0.51	0.51
Kcne1	Scn3b	10116.ENSRNOP00000002717	10116.ENSRNOP00000071448	0	0	0	0	0	0	0	0.536	0.536
Kcne1	Kcne2	10116.ENSRNOP00000002717	10116.ENSRNOP00000045279	0	0	0	0.726	0	0	0	0.548	0.548
Kcne1	Snta1	10116.ENSRNOP00000002717	10116.ENSRNOP00000021715	0	0	0	0	0.049	0	0	0.576	0.579
Kcne1	Scn1b	10116.ENSRNOP00000002717	10116.ENSRNOP00000074323	0	0	0	0	0	0	0	0.587	0.587
Kcne1	Kcnj5	10116.ENSRNOP00000002717	10116.ENSRNOP00000048134	0	0	0	0	0	0	0	0.591	0.591
Kcne1	Scn4b	10116.ENSRNOP00000002717	10116.ENSRNOP00000033284	0	0	0	0	0	0	0	0.659	0.659
Kcne1	Kcnq2	10116.ENSRNOP00000002717	10116.ENSRNOP00000040830	0	0	0	0	0	0.191	0	0.615	0.675
Kcne1	Kcnq3	10116.ENSRNOP00000002717	10116.ENSRNOP00000065354	0	0	0	0	0	0.191	0	0.652	0.706
Kcne1	Kcnj2	10116.ENSRNOP00000002717	10116.ENSRNOP00000006254	0	0	0	0	0.051	0	0	0.757	0.759
Kcne1	Scn5a	10116.ENSRNOP00000002717	10116.ENSRNOP00000060180	0	0	0	0	0.049	0	0	0.782	0.784
Kcne1	Kcnh2	10116.ENSRNOP00000002717	10116.ENSRNOP00000013800	0	0	0	0	0	0.099	0	0.773	0.787
Kcne1	Kcne5	10116.ENSRNOP00000002717	10116.ENSRNOP00000067483	0	0	0	0	0	0	0	0.79	0.79
Kcne1	Kcne3	10116.ENSRNOP00000002717	10116.ENSRNOP00000044706	0	0	0	0	0	0	0	0.925	0.925
Kcne2	Kcnj2	10116.ENSRNOP00000045279	10116.ENSRNOP00000006254	0	0	0	0	0.052	0	0	0.749	0.752
Kcne2	Kcnh2	10116.ENSRNOP00000045279	10116.ENSRNOP00000013800	0	0	0	0	0	0.052	0.5	0.875	0.935
Kcne2	Kcnj8	10116.ENSRNOP00000045279	10116.ENSRNOP00000018057	0	0	0	0	0.074	0	0	0.481	0.499
Kcne2	Snta1	10116.ENSRNOP00000045279	10116.ENSRNOP00000021715	0	0	0	0	0	0	0	0.612	0.612
Kcne2	Scn2b	10116.ENSRNOP00000045279	10116.ENSRNOP00000021819	0	0	0	0	0.042	0	0	0.545	0.546
Kcne2	Scn4b	10116.ENSRNOP00000045279	10116.ENSRNOP00000033284	0	0	0	0	0	0	0	0.754	0.754
Kcne2	Kcnq2	10116.ENSRNOP00000045279	10116.ENSRNOP00000040830	0	0	0	0	0.054	0.067	0	0.548	0.566
Kcne2	Kcne3	10116.ENSRNOP00000045279	10116.ENSRNOP00000044706	0	0	0	0	0.062	0	0	0.944	0.945
Kcne2	Nav1	10116.ENSRNOP00000045279	10116.ENSRNOP00000059597	0	0	0	0	0	0	0	0.414	0.414
Kcne2	Scn10a	10116.ENSRNOP00000045279	10116.ENSRNOP00000047944	0	0	0	0	0	0.063	0	0.426	0.44
Kcne2	Kcnq3	10116.ENSRNOP00000045279	10116.ENSRNOP00000065354	0	0	0	0	0	0.067	0	0.555	0.567
Kcne2	Kcnj5	10116.ENSRNOP00000045279	10116.ENSRNOP00000048134	0	0	0	0	0.064	0	0	0.594	0.604
Kcne2	Scn1b	10116.ENSRNOP00000045279	10116.ENSRNOP00000074323	0	0	0	0	0	0	0	0.617	0.617
Kcne2	Scn3b	10116.ENSRNOP00000045279	10116.ENSRNOP00000071448	0	0	0	0	0.103	0	0	0.623	0.648
Kcne2	Kcne5	10116.ENSRNOP00000045279	10116.ENSRNOP00000067483	0	0	0	0	0	0	0	0.806	0.806
Kcne2	Scn5a	10116.ENSRNOP00000045279	10116.ENSRNOP00000060180	0	0	0	0	0	0.063	0	0.849	0.853
Kcne3	Kcnj2	10116.ENSRNOP00000044706	10116.ENSRNOP00000006254	0	0	0	0	0.058	0	0	0.542	0.55
Kcne3	Rangrf	10116.ENSRNOP00000044706	10116.ENSRNOP00000006883	0	0	0	0	0	0	0	0.593	0.593
Kcne3	Kcnh2	10116.ENSRNOP00000044706	10116.ENSRNOP00000013800	0	0	0	0	0.044	0	0.5	0.658	0.822
Kcne3	Scn4a	10116.ENSRNOP00000044706	10116.ENSRNOP00000016841	0	0	0	0	0	0	0	0.478	0.478
Kcne3	Kcnj8	10116.ENSRNOP00000044706	10116.ENSRNOP00000018057	0	0	0	0	0.082	0	0	0.576	0.594
Kcne3	Scn2b	10116.ENSRNOP00000044706	10116.ENSRNOP00000021819	0	0	0	0	0.051	0	0	0.572	0.577
Kcne3	Scn4b	10116.ENSRNOP00000044706	10116.ENSRNOP00000033284	0	0	0	0	0	0	0	0.497	0.497
Kcne3	Kcnq2	10116.ENSRNOP00000044706	10116.ENSRNOP00000040830	0	0	0	0	0.1	0.295	0	0.426	0.604
Kcne3	Scn10a	10116.ENSRNOP00000044706	10116.ENSRNOP00000047944	0	0	0	0	0.049	0	0	0.421	0.426
Kcne3	Kcnj5	10116.ENSRNOP00000044706	10116.ENSRNOP00000048134	0	0	0	0	0.055	0	0	0.563	0.569
Kcne3	Kcnq3	10116.ENSRNOP00000044706	10116.ENSRNOP00000065354	0	0	0	0	0.1	0.295	0	0.463	0.629
Kcne3	Scn5a	10116.ENSRNOP00000044706	10116.ENSRNOP00000060180	0	0	0	0	0	0	0	0.698	0.698
Kcne3	Scn1b	10116.ENSRNOP00000044706	10116.ENSRNOP00000074323	0	0	0	0	0	0	0	0.743	0.743
Kcne3	Scn3b	10116.ENSRNOP00000044706	10116.ENSRNOP00000071448	0	0	0	0	0.076	0	0	0.76	0.769
Kcne3	Kcne5	10116.ENSRNOP00000044706	10116.ENSRNOP00000067483	0	0	0	0	0	0	0	0.801	0.801
Kcne5	Kcnj2	10116.ENSRNOP00000067483	10116.ENSRNOP00000006254	0	0	0	0	0	0	0	0.579	0.579
Kcne5	Rangrf	10116.ENSRNOP00000067483	10116.ENSRNOP00000006883	0	0	0	0	0	0	0	0.623	0.623
Kcne5	Kcnh2	10116.ENSRNOP00000067483	10116.ENSRNOP00000013800	0	0	0	0	0	0	0.5	0.6	0.791
Kcne5	Kcnj8	10116.ENSRNOP00000067483	10116.ENSRNOP00000018057	0	0	0	0	0	0	0	0.631	0.631
Kcne5	Scn2b	10116.ENSRNOP00000067483	10116.ENSRNOP00000021819	0	0	0	0	0	0	0	0.621	0.621
Kcne5	Scn4b	10116.ENSRNOP00000067483	10116.ENSRNOP00000033284	0	0	0	0	0	0	0	0.462	0.462
Kcne5	Scn10a	10116.ENSRNOP00000067483	10116.ENSRNOP00000047944	0	0	0	0	0	0	0	0.455	0.455
Kcne5	Kcnj5	10116.ENSRNOP00000067483	10116.ENSRNOP00000048134	0	0	0	0	0	0	0	0.485	0.485
Kcne5	Scn5a	10116.ENSRNOP00000067483	10116.ENSRNOP00000060180	0	0	0	0	0	0	0	0.586	0.586
Kcne5	Kcnq3	10116.ENSRNOP00000067483	10116.ENSRNOP00000065354	0	0	0	0	0	0.056	0	0.415	0.424
Kcne5	Scn1b	10116.ENSRNOP00000067483	10116.ENSRNOP00000074323	0	0	0	0	0	0	0	0.576	0.576
Kcne5	Scn3b	10116.ENSRNOP00000067483	10116.ENSRNOP00000071448	0	0	0	0	0.084	0	0	0.613	0.63
Kcnh2	Kcnj2	10116.ENSRNOP00000013800	10116.ENSRNOP00000006254	0	0	0	0	0	0	0	0.724	0.724
Kcnh2	Rangrf	10116.ENSRNOP00000013800	10116.ENSRNOP00000006883	0	0	0	0	0	0	0	0.424	0.424
Kcnh2	Scn10a	10116.ENSRNOP00000013800	10116.ENSRNOP00000047944	0	0	0	0	0.051	0.047	0	0.415	0.424
Kcnh2	Kcnq2	10116.ENSRNOP00000013800	10116.ENSRNOP00000040830	0	0	0	0	0.065	0	0	0.429	0.443
Kcnh2	Scn2b	10116.ENSRNOP00000013800	10116.ENSRNOP00000021819	0	0	0	0	0.083	0	0	0.439	0.463
Kcnh2	Scn1a	10116.ENSRNOP00000013800	10116.ENSRNOP00000073986	0	0	0	0	0.062	0.047	0	0.449	0.464
Kcnh2	Scn4a	10116.ENSRNOP00000013800	10116.ENSRNOP00000016841	0	0	0	0	0	0.047	0	0.498	0.501
Kcnh2	Snta1	10116.ENSRNOP00000013800	10116.ENSRNOP00000021715	0	0	0	0	0	0	0	0.542	0.542
Kcnh2	Kcnj8	10116.ENSRNOP00000013800	10116.ENSRNOP00000018057	0	0	0	0	0	0	0	0.543	0.543
Kcnh2	Scn3b	10116.ENSRNOP00000013800	10116.ENSRNOP00000071448	0	0	0	0	0.067	0	0	0.566	0.579
Kcnh2	Scn1b	10116.ENSRNOP00000013800	10116.ENSRNOP00000074323	0	0	0	0	0.07	0	0	0.587	0.599
Kcnh2	Kcnj5	10116.ENSRNOP00000013800	10116.ENSRNOP00000048134	0	0	0	0	0.071	0	0	0.599	0.611
Kcnh2	Scn4b	10116.ENSRNOP00000013800	10116.ENSRNOP00000033284	0	0	0	0	0.092	0	0	0.687	0.703
Kcnh2	Scn5a	10116.ENSRNOP00000013800	10116.ENSRNOP00000060180	0	0	0	0	0.051	0.047	0	0.878	0.88
Kcnj2	Scn2b	10116.ENSRNOP00000006254	10116.ENSRNOP00000021819	0	0	0	0	0.071	0	0	0.466	0.483
Kcnj2	Kcnma1	10116.ENSRNOP00000006254	10116.ENSRNOP00000058962	0	0	0	0	0.054	0	0	0.488	0.496
Kcnj2	Scn3b	10116.ENSRNOP00000006254	10116.ENSRNOP00000071448	0	0	0	0	0.085	0	0	0.479	0.503
Kcnj2	Snta1	10116.ENSRNOP00000006254	10116.ENSRNOP00000021715	0	0	0	0	0.072	0.081	0	0.501	0.537
Kcnj2	Kcnj5	10116.ENSRNOP00000006254	10116.ENSRNOP00000048134	0	0	0.074	0.932	0.058	0.099	0.5	0.086	0.576
Kcnj2	Scn1b	10116.ENSRNOP00000006254	10116.ENSRNOP00000074323	0	0	0	0	0.077	0	0	0.562	0.578
Kcnj2	Scn4a	10116.ENSRNOP00000006254	10116.ENSRNOP00000016841	0	0	0	0	0.104	0	0	0.557	0.586
Kcnj2	Scn4b	10116.ENSRNOP00000006254	10116.ENSRNOP00000033284	0	0	0	0	0.112	0	0	0.602	0.632
Kcnj2	Scn5a	10116.ENSRNOP00000006254	10116.ENSRNOP00000060180	0	0	0	0	0.049	0.51	0	0.763	0.88
Kcnj2	Kcnq2	10116.ENSRNOP00000006254	10116.ENSRNOP00000040830	0	0	0	0	0.082	0	0.9	0.144	0.914
Kcnj2	Kcnq3	10116.ENSRNOP00000006254	10116.ENSRNOP00000065354	0	0	0	0	0.1	0	0.9	0.273	0.928
Kcnj5	Snta1	10116.ENSRNOP00000048134	10116.ENSRNOP00000021715	0	0	0	0	0	0.053	0	0.511	0.517
Kcnj5	Scn2b	10116.ENSRNOP00000048134	10116.ENSRNOP00000021819	0	0	0	0	0.051	0	0	0.421	0.427
Kcnj5	Scn4b	10116.ENSRNOP00000048134	10116.ENSRNOP00000033284	0	0	0	0	0.067	0	0	0.573	0.585
Kcnj5	Scn1b	10116.ENSRNOP00000048134	10116.ENSRNOP00000074323	0	0	0	0	0	0	0	0.544	0.544
Kcnj5	LOC100912455	10116.ENSRNOP00000048134	10116.ENSRNOP00000066524	0	0	0	0	0.052	0	0	0.582	0.586
Kcnj5	Scn5a	10116.ENSRNOP00000048134	10116.ENSRNOP00000060180	0	0	0	0	0.086	0	0	0.576	0.596
Kcnj5	Scn3b	10116.ENSRNOP00000048134	10116.ENSRNOP00000071448	0	0	0	0	0.116	0	0	0.579	0.612
Kcnj8	Kcnk2	10116.ENSRNOP00000018057	10116.ENSRNOP00000003684	0	0	0	0	0.046	0	0	0.475	0.478
Kcnj8	Rangrf	10116.ENSRNOP00000018057	10116.ENSRNOP00000006883	0	0	0	0	0	0	0	0.518	0.518
Kcnj8	Scn2b	10116.ENSRNOP00000018057	10116.ENSRNOP00000021819	0	0	0	0	0.051	0	0	0.414	0.42
Kcnj8	Trpm4	10116.ENSRNOP00000018057	10116.ENSRNOP00000041387	0	0	0	0	0.043	0.051	0	0.525	0.531
Kcnj8	Scn5a	10116.ENSRNOP00000018057	10116.ENSRNOP00000060180	0	0	0	0	0	0	0	0.582	0.582
Kcnj8	Scn1b	10116.ENSRNOP00000018057	10116.ENSRNOP00000074323	0	0	0	0	0.058	0	0	0.607	0.614
Kcnj8	Scn3b	10116.ENSRNOP00000018057	10116.ENSRNOP00000071448	0	0	0	0	0.14	0	0	0.609	0.65
Kcnj8	Kcnma1	10116.ENSRNOP00000018057	10116.ENSRNOP00000058962	0	0	0	0	0.047	0	0	0.678	0.68
Kcnk2	Trpm4	10116.ENSRNOP00000003684	10116.ENSRNOP00000041387	0	0	0	0	0	0	0	0.412	0.412
Kcnk2	Scn4a	10116.ENSRNOP00000003684	10116.ENSRNOP00000016841	0	0	0	0	0	0	0	0.422	0.422
Kcnk2	Scn3a	10116.ENSRNOP00000003684	10116.ENSRNOP00000006646	0	0	0	0	0.092	0	0	0.395	0.427
Kcnk2	Scn2a	10116.ENSRNOP00000003684	10116.ENSRNOP00000007069	0	0	0	0	0.102	0	0	0.392	0.431
Kcnk2	Scn5a	10116.ENSRNOP00000003684	10116.ENSRNOP00000060180	0	0	0	0	0.054	0	0	0.445	0.452
Kcnk2	Scnn1g	10116.ENSRNOP00000003684	10116.ENSRNOP00000024057	0	0	0	0	0.043	0	0	0.507	0.508
Kcnk2	Scn9a	10116.ENSRNOP00000003684	10116.ENSRNOP00000059170	0	0	0	0	0.092	0	0	0.543	0.568
Kcnk2	Scn10a	10116.ENSRNOP00000003684	10116.ENSRNOP00000047944	0	0	0	0	0	0	0	0.6	0.6
Kcnk2	Kcnma1	10116.ENSRNOP00000003684	10116.ENSRNOP00000058962	0	0	0	0	0.064	0	0	0.641	0.65
Kcnk2	Trpv1	10116.ENSRNOP00000003684	10116.ENSRNOP00000026493	0	0	0	0	0	0	0	0.692	0.692
Kcnk2	Trpa1	10116.ENSRNOP00000003684	10116.ENSRNOP00000009874	0	0	0	0	0.051	0	0	0.691	0.694
Kcnma1	Scn3a	10116.ENSRNOP00000058962	10116.ENSRNOP00000006646	0	0	0	0	0.16	0.05	0	0.469	0.54
Kcnma1	Scn2a	10116.ENSRNOP00000058962	10116.ENSRNOP00000007069	0	0	0	0	0.167	0.05	0	0.551	0.613
Kcnma1	Scn8a	10116.ENSRNOP00000058962	10116.ENSRNOP00000008160	0	0	0	0	0.152	0.05	0	0.467	0.533
Kcnma1	Trpa1	10116.ENSRNOP00000058962	10116.ENSRNOP00000009874	0	0	0	0	0	0.056	0	0.511	0.519
Kcnma1	Scn4a	10116.ENSRNOP00000058962	10116.ENSRNOP00000016841	0	0	0	0	0.115	0.05	0	0.457	0.504
Kcnma1	Scn2b	10116.ENSRNOP00000058962	10116.ENSRNOP00000021819	0	0	0	0	0.121	0	0	0.36	0.414
Kcnma1	Scnn1g	10116.ENSRNOP00000058962	10116.ENSRNOP00000024057	0	0	0	0	0	0	0	0.628	0.628
Kcnma1	Trpv1	10116.ENSRNOP00000058962	10116.ENSRNOP00000026493	0	0	0	0	0.055	0	0	0.581	0.587
Kcnma1	Trpm4	10116.ENSRNOP00000058962	10116.ENSRNOP00000041387	0	0	0	0	0.046	0	0	0.564	0.566
Kcnma1	Scn10a	10116.ENSRNOP00000058962	10116.ENSRNOP00000047944	0	0	0	0	0.104	0.05	0	0.459	0.499
Kcnma1	Nalcn	10116.ENSRNOP00000058962	10116.ENSRNOP00000054214	0	0	0	0	0.189	0.047	0	0.382	0.481
Kcnma1	Scn1a	10116.ENSRNOP00000058962	10116.ENSRNOP00000073986	0	0	0	0	0.119	0.05	0	0.416	0.469
Kcnma1	Scn5a	10116.ENSRNOP00000058962	10116.ENSRNOP00000060180	0	0	0	0	0.104	0.05	0	0.56	0.592
Kcnma1	Scn9a	10116.ENSRNOP00000058962	10116.ENSRNOP00000059170	0	0	0	0	0.139	0.05	0	0.572	0.62
Kcnma1	Kcnq3	10116.ENSRNOP00000058962	10116.ENSRNOP00000065354	0	0	0	0	0.116	0	0	0.616	0.646
Kcnq2	Scn3a	10116.ENSRNOP00000040830	10116.ENSRNOP00000006646	0	0	0	0	0.107	0.064	0	0.691	0.719
Kcnq2	Scn2a	10116.ENSRNOP00000040830	10116.ENSRNOP00000007069	0	0	0	0	0.187	0.064	0	0.755	0.798
Kcnq2	Scn8a	10116.ENSRNOP00000040830	10116.ENSRNOP00000008160	0	0	0	0	0.205	0.064	0	0.753	0.8
Kcnq2	Scn4a	10116.ENSRNOP00000040830	10116.ENSRNOP00000016841	0	0	0	0	0	0.064	0	0.401	0.415
Kcnq2	Stxbp1	10116.ENSRNOP00000040830	10116.ENSRNOP00000021189	0	0	0	0	0.146	0	0	0.637	0.677
Kcnq2	Scn2b	10116.ENSRNOP00000040830	10116.ENSRNOP00000021819	0	0	0	0	0.19	0	0	0.466	0.549
Kcnq2	Kcnt1	10116.ENSRNOP00000040830	10116.ENSRNOP00000023542	0	0	0	0	0.104	0	0	0.667	0.689
Kcnq2	Trpv1	10116.ENSRNOP00000040830	10116.ENSRNOP00000026493	0	0	0	0	0.057	0	0	0.418	0.428
Kcnq2	Scn4b	10116.ENSRNOP00000040830	10116.ENSRNOP00000033284	0	0	0	0	0.151	0	0	0.345	0.42
Kcnq2	Nalcn	10116.ENSRNOP00000040830	10116.ENSRNOP00000054214	0	0	0	0	0.184	0.064	0	0.3	0.418
Kcnq2	LOC100912455	10116.ENSRNOP00000040830	10116.ENSRNOP00000066524	0	0	0	0	0.074	0	0	0.42	0.44
Kcnq2	Scn5a	10116.ENSRNOP00000040830	10116.ENSRNOP00000060180	0	0	0	0	0.058	0.064	0	0.451	0.474
Kcnq2	Slc12a5	10116.ENSRNOP00000040830	10116.ENSRNOP00000062103	0	0	0	0	0.2	0	0	0.375	0.479
Kcnq2	Scn10a	10116.ENSRNOP00000040830	10116.ENSRNOP00000047944	0	0	0	0	0.06	0.064	0	0.459	0.482
Kcnq2	Prrt2	10116.ENSRNOP00000040830	10116.ENSRNOP00000050996	0	0	0	0	0.184	0	0	0.406	0.495
Kcnq2	Scn1b	10116.ENSRNOP00000040830	10116.ENSRNOP00000074323	0	0	0	0	0.065	0.042	0	0.535	0.547
Kcnq2	Pcdh19	10116.ENSRNOP00000040830	10116.ENSRNOP00000074621	0	0	0	0	0.07	0.056	0	0.67	0.685
Kcnq2	Scn9a	10116.ENSRNOP00000040830	10116.ENSRNOP00000059170	0	0	0	0	0.111	0.064	0	0.681	0.711
Kcnq2	Scn1a	10116.ENSRNOP00000040830	10116.ENSRNOP00000073986	0	0	0	0	0.059	0.064	0	0.754	0.764
Kcnq2	Nfasc	10116.ENSRNOP00000040830	10116.ENSRNOP00000057594	0	0	0	0	0.212	0	0	0.74	0.786
Kcnq2	Kcnq3	10116.ENSRNOP00000040830	10116.ENSRNOP00000065354	0	0	0.074	0.899	0.24	0.099	0.9	0.976	0.998
Kcnq3	Scn3a	10116.ENSRNOP00000065354	10116.ENSRNOP00000006646	0	0	0	0	0.108	0.064	0	0.587	0.625
Kcnq3	Scn2a	10116.ENSRNOP00000065354	10116.ENSRNOP00000007069	0	0	0	0	0.209	0.064	0	0.646	0.715
Kcnq3	Scn8a	10116.ENSRNOP00000065354	10116.ENSRNOP00000008160	0	0	0	0	0.231	0.064	0	0.551	0.649
Kcnq3	Stxbp1	10116.ENSRNOP00000065354	10116.ENSRNOP00000021189	0	0	0	0	0.111	0	0	0.361	0.408
Kcnq3	Kcnt1	10116.ENSRNOP00000065354	10116.ENSRNOP00000023542	0	0	0	0	0.104	0	0	0.556	0.586
Kcnq3	Nalcn	10116.ENSRNOP00000065354	10116.ENSRNOP00000054214	0	0	0	0	0.211	0.064	0	0.344	0.473
Kcnq3	Nfasc	10116.ENSRNOP00000065354	10116.ENSRNOP00000057594	0	0	0	0	0.18	0	0	0.406	0.493
Kcnq3	Scn9a	10116.ENSRNOP00000065354	10116.ENSRNOP00000059170	0	0	0	0	0.127	0.064	0	0.577	0.624
Kcnq3	LOC100912455	10116.ENSRNOP00000065354	10116.ENSRNOP00000066524	0	0	0	0	0	0	0	0.481	0.481
Kcnq3	Scn1b	10116.ENSRNOP00000065354	10116.ENSRNOP00000074323	0	0	0	0	0	0.042	0	0.538	0.538
Kcnq3	Scn1a	10116.ENSRNOP00000065354	10116.ENSRNOP00000073986	0	0	0	0	0.065	0.064	0	0.647	0.664
Kcnt1	Scn3a	10116.ENSRNOP00000023542	10116.ENSRNOP00000006646	0	0	0	0	0.103	0.046	0	0.561	0.592
Kcnt1	Scn2a	10116.ENSRNOP00000023542	10116.ENSRNOP00000007069	0	0	0	0	0.103	0.046	0	0.57	0.6
Kcnt1	Scn8a	10116.ENSRNOP00000023542	10116.ENSRNOP00000008160	0	0	0	0	0.133	0.046	0	0.545	0.591
Kcnt1	Stxbp1	10116.ENSRNOP00000023542	10116.ENSRNOP00000021189	0	0	0	0	0.088	0.075	0	0.407	0.456
Kcnt1	Scn1b	10116.ENSRNOP00000023542	10116.ENSRNOP00000074323	0	0	0	0	0	0	0	0.405	0.405
Kcnt1	Pcdh19	10116.ENSRNOP00000023542	10116.ENSRNOP00000074621	0	0	0	0	0	0	0	0.534	0.534
Kcnt1	Scn9a	10116.ENSRNOP00000023542	10116.ENSRNOP00000059170	0	0	0	0	0.094	0.046	0	0.542	0.57
Kcnt1	Scn1a	10116.ENSRNOP00000023542	10116.ENSRNOP00000073986	0	0	0	0	0.076	0.046	0	0.609	0.626
LOC100912455	Scn3a	10116.ENSRNOP00000066524	10116.ENSRNOP00000006646	0	0	0	0	0.048	0	0	0.414	0.418
LOC100912455	Scn8a	10116.ENSRNOP00000066524	10116.ENSRNOP00000008160	0	0	0	0	0.076	0	0	0.47	0.49
LOC100912455	Scn1a	10116.ENSRNOP00000066524	10116.ENSRNOP00000073986	0	0	0	0	0.048	0	0	0.479	0.483
Nalcn	Scn2a	10116.ENSRNOP00000054214	10116.ENSRNOP00000007069	0	0	0	0.558	0.236	0.099	0	0.231	0.424
Nalcn	Trpa1	10116.ENSRNOP00000054214	10116.ENSRNOP00000009874	0	0	0	0	0.052	0.054	0	0.456	0.469
Nalcn	Unc79	10116.ENSRNOP00000054214	10116.ENSRNOP00000011775	0	0	0	0	0.147	0.969	0	0.898	0.997
Nalcn	Scn2b	10116.ENSRNOP00000054214	10116.ENSRNOP00000021819	0	0	0	0	0.199	0.42	0	0.219	0.605
Nalcn	Scn4b	10116.ENSRNOP00000054214	10116.ENSRNOP00000033284	0	0	0	0	0.093	0.173	0	0.287	0.418
Nalcn	Unc80	10116.ENSRNOP00000054214	10116.ENSRNOP00000035988	0	0	0	0	0.209	0.971	0	0.928	0.998
Nalcn	Trpm4	10116.ENSRNOP00000054214	10116.ENSRNOP00000041387	0	0	0	0	0	0	0	0.425	0.425
Nalcn	Wdr35	10116.ENSRNOP00000054214	10116.ENSRNOP00000042019	0	0	0	0	0	0.408	0	0.111	0.451
Nalcn	Prrt2	10116.ENSRNOP00000054214	10116.ENSRNOP00000050996	0	0	0	0	0.184	0	0	0.322	0.423
Nalcn	Scn3b	10116.ENSRNOP00000054214	10116.ENSRNOP00000071448	0	0	0	0	0.08	0.167	0	0.448	0.54
Nalcn	Nav1	10116.ENSRNOP00000054214	10116.ENSRNOP00000059597	0	0	0	0	0	0	0	0.559	0.559
Nalcn	Scn1b	10116.ENSRNOP00000054214	10116.ENSRNOP00000074323	0	0	0	0	0.082	0.474	0	0.36	0.664
Nav1	Scn3a	10116.ENSRNOP00000059597	10116.ENSRNOP00000006646	0	0	0	0	0	0	0	0.599	0.599
Nav1	Scn2a	10116.ENSRNOP00000059597	10116.ENSRNOP00000007069	0	0	0	0	0	0	0	0.713	0.713
Nav1	Scn8a	10116.ENSRNOP00000059597	10116.ENSRNOP00000008160	0	0	0	0	0	0	0	0.485	0.485
Nav1	Scn4a	10116.ENSRNOP00000059597	10116.ENSRNOP00000016841	0	0	0	0	0	0	0	0.771	0.771
Nav1	Scn2b	10116.ENSRNOP00000059597	10116.ENSRNOP00000021819	0	0	0	0	0	0	0	0.442	0.442
Nav1	Scn10a	10116.ENSRNOP00000059597	10116.ENSRNOP00000047944	0	0	0	0	0	0	0	0.561	0.561
Nav1	Scn9a	10116.ENSRNOP00000059597	10116.ENSRNOP00000059170	0	0	0	0	0	0	0	0.559	0.559
Nav1	Scn1a	10116.ENSRNOP00000059597	10116.ENSRNOP00000073986	0	0	0	0	0	0	0	0.521	0.521
Nav1	Scn5a	10116.ENSRNOP00000059597	10116.ENSRNOP00000060180	0	0	0	0	0	0	0	0.65	0.65
Nfasc	Scn2a	10116.ENSRNOP00000057594	10116.ENSRNOP00000007069	0	0	0	0	0.188	0.043	0	0.66	0.712
Nfasc	Scn8a	10116.ENSRNOP00000057594	10116.ENSRNOP00000008160	0	0	0	0	0.164	0.043	0	0.692	0.732
Nfasc	Scn2b	10116.ENSRNOP00000057594	10116.ENSRNOP00000021819	0	0	0	0	0.15	0	0	0.421	0.486
Nfasc	Scn1a	10116.ENSRNOP00000057594	10116.ENSRNOP00000073986	0	0	0	0	0.063	0.043	0	0.397	0.413
Nfasc	Scn3b	10116.ENSRNOP00000057594	10116.ENSRNOP00000071448	0	0	0	0	0.049	0.292	0.7	0.352	0.851
Nfasc	Scn1b	10116.ENSRNOP00000057594	10116.ENSRNOP00000074323	0	0	0	0	0.065	0.292	0.7	0.415	0.868
P2rx3	Scn3a	10116.ENSRNOP00000031629	10116.ENSRNOP00000006646	0	0	0	0	0.056	0	0	0.397	0.406
P2rx3	Trpa1	10116.ENSRNOP00000031629	10116.ENSRNOP00000009874	0	0	0	0	0	0	0	0.748	0.748
P2rx3	Scnn1g	10116.ENSRNOP00000031629	10116.ENSRNOP00000024057	0	0	0	0	0.051	0	0	0.425	0.431
P2rx3	Trpv1	10116.ENSRNOP00000031629	10116.ENSRNOP00000026493	0	0	0	0	0.066	0	0	0.913	0.915
P2rx3	Trpm5	10116.ENSRNOP00000031629	10116.ENSRNOP00000039981	0	0	0	0	0	0	0	0.5	0.499
P2rx3	Scn11a	10116.ENSRNOP00000031629	10116.ENSRNOP00000033224	0	0	0	0	0.055	0	0	0.594	0.6
P2rx3	Scn9a	10116.ENSRNOP00000031629	10116.ENSRNOP00000059170	0	0	0	0	0	0	0	0.66	0.66
P2rx3	Scn10a	10116.ENSRNOP00000031629	10116.ENSRNOP00000047944	0	0	0	0	0	0	0	0.715	0.715
Pcdh19	Scn3a	10116.ENSRNOP00000074621	10116.ENSRNOP00000006646	0	0	0	0	0.118	0	0	0.513	0.553
Pcdh19	Scn2a	10116.ENSRNOP00000074621	10116.ENSRNOP00000007069	0	0	0	0	0.089	0	0	0.621	0.64
Pcdh19	Scn8a	10116.ENSRNOP00000074621	10116.ENSRNOP00000008160	0	0	0	0	0.064	0	0	0.511	0.522
Pcdh19	Stxbp1	10116.ENSRNOP00000074621	10116.ENSRNOP00000021189	0	0	0	0	0.064	0	0	0.66	0.668
Pcdh19	Prrt2	10116.ENSRNOP00000074621	10116.ENSRNOP00000050996	0	0	0	0	0.084	0	0	0.469	0.493
Pcdh19	Scn9a	10116.ENSRNOP00000074621	10116.ENSRNOP00000059170	0	0	0	0	0.088	0	0	0.458	0.485
Pcdh19	Scn1a	10116.ENSRNOP00000074621	10116.ENSRNOP00000073986	0	0	0	0	0.052	0	0	0.795	0.798
Pcdh19	Scn1b	10116.ENSRNOP00000074621	10116.ENSRNOP00000074323	0	0	0	0	0	0	0	0.549	0.549
Plaat5	Scn3a	10116.ENSRNOP00000037070	10116.ENSRNOP00000006646	0	0	0	0	0.042	0	0	0.535	0.535
Plaat5	Scn2a	10116.ENSRNOP00000037070	10116.ENSRNOP00000007069	0	0	0	0	0.056	0	0	0.535	0.542
Plaat5	Scn8a	10116.ENSRNOP00000037070	10116.ENSRNOP00000008160	0	0	0	0	0	0	0	0.587	0.587
Plaat5	Scn4a	10116.ENSRNOP00000037070	10116.ENSRNOP00000016841	0	0	0	0	0.06	0	0	0.474	0.484
Plaat5	Scn2b	10116.ENSRNOP00000037070	10116.ENSRNOP00000021819	0	0	0	0	0.061	0	0	0.482	0.492
Plaat5	Scn10a	10116.ENSRNOP00000037070	10116.ENSRNOP00000047944	0	0	0	0	0	0	0	0.406	0.406
Plaat5	Scn1b	10116.ENSRNOP00000037070	10116.ENSRNOP00000074323	0	0	0	0	0	0	0	0.487	0.487
Plaat5	Scn1a	10116.ENSRNOP00000037070	10116.ENSRNOP00000073986	0	0	0	0	0	0	0	0.531	0.531
Plaat5	Scn5a	10116.ENSRNOP00000037070	10116.ENSRNOP00000060180	0	0	0	0	0	0	0	0.535	0.535
Plaat5	Scn9a	10116.ENSRNOP00000037070	10116.ENSRNOP00000059170	0	0	0	0	0	0	0	0.535	0.535
Prrt2	Scn3a	10116.ENSRNOP00000050996	10116.ENSRNOP00000006646	0	0	0	0	0.103	0	0	0.36	0.401
Prrt2	Scn2a	10116.ENSRNOP00000050996	10116.ENSRNOP00000007069	0	0	0	0	0.184	0	0	0.619	0.676
Prrt2	Scn8a	10116.ENSRNOP00000050996	10116.ENSRNOP00000008160	0	0	0	0	0.145	0	0	0.453	0.512
Prrt2	Stxbp1	10116.ENSRNOP00000050996	10116.ENSRNOP00000021189	0	0	0	0	0.165	0.099	0	0.366	0.481
Prrt2	Scn1a	10116.ENSRNOP00000050996	10116.ENSRNOP00000073986	0	0	0	0	0	0	0	0.57	0.57
Rangrf	Scn10a	10116.ENSRNOP00000006883	10116.ENSRNOP00000047944	0	0	0	0	0	0	0	0.453	0.453
Rangrf	Trpm4	10116.ENSRNOP00000006883	10116.ENSRNOP00000041387	0	0	0	0	0	0	0	0.515	0.515
Rangrf	Scn3b	10116.ENSRNOP00000006883	10116.ENSRNOP00000071448	0	0	0	0	0	0	0	0.581	0.581
Rangrf	Scn2b	10116.ENSRNOP00000006883	10116.ENSRNOP00000021819	0	0	0	0	0	0	0	0.598	0.598
Rangrf	Scn1b	10116.ENSRNOP00000006883	10116.ENSRNOP00000074323	0	0	0	0	0.064	0	0	0.622	0.631
Rangrf	Scn5a	10116.ENSRNOP00000006883	10116.ENSRNOP00000060180	0	0	0	0	0.054	0	0	0.631	0.636
Scn10a	Scn3a	10116.ENSRNOP00000047944	10116.ENSRNOP00000006646	0	0	0.062	0.953	0	0.099	0.72	0.081	0.753
Scn10a	Scn2a	10116.ENSRNOP00000047944	10116.ENSRNOP00000007069	0	0	0.065	0.947	0	0.099	0.72	0.086	0.755
Scn10a	Scn8a	10116.ENSRNOP00000047944	10116.ENSRNOP00000008160	0	0	0.063	0.949	0	0.099	0.72	0.079	0.753
Scn10a	Trpa1	10116.ENSRNOP00000047944	10116.ENSRNOP00000009874	0	0	0	0	0.057	0.054	0	0.801	0.807
Scn10a	Unc79	10116.ENSRNOP00000047944	10116.ENSRNOP00000011775	0	0	0	0	0.083	0.703	0	0.356	0.809
Scn10a	Scn4a	10116.ENSRNOP00000047944	10116.ENSRNOP00000016841	0	0	0.063	0.952	0.051	0.099	0.72	0.082	0.756
Scn10a	Scn2b	10116.ENSRNOP00000047944	10116.ENSRNOP00000021819	0	0	0	0	0.054	0.481	0.72	0.562	0.931
Scn10a	Scnn1g	10116.ENSRNOP00000047944	10116.ENSRNOP00000024057	0	0	0	0	0	0	0.54	0.389	0.707
Scn10a	Trpv1	10116.ENSRNOP00000047944	10116.ENSRNOP00000026493	0	0	0	0	0.064	0	0	0.865	0.868
Scn10a	Scn11a	10116.ENSRNOP00000047944	10116.ENSRNOP00000033224	0	0	0.067	0.941	0.084	0.172	0.54	0.084	0.647
Scn10a	Scn4b	10116.ENSRNOP00000047944	10116.ENSRNOP00000033284	0	0	0	0	0.054	0.178	0.72	0.614	0.904
Scn10a	Unc80	10116.ENSRNOP00000047944	10116.ENSRNOP00000035988	0	0	0	0	0.055	0.104	0.72	0.088	0.754
Scn10a	Trpm4	10116.ENSRNOP00000047944	10116.ENSRNOP00000041387	0	0	0	0	0	0	0.72	0.339	0.807
Scn10a	Wdr35	10116.ENSRNOP00000047944	10116.ENSRNOP00000042019	0	0	0	0	0	0.408	0	0.111	0.451
Scn10a	Scn7a	10116.ENSRNOP00000047944	10116.ENSRNOP00000044385	0	0	0.09	0.887	0	0.099	0.54	0.1	0.615
Scn10a	Slc12a5	10116.ENSRNOP00000047944	10116.ENSRNOP00000062103	0	0	0	0	0	0.079	0	0.383	0.408
Scn10a	Scnn1b	10116.ENSRNOP00000047944	10116.ENSRNOP00000063755	0	0	0	0	0	0	0.54	0.152	0.593
Scn10a	Scnn1a	10116.ENSRNOP00000047944	10116.ENSRNOP00000061813	0	0	0	0	0.055	0	0.54	0.228	0.635
Scn10a	Scn1a	10116.ENSRNOP00000047944	10116.ENSRNOP00000073986	0	0	0.063	0.951	0	0.141	0.72	0.065	0.761
Scn10a	Scn5a	10116.ENSRNOP00000047944	10116.ENSRNOP00000060180	0	0	0.059	0.963	0.063	0.174	0.72	0.163	0.798
Scn10a	Scn9a	10116.ENSRNOP00000047944	10116.ENSRNOP00000059170	0	0	0.064	0.952	0.122	0.099	0.72	0.402	0.853
Scn10a	Scn3b	10116.ENSRNOP00000047944	10116.ENSRNOP00000071448	0	0	0	0	0	0.172	0.72	0.6	0.899
Scn10a	Scn1b	10116.ENSRNOP00000047944	10116.ENSRNOP00000074323	0	0	0	0	0.05	0.486	0.72	0.692	0.952
Scn11a	Scn3a	10116.ENSRNOP00000033224	10116.ENSRNOP00000006646	0	0	0.067	0.939	0	0.099	0.54	0.404	0.739
Scn11a	Scn2a	10116.ENSRNOP00000033224	10116.ENSRNOP00000007069	0	0	0.07	0.93	0	0.099	0.54	0.405	0.74
Scn11a	Scn8a	10116.ENSRNOP00000033224	10116.ENSRNOP00000008160	0	0	0.067	0.935	0.046	0.124	0.54	0.254	0.684
Scn11a	Trpa1	10116.ENSRNOP00000033224	10116.ENSRNOP00000009874	0	0	0	0	0.048	0.054	0	0.664	0.671
Scn11a	Unc79	10116.ENSRNOP00000033224	10116.ENSRNOP00000011775	0	0	0	0	0.083	0.703	0	0.356	0.809
Scn11a	Scn4a	10116.ENSRNOP00000033224	10116.ENSRNOP00000016841	0	0	0.071	0.936	0.048	0.099	0.54	0.079	0.6
Scn11a	Scn2b	10116.ENSRNOP00000033224	10116.ENSRNOP00000021819	0	0	0	0	0.064	0.315	0.54	0.398	0.799
Scn11a	Scnn1g	10116.ENSRNOP00000033224	10116.ENSRNOP00000024057	0	0	0	0	0	0	0.54	0.067	0.552
Scn11a	Trpv1	10116.ENSRNOP00000033224	10116.ENSRNOP00000026493	0	0	0	0	0.077	0	0	0.651	0.664
Scn11a	Wdr35	10116.ENSRNOP00000033224	10116.ENSRNOP00000042019	0	0	0	0	0	0.408	0	0.111	0.451
Scn11a	Scnn1b	10116.ENSRNOP00000033224	10116.ENSRNOP00000063755	0	0	0	0	0	0	0.54	0.067	0.552
Scn11a	Unc80	10116.ENSRNOP00000033224	10116.ENSRNOP00000035988	0	0	0	0	0	0.099	0.54	0	0.567
Scn11a	Scnn1a	10116.ENSRNOP00000033224	10116.ENSRNOP00000061813	0	0	0	0	0	0	0.54	0.135	0.585
Scn11a	Trpm4	10116.ENSRNOP00000033224	10116.ENSRNOP00000041387	0	0	0	0	0	0	0.54	0.139	0.587
Scn11a	Scn5a	10116.ENSRNOP00000033224	10116.ENSRNOP00000060180	0	0	0.066	0.946	0.055	0.165	0.54	0.074	0.628
Scn11a	Scn7a	10116.ENSRNOP00000033224	10116.ENSRNOP00000044385	0	0	0.098	0.871	0.044	0.106	0.54	0.12	0.631
Scn11a	Scn3b	10116.ENSRNOP00000033224	10116.ENSRNOP00000071448	0	0	0	0	0.047	0.146	0.54	0.406	0.748
Scn11a	Scn9a	10116.ENSRNOP00000033224	10116.ENSRNOP00000059170	0	0	0.068	0.94	0.07	0.172	0.54	0.407	0.768
Scn11a	Scn1a	10116.ENSRNOP00000033224	10116.ENSRNOP00000073986	0	0	0.066	0.938	0.064	0.145	0.54	0.57	0.825
Scn11a	Scn4b	10116.ENSRNOP00000033224	10116.ENSRNOP00000033284	0	0	0	0	0	0.157	0.54	0.741	0.891
Scn11a	Scn1b	10116.ENSRNOP00000033224	10116.ENSRNOP00000074323	0	0	0	0	0.05	0.272	0.54	0.728	0.902
Scn1a	Scn3a	10116.ENSRNOP00000073986	10116.ENSRNOP00000006646	0	0	0.05	0.982	0.062	0	0.9	0.253	0.924
Scn1a	Scn2a	10116.ENSRNOP00000073986	10116.ENSRNOP00000007069	0	0	0.049	0.983	0.173	0	0.9	0.614	0.965
Scn1a	Scn8a	10116.ENSRNOP00000073986	10116.ENSRNOP00000008160	0	0	0.052	0.977	0.126	0.071	0.9	0.276	0.934
Scn1a	Unc79	10116.ENSRNOP00000073986	10116.ENSRNOP00000011775	0	0	0	0	0.083	0.703	0	0.356	0.809
Scn1a	Scn4a	10116.ENSRNOP00000073986	10116.ENSRNOP00000016841	0	0	0.054	0.971	0	0.238	0.72	0.058	0.784
Scn1a	Stxbp1	10116.ENSRNOP00000073986	10116.ENSRNOP00000021189	0	0	0	0	0.078	0	0	0.634	0.649
Scn1a	Scn2b	10116.ENSRNOP00000073986	10116.ENSRNOP00000021819	0	0	0	0	0.122	0.633	0.72	0.734	0.972
Scn1a	Scnn1g	10116.ENSRNOP00000073986	10116.ENSRNOP00000024057	0	0	0	0	0	0	0.54	0.087	0.562
Scn1a	Trpv1	10116.ENSRNOP00000073986	10116.ENSRNOP00000026493	0	0	0	0	0.06	0	0	0.408	0.419
Scn1a	Scnm1	10116.ENSRNOP00000073986	10116.ENSRNOP00000028639	0	0	0	0	0	0	0	0.45	0.45
Scn1a	Scn4b	10116.ENSRNOP00000073986	10116.ENSRNOP00000033284	0	0	0	0	0.071	0.771	0.72	0.761	0.983
Scn1a	Unc80	10116.ENSRNOP00000073986	10116.ENSRNOP00000035988	0	0	0	0	0.055	0.104	0.72	0.138	0.768
Scn1a	Trpm4	10116.ENSRNOP00000073986	10116.ENSRNOP00000041387	0	0	0	0	0	0	0.72	0.168	0.757
Scn1a	Wdr35	10116.ENSRNOP00000073986	10116.ENSRNOP00000042019	0	0	0	0	0	0.408	0	0.111	0.451
Scn1a	Scn7a	10116.ENSRNOP00000073986	10116.ENSRNOP00000044385	0	0	0.072	0.929	0.077	0.101	0.54	0.131	0.636
Scn1a	Scn9a	10116.ENSRNOP00000073986	10116.ENSRNOP00000059170	0	0	0.052	0.978	0.057	0.153	0.9	0.281	0.935
Scn1a	Scn5a	10116.ENSRNOP00000073986	10116.ENSRNOP00000060180	0	0	0.057	0.963	0.055	0.171	0.72	0.145	0.79
Scn1a	Scnn1a	10116.ENSRNOP00000073986	10116.ENSRNOP00000061813	0	0	0	0	0	0	0.54	0.223	0.627
Scn1a	Slc12a5	10116.ENSRNOP00000073986	10116.ENSRNOP00000062103	0	0	0	0	0.109	0.079	0	0.49	0.545
Scn1a	Scnn1b	10116.ENSRNOP00000073986	10116.ENSRNOP00000063755	0	0	0	0	0	0	0.54	0.126	0.581
Scn1a	Scn3b	10116.ENSRNOP00000073986	10116.ENSRNOP00000071448	0	0	0	0	0.066	0.295	0.72	0.56	0.908
Scn1a	Scn1b	10116.ENSRNOP00000073986	10116.ENSRNOP00000074323	0	0	0	0	0.082	0.633	0.9	0.883	0.995
Scn1b	Scn3a	10116.ENSRNOP00000074323	10116.ENSRNOP00000006646	0	0	0	0	0.075	0.727	0.9	0.811	0.994
Scn1b	Scn2a	10116.ENSRNOP00000074323	10116.ENSRNOP00000007069	0	0	0	0	0.058	0.633	0.9	0.833	0.993
Scn1b	Scn8a	10116.ENSRNOP00000074323	10116.ENSRNOP00000008160	0	0	0	0	0.052	0.541	0.9	0.795	0.989
Scn1b	Scn4a	10116.ENSRNOP00000074323	10116.ENSRNOP00000016841	0	0	0	0	0.1	0.862	0.72	0.744	0.989
Scn1b	Stxbp1	10116.ENSRNOP00000074323	10116.ENSRNOP00000021189	0	0	0	0	0.058	0	0	0.432	0.442
Scn1b	Snta1	10116.ENSRNOP00000074323	10116.ENSRNOP00000021715	0	0	0	0	0.131	0	0	0.409	0.464
Scn1b	Scn2b	10116.ENSRNOP00000074323	10116.ENSRNOP00000021819	0	0	0.239	0	0.083	0.714	0.72	0.952	0.996
Scn1b	Scnn1g	10116.ENSRNOP00000074323	10116.ENSRNOP00000024057	0	0	0	0	0	0	0.54	0.116	0.576
Scn1b	Scn4b	10116.ENSRNOP00000074323	10116.ENSRNOP00000033284	0	0	0	0	0.15	0.099	0.9	0.942	0.995
Scn1b	Unc80	10116.ENSRNOP00000074323	10116.ENSRNOP00000035988	0	0	0	0	0	0	0.72	0	0.72
Scn1b	Trpm4	10116.ENSRNOP00000074323	10116.ENSRNOP00000041387	0	0	0	0	0.049	0	0.72	0.407	0.828
Scn1b	Scn7a	10116.ENSRNOP00000074323	10116.ENSRNOP00000044385	0	0	0	0	0.052	0.701	0.9	0.622	0.987
Scn1b	Scn9a	10116.ENSRNOP00000074323	10116.ENSRNOP00000059170	0	0	0	0	0.052	0.701	0.9	0.797	0.993
Scn1b	Scn5a	10116.ENSRNOP00000074323	10116.ENSRNOP00000060180	0	0	0	0	0.052	0.548	0.9	0.894	0.994
Scn1b	Scnn1a	10116.ENSRNOP00000074323	10116.ENSRNOP00000061813	0	0	0	0	0	0	0.54	0.333	0.68
Scn1b	Scnn1b	10116.ENSRNOP00000074323	10116.ENSRNOP00000063755	0	0	0	0	0	0	0.54	0.156	0.595
Scn1b	Scn3b	10116.ENSRNOP00000074323	10116.ENSRNOP00000071448	0	0	0	0.908	0.046	0	0.72	0.436	0.836
Scn2a	Scn3a	10116.ENSRNOP00000007069	10116.ENSRNOP00000006646	0	0	0.05	0.982	0.178	0.528	0.9	0.057	0.958
Scn2a	Trpa1	10116.ENSRNOP00000007069	10116.ENSRNOP00000009874	0	0	0	0	0.057	0.054	0	0.408	0.426
Scn2a	Trpv1	10116.ENSRNOP00000007069	10116.ENSRNOP00000026493	0	0	0	0	0.044	0	0	0.445	0.446
Scn2a	Wdr35	10116.ENSRNOP00000007069	10116.ENSRNOP00000042019	0	0	0	0	0	0.408	0	0.111	0.451
Scn2a	Slc12a5	10116.ENSRNOP00000007069	10116.ENSRNOP00000062103	0	0	0	0	0.217	0.079	0	0.313	0.462
Scn2a	Scnn1b	10116.ENSRNOP00000007069	10116.ENSRNOP00000063755	0	0	0	0	0	0	0.54	0.087	0.562
Scn2a	Scn7a	10116.ENSRNOP00000007069	10116.ENSRNOP00000044385	0	0	0.075	0.922	0	0	0.54	0.088	0.578
Scn2a	Scnn1a	10116.ENSRNOP00000007069	10116.ENSRNOP00000061813	0	0	0	0	0	0	0.54	0.125	0.58
Scn2a	Stxbp1	10116.ENSRNOP00000007069	10116.ENSRNOP00000021189	0	0	0	0	0.14	0	0	0.612	0.652
Scn2a	Scnn1g	10116.ENSRNOP00000007069	10116.ENSRNOP00000024057	0	0	0	0	0	0	0.54	0.278	0.653
Scn2a	Trpm4	10116.ENSRNOP00000007069	10116.ENSRNOP00000041387	0	0	0	0	0	0	0.72	0.296	0.794
Scn2a	Unc80	10116.ENSRNOP00000007069	10116.ENSRNOP00000035988	0	0	0	0	0.174	0.104	0.72	0.203	0.812
Scn2a	Scn5a	10116.ENSRNOP00000007069	10116.ENSRNOP00000060180	0	0	0.057	0.962	0.047	0.099	0.72	0.306	0.814
Scn2a	Unc79	10116.ENSRNOP00000007069	10116.ENSRNOP00000011775	0	0	0	0	0.148	0.703	0	0.356	0.822
Scn2a	Scn4a	10116.ENSRNOP00000007069	10116.ENSRNOP00000016841	0	0	0.056	0.968	0.06	0.528	0.72	0.069	0.87
Scn2a	Scn3b	10116.ENSRNOP00000007069	10116.ENSRNOP00000071448	0	0	0	0	0.074	0.295	0.72	0.708	0.939
Scn2a	Scn9a	10116.ENSRNOP00000007069	10116.ENSRNOP00000059170	0	0	0.052	0.978	0.126	0	0.9	0.38	0.941
Scn2a	Scn4b	10116.ENSRNOP00000007069	10116.ENSRNOP00000033284	0	0	0	0	0.067	0.315	0.72	0.711	0.941
Scn2a	Scn8a	10116.ENSRNOP00000007069	10116.ENSRNOP00000008160	0	0	0.053	0.975	0.17	0.071	0.9	0.339	0.942
Scn2a	Scn2b	10116.ENSRNOP00000007069	10116.ENSRNOP00000021819	0	0	0	0	0.2	0.727	0.72	0.7	0.979
Scn2b	Scn3a	10116.ENSRNOP00000021819	10116.ENSRNOP00000006646	0	0	0	0	0.125	0.727	0.72	0.701	0.977
Scn2b	Scn8a	10116.ENSRNOP00000021819	10116.ENSRNOP00000008160	0	0	0	0	0.163	0.541	0.72	0.601	0.951
Scn2b	Scn4a	10116.ENSRNOP00000021819	10116.ENSRNOP00000016841	0	0	0	0	0.054	0.533	0.72	0.625	0.947
Scn2b	Scnn1g	10116.ENSRNOP00000021819	10116.ENSRNOP00000024057	0	0	0	0	0	0	0.54	0.179	0.606
Scn2b	Scnn1b	10116.ENSRNOP00000021819	10116.ENSRNOP00000063755	0	0	0	0	0	0	0.54	0.292	0.66
Scn2b	Scnn1a	10116.ENSRNOP00000021819	10116.ENSRNOP00000061813	0	0	0	0	0	0	0.54	0.445	0.733
Scn2b	Unc80	10116.ENSRNOP00000021819	10116.ENSRNOP00000035988	0	0	0	0	0.148	0	0.72	0	0.751
Scn2b	Trpm4	10116.ENSRNOP00000021819	10116.ENSRNOP00000041387	0	0	0	0	0	0	0.72	0.33	0.804
Scn2b	Scn4b	10116.ENSRNOP00000021819	10116.ENSRNOP00000033284	0	0	0	0.699	0.134	0	0.72	0.538	0.878
Scn2b	Scn7a	10116.ENSRNOP00000021819	10116.ENSRNOP00000044385	0	0	0	0	0.055	0.701	0.54	0.32	0.899
Scn2b	Scn5a	10116.ENSRNOP00000021819	10116.ENSRNOP00000060180	0	0	0	0	0.058	0.548	0.72	0.742	0.965
Scn2b	Scn9a	10116.ENSRNOP00000021819	10116.ENSRNOP00000059170	0	0	0	0	0.119	0.701	0.72	0.672	0.972
Scn2b	Scn3b	10116.ENSRNOP00000021819	10116.ENSRNOP00000071448	0	0	0.251	0	0.054	0	0.72	0.944	0.987
Scn3a	Wdr35	10116.ENSRNOP00000006646	10116.ENSRNOP00000042019	0	0	0	0	0	0.408	0	0.111	0.451
Scn3a	Trpm5	10116.ENSRNOP00000006646	10116.ENSRNOP00000039981	0	0	0	0	0	0	0	0.496	0.496
Scn3a	Trpa1	10116.ENSRNOP00000006646	10116.ENSRNOP00000009874	0	0	0	0	0.057	0.054	0	0.543	0.557
Scn3a	Scnn1a	10116.ENSRNOP00000006646	10116.ENSRNOP00000061813	0	0	0	0	0	0	0.54	0.087	0.562
Scn3a	Scnn1b	10116.ENSRNOP00000006646	10116.ENSRNOP00000063755	0	0	0	0	0	0	0.54	0.087	0.562
Scn3a	Trpv1	10116.ENSRNOP00000006646	10116.ENSRNOP00000026493	0	0	0	0	0	0	0	0.575	0.575
Scn3a	Stxbp1	10116.ENSRNOP00000006646	10116.ENSRNOP00000021189	0	0	0	0	0.093	0	0	0.557	0.581
Scn3a	Scnn1g	10116.ENSRNOP00000006646	10116.ENSRNOP00000024057	0	0	0	0	0	0	0.54	0.176	0.604
Scn3a	Scn7a	10116.ENSRNOP00000006646	10116.ENSRNOP00000044385	0	0	0.072	0.931	0.066	0	0.54	0.325	0.695
Scn3a	Scn5a	10116.ENSRNOP00000006646	10116.ENSRNOP00000060180	0	0	0.056	0.965	0.064	0.099	0.72	0.071	0.755
Scn3a	Unc80	10116.ENSRNOP00000006646	10116.ENSRNOP00000035988	0	0	0	0	0.097	0.104	0.72	0.088	0.765
Scn3a	Unc79	10116.ENSRNOP00000006646	10116.ENSRNOP00000011775	0	0	0	0	0.131	0.703	0	0.356	0.819
Scn3a	Trpm4	10116.ENSRNOP00000006646	10116.ENSRNOP00000041387	0	0	0	0	0	0	0.72	0.448	0.839
Scn3a	Scn4a	10116.ENSRNOP00000006646	10116.ENSRNOP00000016841	0	0	0.055	0.971	0	0.528	0.72	0.066	0.867
Scn3a	Scn8a	10116.ENSRNOP00000006646	10116.ENSRNOP00000008160	0	0	0.052	0.976	0.108	0.071	0.9	0.087	0.915
Scn3a	Scn4b	10116.ENSRNOP00000006646	10116.ENSRNOP00000033284	0	0	0	0	0.079	0.315	0.72	0.653	0.93
Scn3a	Scn3b	10116.ENSRNOP00000006646	10116.ENSRNOP00000071448	0	0	0	0	0.13	0.295	0.72	0.7	0.941
Scn3a	Scn9a	10116.ENSRNOP00000006646	10116.ENSRNOP00000059170	0	0	0.052	0.978	0.149	0	0.9	0.386	0.943
Scn3b	Scn8a	10116.ENSRNOP00000071448	10116.ENSRNOP00000008160	0	0	0	0	0.077	0.279	0.72	0.681	0.932
Scn3b	Scn4a	10116.ENSRNOP00000071448	10116.ENSRNOP00000016841	0	0	0	0	0.051	0.256	0.72	0.788	0.952
Scn3b	Snta1	10116.ENSRNOP00000071448	10116.ENSRNOP00000021715	0	0	0	0	0	0	0	0.44	0.44
Scn3b	Scnn1g	10116.ENSRNOP00000071448	10116.ENSRNOP00000024057	0	0	0	0	0	0	0.54	0.108	0.572
Scn3b	Scn4b	10116.ENSRNOP00000071448	10116.ENSRNOP00000033284	0	0	0	0	0.064	0	0.72	0.881	0.966
Scn3b	Unc80	10116.ENSRNOP00000071448	10116.ENSRNOP00000035988	0	0	0	0	0.045	0.045	0.72	0	0.722
Scn3b	Trpm4	10116.ENSRNOP00000071448	10116.ENSRNOP00000041387	0	0	0	0	0	0	0.72	0.379	0.818
Scn3b	Scn7a	10116.ENSRNOP00000071448	10116.ENSRNOP00000044385	0	0	0	0	0.082	0.511	0.54	0.523	0.888
Scn3b	Scn9a	10116.ENSRNOP00000071448	10116.ENSRNOP00000059170	0	0	0	0	0.054	0.511	0.72	0.682	0.953
Scn3b	Scn5a	10116.ENSRNOP00000071448	10116.ENSRNOP00000060180	0	0	0	0	0.053	0.284	0.72	0.815	0.96
Scn3b	Scnn1a	10116.ENSRNOP00000071448	10116.ENSRNOP00000061813	0	0	0	0	0.106	0	0.54	0.108	0.601
Scn3b	Scnn1b	10116.ENSRNOP00000071448	10116.ENSRNOP00000063755	0	0	0	0	0.086	0	0.54	0.108	0.592
Scn4a	Scn8a	10116.ENSRNOP00000016841	10116.ENSRNOP00000008160	0	0	0.055	0.968	0	0.197	0.72	0.271	0.824
Scn4a	Unc79	10116.ENSRNOP00000016841	10116.ENSRNOP00000011775	0	0	0	0	0.083	0.703	0	0.384	0.817
Scn4a	Trpv1	10116.ENSRNOP00000016841	10116.ENSRNOP00000026493	0	0	0	0	0	0	0	0.405	0.405
Scn4a	Wdr35	10116.ENSRNOP00000016841	10116.ENSRNOP00000042019	0	0	0	0	0	0.408	0	0.111	0.451
Scn4a	Scnn1g	10116.ENSRNOP00000016841	10116.ENSRNOP00000024057	0	0	0	0	0.046	0	0.54	0.182	0.609
Scn4a	Scnn1a	10116.ENSRNOP00000016841	10116.ENSRNOP00000061813	0	0	0	0	0	0	0.54	0.194	0.613
Scn4a	Scnn1b	10116.ENSRNOP00000016841	10116.ENSRNOP00000063755	0	0	0	0	0.046	0	0.54	0.221	0.628
Scn4a	Scn7a	10116.ENSRNOP00000016841	10116.ENSRNOP00000044385	0	0	0.078	0.922	0.045	0.238	0.54	0.087	0.666
Scn4a	Unc80	10116.ENSRNOP00000016841	10116.ENSRNOP00000035988	0	0	0	0	0.055	0.104	0.72	0.088	0.754
Scn4a	Trpm4	10116.ENSRNOP00000016841	10116.ENSRNOP00000041387	0	0	0	0	0	0	0.72	0.181	0.76
Scn4a	Scn9a	10116.ENSRNOP00000016841	10116.ENSRNOP00000059170	0	0	0.056	0.969	0	0.238	0.72	0.361	0.854
Scn4a	Scn5a	10116.ENSRNOP00000016841	10116.ENSRNOP00000060180	0	0	0.057	0.965	0.044	0.222	0.72	0.648	0.918
Scn4a	Scn4b	10116.ENSRNOP00000016841	10116.ENSRNOP00000033284	0	0	0	0	0.118	0.279	0.72	0.681	0.935
Scn4b	Scn8a	10116.ENSRNOP00000033284	10116.ENSRNOP00000008160	0	0	0	0	0.066	0.284	0.72	0.73	0.942
Scn4b	Snta1	10116.ENSRNOP00000033284	10116.ENSRNOP00000021715	0	0	0	0	0.092	0	0	0.712	0.727
Scn4b	Scnn1g	10116.ENSRNOP00000033284	10116.ENSRNOP00000024057	0	0	0	0	0	0	0.54	0.066	0.551
Scn4b	Scnn1b	10116.ENSRNOP00000033284	10116.ENSRNOP00000063755	0	0	0	0	0	0	0.54	0.066	0.551
Scn4b	Scnn1a	10116.ENSRNOP00000033284	10116.ENSRNOP00000061813	0	0	0	0	0	0	0.54	0.083	0.56
Scn4b	Unc80	10116.ENSRNOP00000033284	10116.ENSRNOP00000035988	0	0	0	0	0	0	0.72	0	0.72
Scn4b	Trpm4	10116.ENSRNOP00000033284	10116.ENSRNOP00000041387	0	0	0	0	0	0	0.72	0.194	0.764
Scn4b	Scn9a	10116.ENSRNOP00000033284	10116.ENSRNOP00000059170	0	0	0	0	0.046	0.315	0.72	0.646	0.926
Scn4b	Scn7a	10116.ENSRNOP00000033284	10116.ENSRNOP00000044385	0	0	0	0	0.046	0.315	0.9	0.434	0.958
Scn4b	Scn5a	10116.ENSRNOP00000033284	10116.ENSRNOP00000060180	0	0	0	0	0.043	0.29	0.9	0.859	0.989
Scn5a	Scn8a	10116.ENSRNOP00000060180	10116.ENSRNOP00000008160	0	0	0.057	0.962	0	0.12	0.72	0.09	0.76
Scn5a	Trpa1	10116.ENSRNOP00000060180	10116.ENSRNOP00000009874	0	0	0	0	0.057	0.054	0	0.45	0.467
Scn5a	Unc79	10116.ENSRNOP00000060180	10116.ENSRNOP00000011775	0	0	0	0	0.083	0.703	0	0.455	0.838
Scn5a	Snta1	10116.ENSRNOP00000060180	10116.ENSRNOP00000021715	0	0	0	0	0	0.209	0	0.795	0.831
Scn5a	Scnn1g	10116.ENSRNOP00000060180	10116.ENSRNOP00000024057	0	0	0	0	0	0	0.54	0.457	0.739
Scn5a	Trpv1	10116.ENSRNOP00000060180	10116.ENSRNOP00000026493	0	0	0	0	0.054	0	0	0.445	0.452
Scn5a	Unc80	10116.ENSRNOP00000060180	10116.ENSRNOP00000035988	0	0	0	0	0.055	0.104	0.72	0.23	0.793
Scn5a	Trpm4	10116.ENSRNOP00000060180	10116.ENSRNOP00000041387	0	0	0	0	0	0	0.72	0.586	0.879
Scn5a	Wdr35	10116.ENSRNOP00000060180	10116.ENSRNOP00000042019	0	0	0	0	0	0.408	0	0.111	0.451
Scn5a	Scn7a	10116.ENSRNOP00000060180	10116.ENSRNOP00000044385	0	0	0.08	0.907	0.055	0.107	0.9	0.099	0.917
Scn5a	Scn9a	10116.ENSRNOP00000060180	10116.ENSRNOP00000059170	0	0	0.058	0.964	0.051	0.174	0.72	0.072	0.773
Scn5a	Scnn1b	10116.ENSRNOP00000060180	10116.ENSRNOP00000063755	0	0	0	0	0.043	0	0.54	0.163	0.599
Scn5a	Scnn1a	10116.ENSRNOP00000060180	10116.ENSRNOP00000061813	0	0	0	0	0	0	0.54	0.319	0.673
Scn7a	Scn8a	10116.ENSRNOP00000044385	10116.ENSRNOP00000008160	0	0	0.073	0.922	0.047	0.071	0.54	0.127	0.61
Scn7a	Unc79	10116.ENSRNOP00000044385	10116.ENSRNOP00000011775	0	0	0	0	0.083	0.703	0	0.356	0.809
Scn7a	Scnn1g	10116.ENSRNOP00000044385	10116.ENSRNOP00000024057	0	0	0	0	0	0	0.54	0.182	0.607
Scn7a	Unc80	10116.ENSRNOP00000044385	10116.ENSRNOP00000035988	0	0	0	0	0.055	0.104	0.54	0.088	0.597
Scn7a	Trpm4	10116.ENSRNOP00000044385	10116.ENSRNOP00000041387	0	0	0	0	0.055	0	0.54	0.279	0.659
Scn7a	Wdr35	10116.ENSRNOP00000044385	10116.ENSRNOP00000042019	0	0	0	0	0	0.408	0	0.111	0.451
Scn7a	Scnn1b	10116.ENSRNOP00000044385	10116.ENSRNOP00000063755	0	0	0	0	0.061	0	0.54	0.126	0.589
Scn7a	Scnn1a	10116.ENSRNOP00000044385	10116.ENSRNOP00000061813	0	0	0	0	0.063	0	0.54	0.22	0.634
Scn7a	Scn9a	10116.ENSRNOP00000044385	10116.ENSRNOP00000059170	0	0	0.07	0.938	0.044	0	0.54	0.27	0.661
Scn8a	Trpv1	10116.ENSRNOP00000008160	10116.ENSRNOP00000026493	0	0	0	0	0.061	0	0	0.399	0.411
Scn8a	Trpa1	10116.ENSRNOP00000008160	10116.ENSRNOP00000009874	0	0	0	0	0.057	0.054	0	0.407	0.424
Scn8a	Wdr35	10116.ENSRNOP00000008160	10116.ENSRNOP00000042019	0	0	0	0	0	0.408	0	0.111	0.451
Scn8a	Slc12a5	10116.ENSRNOP00000008160	10116.ENSRNOP00000062103	0	0	0	0	0.184	0.079	0	0.443	0.544
Scn8a	Stxbp1	10116.ENSRNOP00000008160	10116.ENSRNOP00000021189	0	0	0	0	0.122	0	0	0.512	0.554
Scn8a	Scnn1g	10116.ENSRNOP00000008160	10116.ENSRNOP00000024057	0	0	0	0	0.049	0	0.54	0.087	0.565
Scn8a	Scnn1a	10116.ENSRNOP00000008160	10116.ENSRNOP00000061813	0	0	0	0	0	0	0.54	0.108	0.572
Scn8a	Scnn1b	10116.ENSRNOP00000008160	10116.ENSRNOP00000063755	0	0	0	0	0.044	0	0.54	0.135	0.586
Scn8a	Trpm4	10116.ENSRNOP00000008160	10116.ENSRNOP00000041387	0	0	0	0	0	0	0.72	0.096	0.736
Scn8a	Scnm1	10116.ENSRNOP00000008160	10116.ENSRNOP00000028639	0	0	0	0	0	0	0	0.745	0.745
Scn8a	Unc80	10116.ENSRNOP00000008160	10116.ENSRNOP00000035988	0	0	0	0	0.195	0.104	0.72	0.088	0.791
Scn8a	Unc79	10116.ENSRNOP00000008160	10116.ENSRNOP00000011775	0	0	0	0	0.185	0.703	0	0.356	0.83
Scn8a	Scn9a	10116.ENSRNOP00000008160	10116.ENSRNOP00000059170	0	0	0.054	0.972	0.103	0.071	0.9	0.311	0.935
Scn9a	Trpa1	10116.ENSRNOP00000059170	10116.ENSRNOP00000009874	0	0	0	0	0.057	0.054	0	0.757	0.764
Scn9a	Unc79	10116.ENSRNOP00000059170	10116.ENSRNOP00000011775	0	0	0	0	0.132	0.703	0	0.356	0.819
Scn9a	Stxbp1	10116.ENSRNOP00000059170	10116.ENSRNOP00000021189	0	0	0	0	0.098	0	0	0.531	0.559
Scn9a	Scnn1g	10116.ENSRNOP00000059170	10116.ENSRNOP00000024057	0	0	0	0	0	0	0.54	0.347	0.687
Scn9a	Trpv1	10116.ENSRNOP00000059170	10116.ENSRNOP00000026493	0	0	0	0	0	0	0	0.783	0.783
Scn9a	Unc80	10116.ENSRNOP00000059170	10116.ENSRNOP00000035988	0	0	0	0	0.123	0.104	0.72	0.088	0.772
Scn9a	Trpm5	10116.ENSRNOP00000059170	10116.ENSRNOP00000039981	0	0	0	0	0	0	0	0.404	0.404
Scn9a	Trpm4	10116.ENSRNOP00000059170	10116.ENSRNOP00000041387	0	0	0	0	0	0	0.72	0.47	0.845
Scn9a	Wdr35	10116.ENSRNOP00000059170	10116.ENSRNOP00000042019	0	0	0	0	0	0.408	0	0.111	0.451
Scn9a	Slc12a5	10116.ENSRNOP00000059170	10116.ENSRNOP00000062103	0	0	0	0	0.096	0.079	0	0.355	0.416
Scn9a	Scnn1b	10116.ENSRNOP00000059170	10116.ENSRNOP00000063755	0	0	0	0	0	0	0.54	0.168	0.601
Scn9a	Scnn1a	10116.ENSRNOP00000059170	10116.ENSRNOP00000061813	0	0	0	0	0	0	0.54	0.203	0.617
Scnn1a	Scnn1g	10116.ENSRNOP00000061813	10116.ENSRNOP00000024057	0	0	0.101	0.841	0.3	0.794	0.9	0.538	0.992
Scnn1a	Trpv1	10116.ENSRNOP00000061813	10116.ENSRNOP00000026493	0	0	0	0	0.057	0	0	0.521	0.529
Scnn1a	Unc80	10116.ENSRNOP00000061813	10116.ENSRNOP00000035988	0	0	0	0	0	0	0.54	0	0.54
Scnn1a	Trpm4	10116.ENSRNOP00000061813	10116.ENSRNOP00000041387	0	0	0	0	0	0	0.54	0.223	0.627
Scnn1a	Scnn1b	10116.ENSRNOP00000061813	10116.ENSRNOP00000063755	0	0	0.087	0.824	0.316	0.794	0.9	0.802	0.996
Scnn1b	Scnn1g	10116.ENSRNOP00000063755	10116.ENSRNOP00000024057	0	0	0.091	0.858	0.609	0.83	0.9	0.82	0.998
Scnn1b	Unc80	10116.ENSRNOP00000063755	10116.ENSRNOP00000035988	0	0	0	0	0	0	0.54	0	0.54
Scnn1b	Trpm4	10116.ENSRNOP00000063755	10116.ENSRNOP00000041387	0	0	0	0	0	0	0.54	0.175	0.604
Scnn1g	Trpa1	10116.ENSRNOP00000024057	10116.ENSRNOP00000009874	0	0	0	0	0	0	0	0.551	0.551
Scnn1g	Trpm5	10116.ENSRNOP00000024057	10116.ENSRNOP00000039981	0	0	0	0	0	0	0	0.461	0.461
Scnn1g	Unc80	10116.ENSRNOP00000024057	10116.ENSRNOP00000035988	0	0	0	0	0	0	0.54	0	0.54
Scnn1g	Trpv1	10116.ENSRNOP00000024057	10116.ENSRNOP00000026493	0	0	0	0	0.051	0	0	0.6	0.605
Scnn1g	Trpm4	10116.ENSRNOP00000024057	10116.ENSRNOP00000041387	0	0	0	0	0.047	0	0.54	0.281	0.657
Slc12a5	Trpv1	10116.ENSRNOP00000062103	10116.ENSRNOP00000026493	0	0	0	0	0.058	0	0	0.412	0.422
Trpa1	Trpm5	10116.ENSRNOP00000009874	10116.ENSRNOP00000039981	0	0	0	0	0	0	0	0.732	0.732
Trpa1	Trpm4	10116.ENSRNOP00000009874	10116.ENSRNOP00000041387	0	0	0	0	0	0	0	0.761	0.761
Trpa1	Trpv1	10116.ENSRNOP00000009874	10116.ENSRNOP00000026493	0	0	0	0	0	0	0	0.955	0.955
Trpm4	Trpv1	10116.ENSRNOP00000041387	10116.ENSRNOP00000026493	0	0	0	0	0.055	0	0	0.747	0.751
Trpm4	Unc80	10116.ENSRNOP00000041387	10116.ENSRNOP00000035988	0	0	0	0	0	0.042	0.72	0.099	0.737
Trpm4	Trpm5	10116.ENSRNOP00000041387	10116.ENSRNOP00000039981	0	0	0.067	0.902	0	0	0	0.419	0.435
Trpm5	Trpv1	10116.ENSRNOP00000039981	10116.ENSRNOP00000026493	0	0	0	0	0.055	0	0	0.724	0.728
Unc79	Unc80	10116.ENSRNOP00000011775	10116.ENSRNOP00000035988	0	0	0	0	0.22	0.969	0	0.959	0.998

## Sheet: Scn3b
#node1	node2	node1_string_id	node2_string_id	neighborhood_on_chromosome	gene_fusion	phylogenetic_cooccurrence	homology	coexpression	experimentally_determined_interaction	database_annotated	automated_textmining	combined_score
Ank3	Kcnk2	10116.ENSRNOP00000071472	10116.ENSRNOP00000003684	0	0	0	0	0.049	0	0	0.493	0.497
Ank3	Scn3a	10116.ENSRNOP00000071472	10116.ENSRNOP00000006646	0	0	0	0	0.048	0.054	0	0.407	0.419
Ank3	Scn2a	10116.ENSRNOP00000071472	10116.ENSRNOP00000007069	0	0	0	0	0.07	0.301	0	0.902	0.93
Ank3	Scn8a	10116.ENSRNOP00000071472	10116.ENSRNOP00000008160	0	0	0	0	0.081	0.301	0	0.824	0.877
Ank3	Calml4	10116.ENSRNOP00000071472	10116.ENSRNOP00000009716	0	0	0	0	0.057	0.133	0	0.775	0.8
Ank3	Trpa1	10116.ENSRNOP00000071472	10116.ENSRNOP00000009874	0	0	0	0.58	0	0	0	0.696	0.696
Ank3	Slc9a1	10116.ENSRNOP00000071472	10116.ENSRNOP00000011049	0	0	0	0	0.044	0.043	0	0.595	0.597
Ank3	Bhlhe23	10116.ENSRNOP00000071472	10116.ENSRNOP00000013690	0	0	0	0	0	0	0	0.541	0.541
Ank3	Snta1	10116.ENSRNOP00000071472	10116.ENSRNOP00000021715	0	0	0	0	0.064	0	0	0.525	0.536
Ank3	Calm3	10116.ENSRNOP00000071472	10116.ENSRNOP00000022603	0	0	0	0	0.061	0.133	0	0.793	0.816
Ank3	Trpv1	10116.ENSRNOP00000071472	10116.ENSRNOP00000026493	0	0	0	0.551	0.043	0	0	0.445	0.446
Ank3	Kcna5	10116.ENSRNOP00000071472	10116.ENSRNOP00000026691	0	0	0	0	0.056	0.051	0	0.513	0.525
Ank3	Kcna1	10116.ENSRNOP00000071472	10116.ENSRNOP00000026731	0	0	0	0	0	0.051	0	0.496	0.501
Ank3	D4ABY7_RAT	10116.ENSRNOP00000071472	10116.ENSRNOP00000038123	0	0	0	0	0	0.133	0	0.557	0.599
Ank3	Kcnq2	10116.ENSRNOP00000071472	10116.ENSRNOP00000040830	0	0	0	0	0	0.06	0	0.873	0.875
Ank3	Trpm4	10116.ENSRNOP00000071472	10116.ENSRNOP00000041387	0	0	0	0	0	0	0	0.687	0.687
Ank3	Calml3	10116.ENSRNOP00000071472	10116.ENSRNOP00000043121	0	0	0	0	0	0.133	0	0.787	0.808
Ank3	Scn10a	10116.ENSRNOP00000071472	10116.ENSRNOP00000047944	0	0	0	0	0.048	0.054	0	0.665	0.671
Ank3	Nfasc	10116.ENSRNOP00000071472	10116.ENSRNOP00000057594	0	0	0	0	0.075	0.148	0	0.984	0.986
Ank3	Kcnma1	10116.ENSRNOP00000071472	10116.ENSRNOP00000058962	0	0	0	0	0.075	0.063	0	0.398	0.433
Ank3	Scn9a	10116.ENSRNOP00000071472	10116.ENSRNOP00000059170	0	0	0	0	0.048	0.054	0	0.437	0.448
Ank3	Nav1	10116.ENSRNOP00000071472	10116.ENSRNOP00000059597	0	0	0	0	0.062	0.1	0	0.433	0.479
Ank3	Scn5a	10116.ENSRNOP00000071472	10116.ENSRNOP00000060180	0	0	0	0	0.048	0.099	0	0.973	0.975
Ank3	Kcnq3	10116.ENSRNOP00000071472	10116.ENSRNOP00000065354	0	0	0	0	0.059	0.06	0	0.623	0.637
Ank3	Kcnb1	10116.ENSRNOP00000071472	10116.ENSRNOP00000065961	0	0	0	0	0.087	0.051	0	0.397	0.432
Ank3	Cacnb3	10116.ENSRNOP00000071472	10116.ENSRNOP00000073026	0	0	0	0	0.044	0	0	0.409	0.41
Ank3	Kcna3	10116.ENSRNOP00000071472	10116.ENSRNOP00000075761	0	0	0	0	0	0.051	0	0.412	0.418
Ank3	Scn1b	10116.ENSRNOP00000071472	10116.ENSRNOP00000074323	0	0	0	0	0.06	0.099	0	0.402	0.449
Ank3	Kcnc1	10116.ENSRNOP00000071472	10116.ENSRNOP00000074146	0	0	0	0	0.061	0.082	0	0.51	0.541
Ank3	Kcna2	10116.ENSRNOP00000071472	10116.ENSRNOP00000075852	0	0	0	0	0.052	0.051	0	0.569	0.578
Ank3	Scn1a	10116.ENSRNOP00000071472	10116.ENSRNOP00000073986	0	0	0	0	0.061	0.301	0	0.634	0.739
Asic3	Kcnk2	10116.ENSRNOP00000011300	10116.ENSRNOP00000003684	0	0	0	0	0.055	0	0	0.53	0.537
Asic3	Trpa1	10116.ENSRNOP00000011300	10116.ENSRNOP00000009874	0	0	0	0	0	0	0	0.708	0.708
Asic3	Kcnk3	10116.ENSRNOP00000011300	10116.ENSRNOP00000013107	0	0	0	0	0.068	0	0	0.449	0.464
Asic3	Scn11a	10116.ENSRNOP00000011300	10116.ENSRNOP00000033224	0	0	0	0	0.088	0	0	0.454	0.481
Asic3	Scnn1a	10116.ENSRNOP00000011300	10116.ENSRNOP00000061813	0	0	0	0.623	0.079	0	0	0.512	0.531
Asic3	Scn9a	10116.ENSRNOP00000011300	10116.ENSRNOP00000059170	0	0	0	0	0	0	0	0.681	0.681
Asic3	Scn10a	10116.ENSRNOP00000011300	10116.ENSRNOP00000047944	0	0	0	0	0.046	0	0	0.729	0.731
Asic3	P2rx3	10116.ENSRNOP00000011300	10116.ENSRNOP00000031629	0	0	0	0	0	0	0	0.735	0.735
Asic3	Trpv1	10116.ENSRNOP00000011300	10116.ENSRNOP00000026493	0	0	0	0	0	0	0	0.85	0.85
Bhlhe23	Scn8a	10116.ENSRNOP00000013690	10116.ENSRNOP00000008160	0	0	0	0	0.048	0	0	0.54	0.543
Bhlhe23	Nfasc	10116.ENSRNOP00000013690	10116.ENSRNOP00000057594	0	0	0	0	0	0	0	0.42	0.42
Bhlhe23	Scn5a	10116.ENSRNOP00000013690	10116.ENSRNOP00000060180	0	0	0	0	0.048	0	0	0.532	0.535
Bhlhe23	Scn11a	10116.ENSRNOP00000013690	10116.ENSRNOP00000033224	0	0	0	0	0.048	0	0	0.682	0.684
Bhlhe23	Scn1a	10116.ENSRNOP00000013690	10116.ENSRNOP00000073986	0	0	0	0	0.048	0	0	0.685	0.687
Cacna1g	Cacng1	10116.ENSRNOP00000072061	10116.ENSRNOP00000004349	0	0	0	0	0.062	0	0.54	0.539	0.784
Cacna1g	Kcnj2	10116.ENSRNOP00000072061	10116.ENSRNOP00000006254	0	0	0	0	0.048	0	0	0.433	0.437
Cacna1g	Scn3a	10116.ENSRNOP00000072061	10116.ENSRNOP00000006646	0	0	0	0.653	0.093	0.238	0.54	0.163	0.698
Cacna1g	Scn2a	10116.ENSRNOP00000072061	10116.ENSRNOP00000007069	0	0	0	0.653	0.11	0.238	0.54	0.174	0.708
Cacna1g	Cav3	10116.ENSRNOP00000072061	10116.ENSRNOP00000007601	0	0	0	0	0.054	0.167	0	0.408	0.493
Cacna1g	Scn8a	10116.ENSRNOP00000072061	10116.ENSRNOP00000008160	0	0	0	0.645	0.073	0.238	0.54	0.26	0.727
Cacna1g	Gria4	10116.ENSRNOP00000072061	10116.ENSRNOP00000009542	0	0	0	0	0.046	0	0.54	0.18	0.608
Cacna1g	Calml4	10116.ENSRNOP00000072061	10116.ENSRNOP00000009716	0	0	0	0	0	0.1	0.9	0.374	0.938
Cacna1g	Cacna2d4	10116.ENSRNOP00000072061	10116.ENSRNOP00000010746	0	0	0	0	0.056	0	0.54	0.424	0.728
Cacna1g	Slc9a1	10116.ENSRNOP00000072061	10116.ENSRNOP00000011049	0	0	0	0	0.059	0	0	0.415	0.426
Cacna1g	Hcn4	10116.ENSRNOP00000072061	10116.ENSRNOP00000012644	0	0	0	0	0.094	0.061	0	0.453	0.494
Cacna1g	Scn4a	10116.ENSRNOP00000072061	10116.ENSRNOP00000016841	0	0	0	0.653	0.088	0.238	0.54	0.148	0.691
Cacna1g	Kcnd3	10116.ENSRNOP00000072061	10116.ENSRNOP00000019997	0	0	0	0	0.075	0	0	0.39	0.412
Cacna1g	Cacna2d2	10116.ENSRNOP00000072061	10116.ENSRNOP00000021216	0	0	0	0	0.056	0	0.54	0.711	0.863
Cacna1g	Scn2b	10116.ENSRNOP00000072061	10116.ENSRNOP00000021819	0	0	0	0	0.061	0	0.54	0.542	0.785
Cacna1g	Calm3	10116.ENSRNOP00000072061	10116.ENSRNOP00000022603	0	0	0	0	0	0.1	0.9	0.268	0.928
Cacna1g	Scnn1g	10116.ENSRNOP00000072061	10116.ENSRNOP00000024057	0	0	0	0	0	0	0.54	0.08	0.558
Cacna1g	Grik5	10116.ENSRNOP00000072061	10116.ENSRNOP00000027578	0	0	0	0	0.056	0	0.54	0.133	0.591
Cacna1g	Hcn3	10116.ENSRNOP00000072061	10116.ENSRNOP00000027785	0	0	0	0	0.057	0.061	0	0.404	0.426
Cacna1g	Scn11a	10116.ENSRNOP00000072061	10116.ENSRNOP00000033224	0	0	0	0.641	0.07	0.238	0.54	0.174	0.694
Cacna1g	Scn4b	10116.ENSRNOP00000072061	10116.ENSRNOP00000033284	0	0	0	0	0	0	0.54	0.182	0.607
Cacna1g	Cacna2d1	10116.ENSRNOP00000072061	10116.ENSRNOP00000034572	0	0	0	0	0.063	0	0.54	0.47	0.752
Cacna1g	Unc80	10116.ENSRNOP00000072061	10116.ENSRNOP00000035988	0	0	0	0	0	0.043	0.54	0.108	0.573
Cacna1g	Cacnb2	10116.ENSRNOP00000072061	10116.ENSRNOP00000037354	0	0	0	0	0	0	0.54	0.49	0.755
Cacna1g	Kcnq2	10116.ENSRNOP00000072061	10116.ENSRNOP00000040830	0	0	0	0	0.058	0	0	0.39	0.401
Cacna1g	Trpm4	10116.ENSRNOP00000072061	10116.ENSRNOP00000041387	0	0	0	0	0	0	0.54	0.107	0.571
Cacna1g	Cacna1h	10116.ENSRNOP00000072061	10116.ENSRNOP00000042239	0	0	0.066	0.948	0.047	0	0.9	0.231	0.922
Cacna1g	Cacna2d3	10116.ENSRNOP00000072061	10116.ENSRNOP00000042602	0	0	0	0	0.056	0	0.54	0.505	0.766
Cacna1g	Calml3	10116.ENSRNOP00000072061	10116.ENSRNOP00000043121	0	0	0	0	0	0.1	0.9	0.186	0.92
Cacna1g	Scn7a	10116.ENSRNOP00000072061	10116.ENSRNOP00000044385	0	0	0	0.592	0.073	0.238	0.54	0.148	0.686
Cacna1g	Grik1	10116.ENSRNOP00000072061	10116.ENSRNOP00000045594	0	0	0	0	0.055	0	0.54	0.21	0.626
Cacna1g	Grik4	10116.ENSRNOP00000072061	10116.ENSRNOP00000047794	0	0	0	0	0	0	0.54	0.207	0.619
Cacna1g	Scn10a	10116.ENSRNOP00000072061	10116.ENSRNOP00000047944	0	0	0	0.654	0.073	0.238	0.54	0.148	0.686
Cacna1g	Grik3	10116.ENSRNOP00000072061	10116.ENSRNOP00000048216	0	0	0	0	0.052	0	0.54	0.098	0.572
Cacna1g	Cacnb4	10116.ENSRNOP00000072061	10116.ENSRNOP00000056186	0	0	0	0	0.059	0	0.54	0.175	0.611
Cacna1g	Ryr2	10116.ENSRNOP00000072061	10116.ENSRNOP00000059019	0	0	0	0	0.069	0	0	0.427	0.444
Cacna1g	Scn9a	10116.ENSRNOP00000072061	10116.ENSRNOP00000059170	0	0	0	0.657	0.073	0.238	0.54	0.156	0.689
Cacna1g	Scn5a	10116.ENSRNOP00000072061	10116.ENSRNOP00000060180	0	0	0	0.647	0.099	0.238	0.54	0.198	0.712
Cacna1g	Scnn1a	10116.ENSRNOP00000072061	10116.ENSRNOP00000061813	0	0	0	0	0	0	0.54	0.21	0.621
Cacna1g	Scnn1b	10116.ENSRNOP00000072061	10116.ENSRNOP00000063755	0	0	0	0	0	0	0.54	0.08	0.558
Cacna1g	LOC100912455	10116.ENSRNOP00000072061	10116.ENSRNOP00000066524	0	0	0	0	0	0	0	0.445	0.445
Cacna1g	Grik2	10116.ENSRNOP00000072061	10116.ENSRNOP00000068172	0	0	0	0	0	0	0.54	0.168	0.601
Cacna1g	Scn3b	10116.ENSRNOP00000072061	10116.ENSRNOP00000071448	0	0	0	0	0.044	0	0.54	0.257	0.644
Cacna1g	Kcna2	10116.ENSRNOP00000072061	10116.ENSRNOP00000075852	0	0	0	0	0	0	0	0.48	0.48
Cacna1g	Scn1b	10116.ENSRNOP00000072061	10116.ENSRNOP00000074323	0	0	0	0	0	0	0.54	0.33	0.678
Cacna1g	Scn1a	10116.ENSRNOP00000072061	10116.ENSRNOP00000073986	0	0	0	0.643	0.099	0.238	0.54	0.249	0.731
Cacna1g	Cacnb1	10116.ENSRNOP00000072061	10116.ENSRNOP00000073177	0	0	0	0	0.067	0	0.54	0.576	0.802
Cacna1g	Cacnb3	10116.ENSRNOP00000072061	10116.ENSRNOP00000073026	0	0	0	0	0.071	0	0.54	0.632	0.829
Cacna1h	Cacng1	10116.ENSRNOP00000042239	10116.ENSRNOP00000004349	0	0	0	0	0	0	0.72	0.337	0.806
Cacna1h	Kcnj2	10116.ENSRNOP00000042239	10116.ENSRNOP00000006254	0	0	0	0	0	0	0	0.492	0.492
Cacna1h	Kcna4	10116.ENSRNOP00000042239	10116.ENSRNOP00000006524	0	0	0	0	0.092	0	0	0.393	0.425
Cacna1h	Scn3a	10116.ENSRNOP00000042239	10116.ENSRNOP00000006646	0	0	0	0.657	0.122	0.238	0.54	0.253	0.739
Cacna1h	Scn2a	10116.ENSRNOP00000042239	10116.ENSRNOP00000007069	0	0	0	0.657	0.119	0.238	0.54	0.235	0.732
Cacna1h	Cav3	10116.ENSRNOP00000042239	10116.ENSRNOP00000007601	0	0	0	0	0.054	0.497	0	0.782	0.887
Cacna1h	Scn8a	10116.ENSRNOP00000042239	10116.ENSRNOP00000008160	0	0	0	0.652	0.122	0.238	0.54	0.251	0.738
Cacna1h	Gria4	10116.ENSRNOP00000042239	10116.ENSRNOP00000009542	0	0	0	0	0.083	0	0.54	0.178	0.623
Cacna1h	Calml4	10116.ENSRNOP00000042239	10116.ENSRNOP00000009716	0	0	0	0	0	0.1	0.9	0.315	0.933
Cacna1h	Trpa1	10116.ENSRNOP00000042239	10116.ENSRNOP00000009874	0	0	0	0	0	0	0	0.415	0.415
Cacna1h	Cacna2d4	10116.ENSRNOP00000042239	10116.ENSRNOP00000010746	0	0	0	0	0.056	0	0.72	0.528	0.864
Cacna1h	Slc9a1	10116.ENSRNOP00000042239	10116.ENSRNOP00000011049	0	0	0	0	0.063	0	0	0.4	0.414
Cacna1h	Hcn4	10116.ENSRNOP00000042239	10116.ENSRNOP00000012644	0	0	0	0	0.092	0.078	0	0.546	0.587
Cacna1h	Scn4a	10116.ENSRNOP00000042239	10116.ENSRNOP00000016841	0	0	0	0.65	0.073	0.238	0.54	0.148	0.686
Cacna1h	Kcnd3	10116.ENSRNOP00000042239	10116.ENSRNOP00000019997	0	0	0	0	0.093	0	0	0.533	0.559
Cacna1h	Cacna2d2	10116.ENSRNOP00000042239	10116.ENSRNOP00000021216	0	0	0	0	0.079	0	0.72	0.622	0.894
Cacna1h	Scn2b	10116.ENSRNOP00000042239	10116.ENSRNOP00000021819	0	0	0	0	0.103	0	0.54	0.64	0.838
Cacna1h	Calm3	10116.ENSRNOP00000042239	10116.ENSRNOP00000022603	0	0	0	0	0.079	0.1	0.9	0.374	0.941
Cacna1h	Scnn1g	10116.ENSRNOP00000042239	10116.ENSRNOP00000024057	0	0	0	0	0	0	0.54	0.167	0.6
Cacna1h	Trpv1	10116.ENSRNOP00000042239	10116.ENSRNOP00000026493	0	0	0	0	0.043	0	0	0.554	0.555
Cacna1h	Grik5	10116.ENSRNOP00000042239	10116.ENSRNOP00000027578	0	0	0	0	0.093	0	0.54	0.239	0.655
Cacna1h	Hcn3	10116.ENSRNOP00000042239	10116.ENSRNOP00000027785	0	0	0	0	0.074	0.07	0	0.515	0.546
Cacna1h	Scn11a	10116.ENSRNOP00000042239	10116.ENSRNOP00000033224	0	0	0	0.649	0.064	0.238	0.54	0.16	0.687
Cacna1h	Scn4b	10116.ENSRNOP00000042239	10116.ENSRNOP00000033284	0	0	0	0	0.064	0	0.54	0.297	0.671
Cacna1h	Cacna2d1	10116.ENSRNOP00000042239	10116.ENSRNOP00000034572	0	0	0	0	0.106	0	0.72	0.67	0.91
Cacna1h	Unc80	10116.ENSRNOP00000042239	10116.ENSRNOP00000035988	0	0	0	0	0.084	0.043	0.54	0.108	0.592
Cacna1h	Cacnb2	10116.ENSRNOP00000042239	10116.ENSRNOP00000037354	0	0	0	0	0.091	0	0.72	0.545	0.874
Cacna1h	Trpm4	10116.ENSRNOP00000042239	10116.ENSRNOP00000041387	0	0	0	0	0	0	0.54	0.19	0.611
Cacna1h	Gabrb3	10116.ENSRNOP00000042239	10116.ENSRNOP00000071478	0	0	0	0	0.061	0	0	0.438	0.45
Cacna1h	Kcnj12	10116.ENSRNOP00000042239	10116.ENSRNOP00000054762	0	0	0	0	0.063	0	0	0.457	0.47
Cacna1h	Kcnma1	10116.ENSRNOP00000042239	10116.ENSRNOP00000058962	0	0	0	0	0.132	0	0	0.416	0.471
Cacna1h	Ryr2	10116.ENSRNOP00000042239	10116.ENSRNOP00000059019	0	0	0	0	0.118	0	0	0.429	0.475
Cacna1h	Kcna2	10116.ENSRNOP00000042239	10116.ENSRNOP00000075852	0	0	0	0	0	0	0	0.52	0.52
Cacna1h	Gabrg2	10116.ENSRNOP00000042239	10116.ENSRNOP00000072234	0	0	0	0	0.092	0	0	0.527	0.552
Cacna1h	Grik3	10116.ENSRNOP00000042239	10116.ENSRNOP00000048216	0	0	0	0	0.078	0	0.54	0.066	0.569
Cacna1h	Grik2	10116.ENSRNOP00000042239	10116.ENSRNOP00000068172	0	0	0	0	0.078	0	0.54	0.164	0.614
Cacna1h	Scnn1b	10116.ENSRNOP00000042239	10116.ENSRNOP00000063755	0	0	0	0	0	0	0.54	0.201	0.617
Cacna1h	Scnn1a	10116.ENSRNOP00000042239	10116.ENSRNOP00000061813	0	0	0	0	0	0	0.54	0.224	0.627
Cacna1h	Grik1	10116.ENSRNOP00000042239	10116.ENSRNOP00000045594	0	0	0	0	0.078	0	0.54	0.202	0.632
Cacna1h	Grik4	10116.ENSRNOP00000042239	10116.ENSRNOP00000047794	0	0	0	0	0.106	0	0.54	0.223	0.652
Cacna1h	Kcnj5	10116.ENSRNOP00000042239	10116.ENSRNOP00000048134	0	0	0	0	0.05	0	0	0.679	0.682
Cacna1h	Scn10a	10116.ENSRNOP00000042239	10116.ENSRNOP00000047944	0	0	0	0.656	0.073	0.238	0.54	0.185	0.699
Cacna1h	Scn1b	10116.ENSRNOP00000042239	10116.ENSRNOP00000074323	0	0	0	0	0.052	0	0.54	0.371	0.702
Cacna1h	Scn5a	10116.ENSRNOP00000042239	10116.ENSRNOP00000060180	0	0	0	0.648	0.089	0.238	0.54	0.193	0.708
Cacna1h	Scn7a	10116.ENSRNOP00000042239	10116.ENSRNOP00000044385	0	0	0	0.596	0.083	0.238	0.54	0.224	0.717
Cacna1h	Scn9a	10116.ENSRNOP00000042239	10116.ENSRNOP00000059170	0	0	0	0.663	0.108	0.238	0.54	0.23	0.727
Cacna1h	Scn1a	10116.ENSRNOP00000042239	10116.ENSRNOP00000073986	0	0	0	0.646	0.096	0.238	0.54	0.251	0.731
Cacna1h	LOC100912455	10116.ENSRNOP00000042239	10116.ENSRNOP00000066524	0	0	0	0	0	0	0	0.738	0.738
Cacna1h	Scn3b	10116.ENSRNOP00000042239	10116.ENSRNOP00000071448	0	0	0	0	0.061	0	0.54	0.477	0.754
Cacna1h	Cacna2d3	10116.ENSRNOP00000042239	10116.ENSRNOP00000042602	0	0	0	0	0.116	0	0.54	0.553	0.802
Cacna1h	Cacnb1	10116.ENSRNOP00000042239	10116.ENSRNOP00000073177	0	0	0	0	0.078	0	0.72	0.47	0.851
Cacna1h	Cacnb3	10116.ENSRNOP00000042239	10116.ENSRNOP00000073026	0	0	0	0	0.047	0	0.72	0.534	0.865
Cacna1h	Cacnb4	10116.ENSRNOP00000042239	10116.ENSRNOP00000056186	0	0	0	0	0	0	0.72	0.574	0.875
Cacna1h	Calml3	10116.ENSRNOP00000042239	10116.ENSRNOP00000043121	0	0	0	0	0	0.1	0.9	0.326	0.934
Cacna2d1	Kcne1	10116.ENSRNOP00000034572	10116.ENSRNOP00000002717	0	0	0	0	0	0	0	0.438	0.438
Cacna2d1	Cacng1	10116.ENSRNOP00000034572	10116.ENSRNOP00000004349	0	0	0	0	0.083	0.783	0.72	0.673	0.979
Cacna2d1	Kcnj2	10116.ENSRNOP00000034572	10116.ENSRNOP00000006254	0	0	0	0	0.113	0	0	0.495	0.533
Cacna2d1	Scn3a	10116.ENSRNOP00000034572	10116.ENSRNOP00000006646	0	0	0	0	0.137	0.288	0	0.304	0.535
Cacna2d1	Rangrf	10116.ENSRNOP00000034572	10116.ENSRNOP00000006883	0	0	0	0	0.046	0	0	0.524	0.527
Cacna2d1	Scn2a	10116.ENSRNOP00000034572	10116.ENSRNOP00000007069	0	0	0	0	0.107	0.288	0	0.299	0.515
Cacna2d1	Scn8a	10116.ENSRNOP00000034572	10116.ENSRNOP00000008160	0	0	0	0	0.068	0.288	0	0.304	0.498
Cacna2d1	Cacna2d4	10116.ENSRNOP00000034572	10116.ENSRNOP00000010746	0	0	0	0.714	0	0.098	0.72	0.222	0.786
Cacna2d1	Hcn4	10116.ENSRNOP00000034572	10116.ENSRNOP00000012644	0	0	0	0	0.104	0	0	0.477	0.511
Cacna2d1	Kcnh2	10116.ENSRNOP00000034572	10116.ENSRNOP00000013800	0	0	0	0	0.083	0	0	0.532	0.552
Cacna2d1	Scn4a	10116.ENSRNOP00000034572	10116.ENSRNOP00000016841	0	0	0	0	0.114	0.288	0	0.264	0.496
Cacna2d1	Kcnd3	10116.ENSRNOP00000034572	10116.ENSRNOP00000019997	0	0	0	0	0.076	0	0	0.478	0.497
Cacna2d1	Cacna2d2	10116.ENSRNOP00000034572	10116.ENSRNOP00000021216	0	0	0.051	0.95	0	0	0.72	0.419	0.832
Cacna2d1	Scn2b	10116.ENSRNOP00000034572	10116.ENSRNOP00000021819	0	0	0	0	0.088	0	0	0.446	0.473
Cacna2d1	Scn11a	10116.ENSRNOP00000034572	10116.ENSRNOP00000033224	0	0	0	0	0.062	0.269	0	0.525	0.646
Cacna2d1	Scn4b	10116.ENSRNOP00000034572	10116.ENSRNOP00000033284	0	0	0	0	0.116	0	0	0.418	0.463
Cacna2d1	Kcnj12	10116.ENSRNOP00000034572	10116.ENSRNOP00000054762	0	0	0	0	0.113	0	0	0.355	0.404
Cacna2d1	Kcne2	10116.ENSRNOP00000034572	10116.ENSRNOP00000045279	0	0	0	0	0	0	0	0.407	0.407
Cacna2d1	Kcna2	10116.ENSRNOP00000034572	10116.ENSRNOP00000075852	0	0	0	0	0.045	0	0	0.436	0.439
Cacna2d1	Kcnma1	10116.ENSRNOP00000034572	10116.ENSRNOP00000058962	0	0	0	0	0.217	0	0	0.335	0.457
Cacna2d1	Kcne5	10116.ENSRNOP00000034572	10116.ENSRNOP00000067483	0	0	0	0	0	0	0	0.49	0.49
Cacna2d1	Scn7a	10116.ENSRNOP00000034572	10116.ENSRNOP00000044385	0	0	0	0	0.102	0.288	0	0.296	0.511
Cacna2d1	Scn1a	10116.ENSRNOP00000034572	10116.ENSRNOP00000073986	0	0	0	0	0.11	0.288	0	0.299	0.518
Cacna2d1	Ryr2	10116.ENSRNOP00000034572	10116.ENSRNOP00000059019	0	0	0	0	0.085	0.056	0	0.491	0.522
Cacna2d1	Kcne3	10116.ENSRNOP00000034572	10116.ENSRNOP00000044706	0	0	0	0	0	0	0	0.522	0.522
Cacna2d1	Kcnj5	10116.ENSRNOP00000034572	10116.ENSRNOP00000048134	0	0	0	0	0	0	0	0.536	0.536
Cacna2d1	Gpd1l	10116.ENSRNOP00000034572	10116.ENSRNOP00000036106	0	0	0	0	0	0	0	0.543	0.543
Cacna2d1	Scn3b	10116.ENSRNOP00000034572	10116.ENSRNOP00000071448	0	0	0	0	0.093	0	0	0.571	0.594
Cacna2d1	Scn9a	10116.ENSRNOP00000034572	10116.ENSRNOP00000059170	0	0	0	0	0.068	0.288	0	0.451	0.604
Cacna2d1	Scn1b	10116.ENSRNOP00000034572	10116.ENSRNOP00000074323	0	0	0	0	0.113	0	0	0.58	0.611
Cacna2d1	Scn10a	10116.ENSRNOP00000034572	10116.ENSRNOP00000047944	0	0	0	0	0.068	0.288	0	0.463	0.613
Cacna2d1	Scn5a	10116.ENSRNOP00000034572	10116.ENSRNOP00000060180	0	0	0	0	0.076	0.288	0	0.607	0.719
Cacna2d1	Cacna2d3	10116.ENSRNOP00000034572	10116.ENSRNOP00000042602	0	0	0	0.727	0.093	0.064	0.54	0.494	0.776
Cacna2d1	Cacnb4	10116.ENSRNOP00000034572	10116.ENSRNOP00000056186	0	0	0	0	0.08	0.505	0.72	0.485	0.925
Cacna2d1	Cacnb3	10116.ENSRNOP00000034572	10116.ENSRNOP00000073026	0	0	0	0	0.133	0.528	0.9	0.569	0.98
Cacna2d1	Cacnb2	10116.ENSRNOP00000034572	10116.ENSRNOP00000037354	0	0	0	0	0.083	0.528	0.9	0.889	0.994
Cacna2d1	Cacnb1	10116.ENSRNOP00000034572	10116.ENSRNOP00000073177	0	0	0	0	0.153	0.791	0.9	0.818	0.996
Cacna2d2	Cacng1	10116.ENSRNOP00000021216	10116.ENSRNOP00000004349	0	0	0	0	0	0.725	0.72	0.664	0.971
Cacna2d2	Scn3a	10116.ENSRNOP00000021216	10116.ENSRNOP00000006646	0	0	0	0	0.091	0.288	0	0.226	0.456
Cacna2d2	Scn2a	10116.ENSRNOP00000021216	10116.ENSRNOP00000007069	0	0	0	0	0.118	0.288	0	0.232	0.476
Cacna2d2	Scn8a	10116.ENSRNOP00000021216	10116.ENSRNOP00000008160	0	0	0	0	0.101	0.288	0	0.262	0.487
Cacna2d2	Cacna2d4	10116.ENSRNOP00000021216	10116.ENSRNOP00000010746	0	0	0	0.723	0	0.06	0.72	0.217	0.775
Cacna2d2	Hcn4	10116.ENSRNOP00000021216	10116.ENSRNOP00000012644	0	0	0	0	0.113	0	0	0.425	0.469
Cacna2d2	Scn10a	10116.ENSRNOP00000021216	10116.ENSRNOP00000047944	0	0	0	0	0.068	0.288	0	0.168	0.4
Cacna2d2	Scn11a	10116.ENSRNOP00000021216	10116.ENSRNOP00000033224	0	0	0	0	0.055	0.269	0	0.21	0.406
Cacna2d2	Scn7a	10116.ENSRNOP00000021216	10116.ENSRNOP00000044385	0	0	0	0	0.068	0.288	0	0.274	0.476
Cacna2d2	Scn9a	10116.ENSRNOP00000021216	10116.ENSRNOP00000059170	0	0	0	0	0.108	0.288	0	0.246	0.479
Cacna2d2	Scn5a	10116.ENSRNOP00000021216	10116.ENSRNOP00000060180	0	0	0	0	0.068	0.288	0	0.397	0.565
Cacna2d2	Scn1a	10116.ENSRNOP00000021216	10116.ENSRNOP00000073986	0	0	0	0	0.068	0.288	0	0.448	0.601
Cacna2d2	Cacna2d3	10116.ENSRNOP00000021216	10116.ENSRNOP00000042602	0	0	0	0.742	0.083	0.06	0.54	0.439	0.747
Cacna2d2	Cacnb3	10116.ENSRNOP00000021216	10116.ENSRNOP00000073026	0	0	0	0	0.06	0.528	0.72	0.505	0.93
Cacna2d2	Cacnb1	10116.ENSRNOP00000021216	10116.ENSRNOP00000073177	0	0	0	0	0.06	0.528	0.72	0.597	0.943
Cacna2d2	Cacnb4	10116.ENSRNOP00000021216	10116.ENSRNOP00000056186	0	0	0	0	0.06	0.505	0.72	0.654	0.949
Cacna2d2	Cacnb2	10116.ENSRNOP00000021216	10116.ENSRNOP00000037354	0	0	0	0	0.088	0.528	0.72	0.809	0.973
Cacna2d3	Cacng1	10116.ENSRNOP00000042602	10116.ENSRNOP00000004349	0	0	0	0	0	0.583	0.54	0.451	0.885
Cacna2d3	Scn3a	10116.ENSRNOP00000042602	10116.ENSRNOP00000006646	0	0	0	0	0.148	0.288	0	0.192	0.467
Cacna2d3	Scn2a	10116.ENSRNOP00000042602	10116.ENSRNOP00000007069	0	0	0	0	0.189	0.288	0	0.246	0.527
Cacna2d3	Scn8a	10116.ENSRNOP00000042602	10116.ENSRNOP00000008160	0	0	0	0	0.173	0.288	0	0.237	0.512
Cacna2d3	Calml4	10116.ENSRNOP00000042602	10116.ENSRNOP00000009716	0	0	0	0	0	0	0	0.453	0.453
Cacna2d3	Cacna2d4	10116.ENSRNOP00000042602	10116.ENSRNOP00000010746	0	0	0.057	0.963	0	0	0.54	0.262	0.652
Cacna2d3	Cacnb2	10116.ENSRNOP00000042602	10116.ENSRNOP00000037354	0	0	0	0	0.086	0.414	0.54	0.687	0.912
Cacna2d3	Scn5a	10116.ENSRNOP00000042602	10116.ENSRNOP00000060180	0	0	0	0	0.068	0.288	0	0.176	0.405
Cacna2d3	Calml3	10116.ENSRNOP00000042602	10116.ENSRNOP00000043121	0	0	0	0	0	0	0	0.455	0.455
Cacna2d3	Scn1a	10116.ENSRNOP00000042602	10116.ENSRNOP00000073986	0	0	0	0	0.077	0.288	0	0.251	0.465
Cacna2d3	Scn9a	10116.ENSRNOP00000042602	10116.ENSRNOP00000059170	0	0	0	0	0.127	0.288	0	0.23	0.48
Cacna2d3	Kcnma1	10116.ENSRNOP00000042602	10116.ENSRNOP00000058962	0	0	0.327	0	0.182	0	0	0.269	0.562
Cacna2d3	Cacnb3	10116.ENSRNOP00000042602	10116.ENSRNOP00000073026	0	0	0	0	0.06	0.414	0.54	0.425	0.834
Cacna2d3	Cacnb1	10116.ENSRNOP00000042602	10116.ENSRNOP00000073177	0	0	0	0	0.124	0.414	0.54	0.418	0.844
Cacna2d3	Cacnb4	10116.ENSRNOP00000042602	10116.ENSRNOP00000056186	0	0	0	0	0.17	0.414	0.54	0.473	0.866
Cacna2d4	Cacng1	10116.ENSRNOP00000010746	10116.ENSRNOP00000004349	0	0	0	0	0	0.583	0.72	0.315	0.913
Cacna2d4	Scn3a	10116.ENSRNOP00000010746	10116.ENSRNOP00000006646	0	0	0	0	0.068	0.288	0	0.171	0.402
Cacna2d4	Scn2a	10116.ENSRNOP00000010746	10116.ENSRNOP00000007069	0	0	0	0	0.068	0.288	0	0.171	0.402
Cacna2d4	Scn8a	10116.ENSRNOP00000010746	10116.ENSRNOP00000008160	0	0	0	0	0.068	0.288	0	0.241	0.452
Cacna2d4	Scn5a	10116.ENSRNOP00000010746	10116.ENSRNOP00000060180	0	0	0	0	0.068	0.288	0	0.176	0.405
Cacna2d4	Kcnma1	10116.ENSRNOP00000010746	10116.ENSRNOP00000058962	0	0	0.247	0	0.113	0	0	0.183	0.406
Cacna2d4	Scn7a	10116.ENSRNOP00000010746	10116.ENSRNOP00000044385	0	0	0	0	0.068	0.288	0	0.24	0.452
Cacna2d4	Scn1a	10116.ENSRNOP00000010746	10116.ENSRNOP00000073986	0	0	0	0	0.068	0.288	0	0.324	0.512
Cacna2d4	Cacnb4	10116.ENSRNOP00000010746	10116.ENSRNOP00000056186	0	0	0	0	0.062	0.414	0.72	0.315	0.88
Cacna2d4	Cacnb1	10116.ENSRNOP00000010746	10116.ENSRNOP00000073177	0	0	0	0	0.06	0.414	0.72	0.468	0.907
Cacna2d4	Cacnb3	10116.ENSRNOP00000010746	10116.ENSRNOP00000073026	0	0	0	0	0.06	0.414	0.72	0.514	0.915
Cacna2d4	Cacnb2	10116.ENSRNOP00000010746	10116.ENSRNOP00000037354	0	0	0	0	0.06	0.414	0.72	0.679	0.943
Cacnb1	Cacng1	10116.ENSRNOP00000073177	10116.ENSRNOP00000004349	0	0	0	0	0.207	0.769	0.72	0.762	0.986
Cacnb1	Kcnj2	10116.ENSRNOP00000073177	10116.ENSRNOP00000006254	0	0	0	0	0.051	0	0	0.529	0.534
Cacnb1	Scn3a	10116.ENSRNOP00000073177	10116.ENSRNOP00000006646	0	0	0	0	0.117	0.285	0	0.369	0.567
Cacnb1	Scn2a	10116.ENSRNOP00000073177	10116.ENSRNOP00000007069	0	0	0	0	0.117	0.285	0	0.378	0.573
Cacnb1	Scn8a	10116.ENSRNOP00000073177	10116.ENSRNOP00000008160	0	0	0	0	0.088	0.285	0	0.237	0.459
Cacnb1	Hcn4	10116.ENSRNOP00000073177	10116.ENSRNOP00000012644	0	0	0	0	0.07	0	0	0.446	0.463
Cacnb1	Scn4a	10116.ENSRNOP00000073177	10116.ENSRNOP00000016841	0	0	0	0	0.128	0.285	0	0.251	0.493
Cacnb1	Cacnb2	10116.ENSRNOP00000073177	10116.ENSRNOP00000037354	0	0	0.059	0.959	0	0.531	0.9	0.263	0.963
Cacnb1	Scn7a	10116.ENSRNOP00000073177	10116.ENSRNOP00000044385	0	0	0	0	0.068	0.285	0	0.212	0.429
Cacnb1	Cacnb4	10116.ENSRNOP00000073177	10116.ENSRNOP00000056186	0	0	0.057	0.959	0.067	0.121	0.72	0.065	0.76
Cacnb1	Scn9a	10116.ENSRNOP00000073177	10116.ENSRNOP00000059170	0	0	0	0	0.094	0.285	0	0.355	0.546
Cacnb1	Scn5a	10116.ENSRNOP00000073177	10116.ENSRNOP00000060180	0	0	0	0	0.068	0.285	0	0.405	0.569
Cacnb1	Kcnb1	10116.ENSRNOP00000073177	10116.ENSRNOP00000065961	0	0	0	0	0.116	0	0	0.388	0.437
Cacnb1	Cacnb3	10116.ENSRNOP00000073177	10116.ENSRNOP00000073026	0	0	0.065	0.946	0.076	0.512	0.9	0.273	0.963
Cacnb1	Scn1b	10116.ENSRNOP00000073177	10116.ENSRNOP00000074323	0	0	0	0	0.161	0	0	0.392	0.469
Cacnb1	Scn1a	10116.ENSRNOP00000073177	10116.ENSRNOP00000073986	0	0	0	0	0.081	0.285	0	0.563	0.688
Cacnb2	Kcne1	10116.ENSRNOP00000037354	10116.ENSRNOP00000002717	0	0	0	0	0	0	0	0.534	0.534
Cacnb2	Cacng1	10116.ENSRNOP00000037354	10116.ENSRNOP00000004349	0	0	0	0	0.101	0.528	0.72	0.247	0.898
Cacnb2	Kcnj2	10116.ENSRNOP00000037354	10116.ENSRNOP00000006254	0	0	0	0	0.047	0	0	0.56	0.563
Cacnb2	Scn3a	10116.ENSRNOP00000037354	10116.ENSRNOP00000006646	0	0	0	0	0.097	0.285	0	0.249	0.473
Cacnb2	Rangrf	10116.ENSRNOP00000037354	10116.ENSRNOP00000006883	0	0	0	0	0	0	0	0.463	0.463
Cacnb2	Scn2a	10116.ENSRNOP00000037354	10116.ENSRNOP00000007069	0	0	0	0	0.094	0.285	0	0.278	0.491
Cacnb2	Scn8a	10116.ENSRNOP00000037354	10116.ENSRNOP00000008160	0	0	0	0	0.068	0.285	0	0.226	0.439
Cacnb2	Hcn4	10116.ENSRNOP00000037354	10116.ENSRNOP00000012644	0	0	0	0	0.078	0	0	0.539	0.556
Cacnb2	Kcnh2	10116.ENSRNOP00000037354	10116.ENSRNOP00000013800	0	0	0	0	0.101	0	0	0.571	0.598
Cacnb2	Scn4a	10116.ENSRNOP00000037354	10116.ENSRNOP00000016841	0	0	0	0	0.068	0.285	0	0.28	0.478
Cacnb2	Kcnd3	10116.ENSRNOP00000037354	10116.ENSRNOP00000019997	0	0	0	0	0.092	0	0	0.434	0.464
Cacnb2	Scn2b	10116.ENSRNOP00000037354	10116.ENSRNOP00000021819	0	0	0	0	0.146	0	0	0.373	0.442
Cacnb2	Hcn3	10116.ENSRNOP00000037354	10116.ENSRNOP00000027785	0	0	0	0	0	0	0	0.515	0.515
Cacnb2	Scn4b	10116.ENSRNOP00000037354	10116.ENSRNOP00000033284	0	0	0	0	0.061	0	0	0.428	0.44
Cacnb2	Gpd1l	10116.ENSRNOP00000037354	10116.ENSRNOP00000036106	0	0	0	0	0	0	0	0.545	0.545
Cacnb2	Kcne5	10116.ENSRNOP00000037354	10116.ENSRNOP00000067483	0	0	0	0	0	0	0	0.426	0.426
Cacnb2	Kcnb1	10116.ENSRNOP00000037354	10116.ENSRNOP00000065961	0	0	0	0	0.087	0	0	0.449	0.476
Cacnb2	Kcnj5	10116.ENSRNOP00000037354	10116.ENSRNOP00000048134	0	0	0	0	0.07	0	0	0.472	0.488
Cacnb2	Scn10a	10116.ENSRNOP00000037354	10116.ENSRNOP00000047944	0	0	0	0	0.072	0.285	0	0.3	0.495
Cacnb2	Kcne2	10116.ENSRNOP00000037354	10116.ENSRNOP00000045279	0	0	0	0	0.042	0	0	0.506	0.506
Cacnb2	Scn7a	10116.ENSRNOP00000037354	10116.ENSRNOP00000044385	0	0	0	0	0.073	0.285	0	0.323	0.512
Cacnb2	Scn9a	10116.ENSRNOP00000037354	10116.ENSRNOP00000059170	0	0	0	0	0.117	0.285	0	0.355	0.557
Cacnb2	Scn1a	10116.ENSRNOP00000037354	10116.ENSRNOP00000073986	0	0	0	0	0.09	0.285	0	0.434	0.6
Cacnb2	Kcne3	10116.ENSRNOP00000037354	10116.ENSRNOP00000044706	0	0	0	0	0.046	0	0	0.603	0.605
Cacnb2	Scn1b	10116.ENSRNOP00000037354	10116.ENSRNOP00000074323	0	0	0	0	0.071	0	0	0.623	0.635
Cacnb2	Scn3b	10116.ENSRNOP00000037354	10116.ENSRNOP00000071448	0	0	0	0	0.063	0	0	0.632	0.641
Cacnb2	Scn5a	10116.ENSRNOP00000037354	10116.ENSRNOP00000060180	0	0	0	0	0.084	0.285	0	0.656	0.755
Cacnb2	Ryr2	10116.ENSRNOP00000037354	10116.ENSRNOP00000059019	0	0	0	0	0.214	0	0	0.731	0.779
Cacnb2	Cacnb4	10116.ENSRNOP00000037354	10116.ENSRNOP00000056186	0	0	0.054	0.964	0.058	0.173	0.72	0.254	0.818
Cacnb2	Cacnb3	10116.ENSRNOP00000037354	10116.ENSRNOP00000073026	0	0	0.061	0.953	0	0.539	0.9	0.259	0.963
Cacnb3	Cacng1	10116.ENSRNOP00000073026	10116.ENSRNOP00000004349	0	0	0	0	0.122	0.526	0.72	0.245	0.9
Cacnb3	Scn3a	10116.ENSRNOP00000073026	10116.ENSRNOP00000006646	0	0	0	0	0.068	0.285	0	0.248	0.455
Cacnb3	Scn2a	10116.ENSRNOP00000073026	10116.ENSRNOP00000007069	0	0	0	0	0.1	0.285	0	0.238	0.467
Cacnb3	Scn8a	10116.ENSRNOP00000073026	10116.ENSRNOP00000008160	0	0	0	0	0.07	0.285	0	0.184	0.41
Cacnb3	Scn4a	10116.ENSRNOP00000073026	10116.ENSRNOP00000016841	0	0	0	0	0.093	0.285	0	0.189	0.428
Cacnb3	Scn7a	10116.ENSRNOP00000073026	10116.ENSRNOP00000044385	0	0	0	0	0.069	0.285	0	0.198	0.42
Cacnb3	Cacnb4	10116.ENSRNOP00000073026	10116.ENSRNOP00000056186	0	0	0.055	0.966	0	0.176	0.72	0.441	0.861
Cacnb3	Scn9a	10116.ENSRNOP00000073026	10116.ENSRNOP00000059170	0	0	0	0	0.068	0.285	0	0.232	0.443
Cacnb3	Scn5a	10116.ENSRNOP00000073026	10116.ENSRNOP00000060180	0	0	0	0	0.068	0.285	0	0.2	0.42
Cacnb3	Scn1a	10116.ENSRNOP00000073026	10116.ENSRNOP00000073986	0	0	0	0	0.068	0.285	0	0.233	0.444
Cacnb4	Cacng1	10116.ENSRNOP00000056186	10116.ENSRNOP00000004349	0	0	0	0	0.092	0.504	0.72	0.569	0.938
Cacnb4	Scn3a	10116.ENSRNOP00000056186	10116.ENSRNOP00000006646	0	0	0	0	0.128	0.285	0	0.317	0.537
Cacnb4	Scn2a	10116.ENSRNOP00000056186	10116.ENSRNOP00000007069	0	0	0	0	0.148	0.285	0	0.381	0.59
Cacnb4	Scn8a	10116.ENSRNOP00000056186	10116.ENSRNOP00000008160	0	0	0	0	0.236	0.285	0	0.345	0.611
Cacnb4	Scn4a	10116.ENSRNOP00000056186	10116.ENSRNOP00000016841	0	0	0	0	0.068	0.285	0	0.296	0.49
Cacnb4	Kcnq2	10116.ENSRNOP00000056186	10116.ENSRNOP00000040830	0	0	0	0	0.126	0	0	0.358	0.414
Cacnb4	Scn10a	10116.ENSRNOP00000056186	10116.ENSRNOP00000047944	0	0	0	0	0.07	0.285	0	0.178	0.406
Cacnb4	Scn5a	10116.ENSRNOP00000056186	10116.ENSRNOP00000060180	0	0	0	0	0.068	0.285	0	0.198	0.419
Cacnb4	Scn1b	10116.ENSRNOP00000056186	10116.ENSRNOP00000074323	0	0	0	0	0.075	0	0	0.446	0.466
Cacnb4	Ryr2	10116.ENSRNOP00000056186	10116.ENSRNOP00000059019	0	0	0	0	0.097	0	0	0.466	0.498
Cacnb4	Gabrb3	10116.ENSRNOP00000056186	10116.ENSRNOP00000071478	0	0	0	0	0.115	0	0	0.513	0.551
Cacnb4	Scn9a	10116.ENSRNOP00000056186	10116.ENSRNOP00000059170	0	0	0	0	0.103	0.285	0	0.386	0.572
Cacnb4	LOC100912455	10116.ENSRNOP00000056186	10116.ENSRNOP00000066524	0	0	0	0	0.045	0	0	0.584	0.586
Cacnb4	Gabrg2	10116.ENSRNOP00000056186	10116.ENSRNOP00000072234	0	0	0	0	0.187	0	0	0.516	0.59
Cacnb4	Scn1a	10116.ENSRNOP00000056186	10116.ENSRNOP00000073986	0	0	0	0	0.126	0.285	0	0.596	0.725
Cacng1	Scn7a	10116.ENSRNOP00000004349	10116.ENSRNOP00000044385	0	0	0	0	0.051	0.398	0	0.061	0.416
Cacng1	Scn4b	10116.ENSRNOP00000004349	10116.ENSRNOP00000033284	0	0	0	0	0.13	0	0	0.384	0.441
Cacng1	Scn8a	10116.ENSRNOP00000004349	10116.ENSRNOP00000008160	0	0	0	0	0.051	0.398	0	0.117	0.451
Cacng1	Scn3a	10116.ENSRNOP00000004349	10116.ENSRNOP00000006646	0	0	0	0	0.056	0.398	0	0.12	0.457
Cacng1	Scn1a	10116.ENSRNOP00000004349	10116.ENSRNOP00000073986	0	0	0	0	0.051	0.398	0	0.164	0.481
Cacng1	Scn5a	10116.ENSRNOP00000004349	10116.ENSRNOP00000060180	0	0	0	0	0.051	0.398	0	0.179	0.49
Cacng1	Scn9a	10116.ENSRNOP00000004349	10116.ENSRNOP00000059170	0	0	0	0	0.051	0.398	0	0.19	0.496
Cacng1	Scn2a	10116.ENSRNOP00000004349	10116.ENSRNOP00000007069	0	0	0	0	0.051	0.398	0	0.197	0.501
Cacng1	Scn10a	10116.ENSRNOP00000004349	10116.ENSRNOP00000047944	0	0	0	0	0.063	0.398	0	0.192	0.505
Cacng1	Scn4a	10116.ENSRNOP00000004349	10116.ENSRNOP00000016841	0	0	0	0	0.208	0.398	0	0.472	0.726
Calhm1	Scn3a	10116.ENSRNOP00000045456	10116.ENSRNOP00000006646	0	0	0	0	0.052	0	0.9	0.181	0.915
Calhm1	Scn2a	10116.ENSRNOP00000045456	10116.ENSRNOP00000007069	0	0	0	0	0.052	0	0.9	0.112	0.908
Calhm1	Scnn1g	10116.ENSRNOP00000045456	10116.ENSRNOP00000024057	0	0	0	0	0.059	0	0	0.438	0.449
Calhm1	P2rx3	10116.ENSRNOP00000045456	10116.ENSRNOP00000031629	0	0	0	0	0	0	0	0.517	0.517
Calhm1	Trpm4	10116.ENSRNOP00000045456	10116.ENSRNOP00000041387	0	0	0	0	0	0	0	0.684	0.684
Calhm1	Scn9a	10116.ENSRNOP00000045456	10116.ENSRNOP00000059170	0	0	0	0	0.052	0	0.9	0.129	0.91
Calm3	Fgf12	10116.ENSRNOP00000022603	10116.ENSRNOP00000002650	0	0	0	0	0.092	0.286	0	0.191	0.43
Calm3	Kcne1	10116.ENSRNOP00000022603	10116.ENSRNOP00000002717	0	0	0	0	0	0.065	0	0.487	0.5
Calm3	Kcnj2	10116.ENSRNOP00000022603	10116.ENSRNOP00000006254	0	0	0	0	0	0	0	0.403	0.403
Calm3	Kcna4	10116.ENSRNOP00000022603	10116.ENSRNOP00000006524	0	0	0	0	0.092	0.142	0	0.466	0.547
Calm3	Scn3a	10116.ENSRNOP00000022603	10116.ENSRNOP00000006646	0	0	0	0	0.107	0.516	0	0.611	0.817
Calm3	Scn2a	10116.ENSRNOP00000022603	10116.ENSRNOP00000007069	0	0	0	0	0.115	0.495	0	0.681	0.845
Calm3	Cav3	10116.ENSRNOP00000022603	10116.ENSRNOP00000007601	0	0	0	0	0	0.042	0.8	0.742	0.946
Calm3	Scn8a	10116.ENSRNOP00000022603	10116.ENSRNOP00000008160	0	0	0	0	0.108	0.305	0	0.286	0.518
Calm3	Calml4	10116.ENSRNOP00000022603	10116.ENSRNOP00000009716	0	0	0.062	0.916	0.093	0	0.9	0.565	0.958
Calm3	Trpa1	10116.ENSRNOP00000022603	10116.ENSRNOP00000009874	0	0	0	0	0	0.103	0	0.548	0.577
Calm3	Slc9a1	10116.ENSRNOP00000022603	10116.ENSRNOP00000011049	0	0	0	0	0.09	0.317	0	0.81	0.872
Calm3	Scn4a	10116.ENSRNOP00000022603	10116.ENSRNOP00000016841	0	0	0	0	0.065	0.48	0	0.706	0.844
Calm3	Kcnd3	10116.ENSRNOP00000022603	10116.ENSRNOP00000019997	0	0	0	0	0.074	0.142	0	0.396	0.478
Calm3	Stxbp1	10116.ENSRNOP00000022603	10116.ENSRNOP00000021189	0	0	0	0	0.107	0.052	0	0.353	0.405
Calm3	Scn7a	10116.ENSRNOP00000022603	10116.ENSRNOP00000044385	0	0	0	0	0	0.316	0	0.201	0.43
Calm3	Fgf14	10116.ENSRNOP00000022603	10116.ENSRNOP00000042838	0	0	0	0	0.125	0.286	0	0.19	0.45
Calm3	Scn1a	10116.ENSRNOP00000022603	10116.ENSRNOP00000073986	0	0	0	0	0	0.316	0	0.24	0.457
Calm3	Scn1b	10116.ENSRNOP00000022603	10116.ENSRNOP00000074323	0	0	0	0	0.092	0	0	0.445	0.474
Calm3	Kcna3	10116.ENSRNOP00000022603	10116.ENSRNOP00000075761	0	0	0	0	0	0.142	0	0.422	0.482
Calm3	D4ABY7_RAT	10116.ENSRNOP00000022603	10116.ENSRNOP00000038123	0	0	0.084	0.908	0	0	0	0.476	0.499
Calm3	Kcna1	10116.ENSRNOP00000022603	10116.ENSRNOP00000026731	0	0	0	0	0.123	0.142	0	0.398	0.507
Calm3	Kcne3	10116.ENSRNOP00000022603	10116.ENSRNOP00000044706	0	0	0	0	0.052	0.288	0	0.339	0.515
Calm3	Kcnc1	10116.ENSRNOP00000022603	10116.ENSRNOP00000074146	0	0	0	0	0	0.142	0	0.493	0.546
Calm3	Kcna5	10116.ENSRNOP00000022603	10116.ENSRNOP00000026691	0	0	0	0	0	0.142	0	0.503	0.555
Calm3	Scnn1g	10116.ENSRNOP00000022603	10116.ENSRNOP00000024057	0	0	0	0	0	0	0	0.565	0.565
Calm3	Kcnb1	10116.ENSRNOP00000022603	10116.ENSRNOP00000065961	0	0	0	0	0.103	0.142	0	0.487	0.57
Calm3	Kcna6	10116.ENSRNOP00000022603	10116.ENSRNOP00000071895	0	0	0	0	0	0.142	0	0.531	0.58
Calm3	Grik3	10116.ENSRNOP00000022603	10116.ENSRNOP00000048216	0	0	0	0	0.093	0	0.5	0.158	0.585
Calm3	Trpm4	10116.ENSRNOP00000022603	10116.ENSRNOP00000041387	0	0	0	0	0	0.046	0	0.593	0.595
Calm3	Scn10a	10116.ENSRNOP00000022603	10116.ENSRNOP00000047944	0	0	0	0	0	0.423	0	0.348	0.608
Calm3	Grik5	10116.ENSRNOP00000022603	10116.ENSRNOP00000027578	0	0	0	0	0.094	0	0.5	0.211	0.611
Calm3	Grik4	10116.ENSRNOP00000022603	10116.ENSRNOP00000047794	0	0	0	0	0.128	0	0.5	0.183	0.613
Calm3	Grik1	10116.ENSRNOP00000022603	10116.ENSRNOP00000045594	0	0	0	0	0.109	0	0.5	0.347	0.683
Calm3	Fgf13	10116.ENSRNOP00000022603	10116.ENSRNOP00000072195	0	0	0	0	0.128	0.392	0	0.525	0.726
Calm3	Kcnq2	10116.ENSRNOP00000022603	10116.ENSRNOP00000040830	0	0	0	0	0.133	0.522	0	0.408	0.734
Calm3	Kcnq3	10116.ENSRNOP00000022603	10116.ENSRNOP00000065354	0	0	0	0	0.112	0.325	0	0.629	0.758
Calm3	Kcnma1	10116.ENSRNOP00000022603	10116.ENSRNOP00000058962	0	0	0	0	0.093	0.308	0	0.654	0.764
Calm3	Grik2	10116.ENSRNOP00000022603	10116.ENSRNOP00000068172	0	0	0	0	0.094	0	0.5	0.528	0.767
Calm3	Scn9a	10116.ENSRNOP00000022603	10116.ENSRNOP00000059170	0	0	0	0	0.078	0.316	0	0.768	0.841
Calm3	Calml3	10116.ENSRNOP00000022603	10116.ENSRNOP00000043121	0	0	0.05	0.982	0.068	0	0.9	0.554	0.955
Calm3	Scn5a	10116.ENSRNOP00000022603	10116.ENSRNOP00000060180	0	0	0	0	0	0.483	0	0.923	0.958
Calm3	Trpv1	10116.ENSRNOP00000022603	10116.ENSRNOP00000026493	0	0	0	0	0	0.288	0	0.964	0.973
Calm3	Ryr2	10116.ENSRNOP00000022603	10116.ENSRNOP00000059019	0	0	0	0	0.078	0.589	0.9	0.925	0.996
Calml3	Kcne1	10116.ENSRNOP00000043121	10116.ENSRNOP00000002717	0	0	0	0	0	0.065	0	0.453	0.467
Calml3	Kcna4	10116.ENSRNOP00000043121	10116.ENSRNOP00000006524	0	0	0	0	0	0.142	0	0.438	0.497
Calml3	Scn3a	10116.ENSRNOP00000043121	10116.ENSRNOP00000006646	0	0	0	0	0	0.319	0	0.612	0.724
Calml3	Scn2a	10116.ENSRNOP00000043121	10116.ENSRNOP00000007069	0	0	0	0	0	0.316	0	0.664	0.76
Calml3	Cav3	10116.ENSRNOP00000043121	10116.ENSRNOP00000007601	0	0	0	0	0	0.042	0.8	0.741	0.946
Calml3	Scn8a	10116.ENSRNOP00000043121	10116.ENSRNOP00000008160	0	0	0	0	0	0.305	0	0.563	0.684
Calml3	Calml4	10116.ENSRNOP00000043121	10116.ENSRNOP00000009716	0	0	0.067	0.895	0	0	0.9	0.463	0.945
Calml3	Trpa1	10116.ENSRNOP00000043121	10116.ENSRNOP00000009874	0	0	0	0	0	0.103	0	0.588	0.615
Calml3	Slc9a1	10116.ENSRNOP00000043121	10116.ENSRNOP00000011049	0	0	0	0	0.055	0.317	0	0.865	0.905
Calml3	Scn4a	10116.ENSRNOP00000043121	10116.ENSRNOP00000016841	0	0	0	0	0	0.296	0	0.755	0.82
Calml3	Kcnd3	10116.ENSRNOP00000043121	10116.ENSRNOP00000019997	0	0	0	0	0.048	0.142	0	0.395	0.462
Calml3	Scnn1g	10116.ENSRNOP00000043121	10116.ENSRNOP00000024057	0	0	0	0	0	0	0	0.562	0.562
Calml3	Trpv1	10116.ENSRNOP00000043121	10116.ENSRNOP00000026493	0	0	0	0	0	0.288	0	0.989	0.991
Calml3	Kcna5	10116.ENSRNOP00000043121	10116.ENSRNOP00000026691	0	0	0	0	0	0.142	0	0.5	0.552
Calml3	Kcna1	10116.ENSRNOP00000043121	10116.ENSRNOP00000026731	0	0	0	0	0	0.142	0	0.397	0.46
Calml3	D4ABY7_RAT	10116.ENSRNOP00000043121	10116.ENSRNOP00000038123	0	0	0.085	0.906	0.163	0	0	0.325	0.438
Calml3	Kcnq2	10116.ENSRNOP00000043121	10116.ENSRNOP00000040830	0	0	0	0	0.048	0.325	0	0.762	0.833
Calml3	Trpm4	10116.ENSRNOP00000043121	10116.ENSRNOP00000041387	0	0	0	0	0	0.046	0	0.601	0.603
Calml3	Nedd4l	10116.ENSRNOP00000043121	10116.ENSRNOP00000070352	0	0	0	0	0	0.078	0	0.396	0.42
Calml3	Scn7a	10116.ENSRNOP00000043121	10116.ENSRNOP00000044385	0	0	0	0	0	0.316	0	0.194	0.425
Calml3	Scn1b	10116.ENSRNOP00000043121	10116.ENSRNOP00000074323	0	0	0	0	0	0	0	0.435	0.435
Calml3	Kcne3	10116.ENSRNOP00000043121	10116.ENSRNOP00000044706	0	0	0	0	0.052	0.288	0	0.275	0.467
Calml3	Scn1a	10116.ENSRNOP00000043121	10116.ENSRNOP00000073986	0	0	0	0	0	0.316	0	0.257	0.47
Calml3	Kcna3	10116.ENSRNOP00000043121	10116.ENSRNOP00000075761	0	0	0	0	0	0.142	0	0.414	0.475
Calml3	Scn10a	10116.ENSRNOP00000043121	10116.ENSRNOP00000047944	0	0	0	0	0	0.282	0	0.324	0.494
Calml3	Kcnb1	10116.ENSRNOP00000043121	10116.ENSRNOP00000065961	0	0	0	0	0	0.142	0	0.473	0.528
Calml3	Kcnc1	10116.ENSRNOP00000043121	10116.ENSRNOP00000074146	0	0	0	0	0	0.142	0	0.491	0.544
Calml3	Kcna6	10116.ENSRNOP00000043121	10116.ENSRNOP00000071895	0	0	0	0	0	0.142	0	0.527	0.576
Calml3	Kcnma1	10116.ENSRNOP00000043121	10116.ENSRNOP00000058962	0	0	0	0	0	0.064	0	0.648	0.657
Calml3	Fgf13	10116.ENSRNOP00000043121	10116.ENSRNOP00000072195	0	0	0	0	0	0.392	0	0.489	0.676
Calml3	Kcnq3	10116.ENSRNOP00000043121	10116.ENSRNOP00000065354	0	0	0	0	0.048	0.325	0	0.592	0.715
Calml3	Scn9a	10116.ENSRNOP00000043121	10116.ENSRNOP00000059170	0	0	0	0	0	0.316	0	0.612	0.723
Calml3	Scn5a	10116.ENSRNOP00000043121	10116.ENSRNOP00000060180	0	0	0	0	0	0.483	0	0.95	0.973
Calml3	Ryr2	10116.ENSRNOP00000043121	10116.ENSRNOP00000059019	0	0	0	0	0	0.419	0.9	0.968	0.997
Calml4	Kcne1	10116.ENSRNOP00000009716	10116.ENSRNOP00000002717	0	0	0	0	0.046	0.051	0	0.438	0.446
Calml4	Kcna4	10116.ENSRNOP00000009716	10116.ENSRNOP00000006524	0	0	0	0	0.044	0.142	0	0.438	0.498
Calml4	Scn3a	10116.ENSRNOP00000009716	10116.ENSRNOP00000006646	0	0	0	0	0	0.17	0	0.593	0.648
Calml4	Scn2a	10116.ENSRNOP00000009716	10116.ENSRNOP00000007069	0	0	0	0	0	0.17	0	0.664	0.709
Calml4	Cav3	10116.ENSRNOP00000009716	10116.ENSRNOP00000007601	0	0	0	0	0	0.042	0.8	0.727	0.943
Calml4	Scn8a	10116.ENSRNOP00000009716	10116.ENSRNOP00000008160	0	0	0	0	0	0.17	0	0.563	0.622
Calml4	Nedd4l	10116.ENSRNOP00000009716	10116.ENSRNOP00000070352	0	0	0	0	0	0.078	0	0.403	0.426
Calml4	Scn1b	10116.ENSRNOP00000009716	10116.ENSRNOP00000074323	0	0	0	0	0	0	0	0.435	0.435
Calml4	Kcnd3	10116.ENSRNOP00000009716	10116.ENSRNOP00000019997	0	0	0	0	0	0.142	0	0.395	0.458
Calml4	Kcna1	10116.ENSRNOP00000009716	10116.ENSRNOP00000026731	0	0	0	0	0	0.142	0	0.397	0.46
Calml4	Kcna3	10116.ENSRNOP00000009716	10116.ENSRNOP00000075761	0	0	0	0	0.042	0.142	0	0.414	0.476
Calml4	Kcnc1	10116.ENSRNOP00000009716	10116.ENSRNOP00000074146	0	0	0	0	0	0.142	0	0.438	0.497
Calml4	Kcnb1	10116.ENSRNOP00000009716	10116.ENSRNOP00000065961	0	0	0	0	0	0.142	0	0.473	0.528
Calml4	Fgf13	10116.ENSRNOP00000009716	10116.ENSRNOP00000072195	0	0	0	0	0.078	0.135	0	0.458	0.53
Calml4	Kcna5	10116.ENSRNOP00000009716	10116.ENSRNOP00000026691	0	0	0	0	0	0.142	0	0.5	0.552
Calml4	Scnn1g	10116.ENSRNOP00000009716	10116.ENSRNOP00000024057	0	0	0	0	0.051	0	0	0.562	0.566
Calml4	Kcna6	10116.ENSRNOP00000009716	10116.ENSRNOP00000071895	0	0	0	0	0	0.142	0	0.527	0.576
Calml4	Trpm4	10116.ENSRNOP00000009716	10116.ENSRNOP00000041387	0	0	0	0	0	0	0	0.601	0.601
Calml4	Trpa1	10116.ENSRNOP00000009716	10116.ENSRNOP00000009874	0	0	0	0	0	0.103	0	0.588	0.615
Calml4	Kcnma1	10116.ENSRNOP00000009716	10116.ENSRNOP00000058962	0	0	0	0	0.044	0.043	0	0.639	0.64
Calml4	Scn9a	10116.ENSRNOP00000009716	10116.ENSRNOP00000059170	0	0	0	0	0	0.17	0	0.593	0.648
Calml4	Kcnq3	10116.ENSRNOP00000009716	10116.ENSRNOP00000065354	0	0	0	0	0	0.238	0	0.612	0.692
Calml4	Scn4a	10116.ENSRNOP00000009716	10116.ENSRNOP00000016841	0	0	0	0	0.056	0.17	0	0.754	0.79
Calml4	Kcnq2	10116.ENSRNOP00000009716	10116.ENSRNOP00000040830	0	0	0	0	0	0.238	0	0.834	0.868
Calml4	Slc9a1	10116.ENSRNOP00000009716	10116.ENSRNOP00000011049	0	0	0	0	0.055	0.1	0	0.865	0.875
Calml4	Scn5a	10116.ENSRNOP00000009716	10116.ENSRNOP00000060180	0	0	0	0	0	0.17	0	0.95	0.957
Calml4	Trpv1	10116.ENSRNOP00000009716	10116.ENSRNOP00000026493	0	0	0	0	0.092	0.121	0	0.989	0.99
Calml4	Ryr2	10116.ENSRNOP00000009716	10116.ENSRNOP00000059019	0	0	0	0	0	0.284	0.9	0.968	0.997
Cav3	Kcne1	10116.ENSRNOP00000007601	10116.ENSRNOP00000002717	0	0	0	0	0.057	0	0	0.546	0.553
Cav3	Kcnk2	10116.ENSRNOP00000007601	10116.ENSRNOP00000003684	0	0	0	0	0.059	0	0	0.555	0.563
Cav3	Kcnj2	10116.ENSRNOP00000007601	10116.ENSRNOP00000006254	0	0	0	0	0.115	0.096	0	0.52	0.583
Cav3	Kcna4	10116.ENSRNOP00000007601	10116.ENSRNOP00000006524	0	0	0	0	0.054	0.081	0	0.802	0.813
Cav3	Scn3a	10116.ENSRNOP00000007601	10116.ENSRNOP00000006646	0	0	0	0	0	0.07	0	0.407	0.425
Cav3	Scn2a	10116.ENSRNOP00000007601	10116.ENSRNOP00000007069	0	0	0	0	0	0.07	0	0.41	0.427
Cav3	Kcnj5	10116.ENSRNOP00000007601	10116.ENSRNOP00000048134	0	0	0	0	0.08	0.064	0	0.369	0.41
Cav3	Scn3b	10116.ENSRNOP00000007601	10116.ENSRNOP00000071448	0	0	0	0	0.064	0	0	0.398	0.412
Cav3	Trpv1	10116.ENSRNOP00000007601	10116.ENSRNOP00000026493	0	0	0	0	0.059	0	0	0.409	0.42
Cav3	Kcna3	10116.ENSRNOP00000007601	10116.ENSRNOP00000075761	0	0	0	0	0	0.081	0	0.404	0.429
Cav3	Scn1b	10116.ENSRNOP00000007601	10116.ENSRNOP00000074323	0	0	0	0	0.083	0	0	0.406	0.432
Cav3	Scn10a	10116.ENSRNOP00000007601	10116.ENSRNOP00000047944	0	0	0	0	0	0.07	0	0.444	0.461
Cav3	Scn9a	10116.ENSRNOP00000007601	10116.ENSRNOP00000059170	0	0	0	0	0	0.07	0	0.453	0.47
Cav3	Kcnj12	10116.ENSRNOP00000007601	10116.ENSRNOP00000054762	0	0	0	0	0.114	0.096	0	0.43	0.504
Cav3	Hcn3	10116.ENSRNOP00000007601	10116.ENSRNOP00000027785	0	0	0	0	0	0.07	0	0.492	0.507
Cav3	Kcnma1	10116.ENSRNOP00000007601	10116.ENSRNOP00000058962	0	0	0	0	0.095	0.099	0	0.456	0.518
Cav3	Gpd1l	10116.ENSRNOP00000007601	10116.ENSRNOP00000036106	0	0	0	0	0	0	0	0.536	0.536
Cav3	D4ABY7_RAT	10116.ENSRNOP00000007601	10116.ENSRNOP00000038123	0	0	0	0	0	0.042	0	0.538	0.538
Cav3	Kcnd3	10116.ENSRNOP00000007601	10116.ENSRNOP00000019997	0	0	0	0	0	0.065	0	0.53	0.542
Cav3	Kcne2	10116.ENSRNOP00000007601	10116.ENSRNOP00000045279	0	0	0	0	0.058	0	0	0.593	0.601
Cav3	Scn4a	10116.ENSRNOP00000007601	10116.ENSRNOP00000016841	0	0	0	0	0.16	0.07	0	0.547	0.615
Cav3	Scn4b	10116.ENSRNOP00000007601	10116.ENSRNOP00000033284	0	0	0	0	0.107	0	0	0.628	0.654
Cav3	Hcn4	10116.ENSRNOP00000007601	10116.ENSRNOP00000012644	0	0	0	0	0	0.104	0	0.639	0.663
Cav3	Kcna5	10116.ENSRNOP00000007601	10116.ENSRNOP00000026691	0	0	0	0	0.075	0.321	0	0.509	0.665
Cav3	Ryr2	10116.ENSRNOP00000007601	10116.ENSRNOP00000059019	0	0	0	0	0.122	0.078	0	0.661	0.701
Cav3	Kcnh2	10116.ENSRNOP00000007601	10116.ENSRNOP00000013800	0	0	0	0	0.049	0.295	0	0.601	0.71
Cav3	Kcnc1	10116.ENSRNOP00000007601	10116.ENSRNOP00000074146	0	0	0	0	0	0.065	0	0.818	0.823
Cav3	Scn5a	10116.ENSRNOP00000007601	10116.ENSRNOP00000060180	0	0	0	0	0.092	0.099	0	0.824	0.843
Cav3	Snta1	10116.ENSRNOP00000007601	10116.ENSRNOP00000021715	0	0	0	0	0.102	0	0.54	0.776	0.899
Cdkl5	Kcnq3	10116.ENSRNOP00000005061	10116.ENSRNOP00000065354	0	0	0	0	0.174	0	0	0.327	0.421
Cdkl5	Gabrb3	10116.ENSRNOP00000005061	10116.ENSRNOP00000071478	0	0	0	0	0	0	0	0.434	0.434
Cdkl5	Gabrg2	10116.ENSRNOP00000005061	10116.ENSRNOP00000072234	0	0	0	0	0.139	0	0	0.39	0.452
Cdkl5	Kcnt1	10116.ENSRNOP00000005061	10116.ENSRNOP00000023542	0	0	0	0	0	0	0	0.455	0.455
Cdkl5	Scn9a	10116.ENSRNOP00000005061	10116.ENSRNOP00000059170	0	0	0	0	0.049	0	0	0.486	0.491
Cdkl5	Scn3a	10116.ENSRNOP00000005061	10116.ENSRNOP00000006646	0	0	0	0	0.049	0	0	0.518	0.522
Cdkl5	Scn8a	10116.ENSRNOP00000005061	10116.ENSRNOP00000008160	0	0	0	0	0.115	0	0	0.492	0.531
Cdkl5	Scn2a	10116.ENSRNOP00000005061	10116.ENSRNOP00000007069	0	0	0	0	0.099	0	0	0.606	0.63
Cdkl5	Stxbp1	10116.ENSRNOP00000005061	10116.ENSRNOP00000021189	0	0	0	0	0	0	0	0.675	0.675
Cdkl5	Kcnq2	10116.ENSRNOP00000005061	10116.ENSRNOP00000040830	0	0	0	0	0.114	0	0	0.654	0.681
Cdkl5	Scn1a	10116.ENSRNOP00000005061	10116.ENSRNOP00000073986	0	0	0	0	0.049	0	0	0.69	0.693
Cdkl5	Pcdh19	10116.ENSRNOP00000005061	10116.ENSRNOP00000074621	0	0	0	0	0	0	0	0.734	0.734
D4ABY7_RAT	Scn2a	10116.ENSRNOP00000038123	10116.ENSRNOP00000007069	0	0	0	0	0	0.316	0	0.471	0.622
D4ABY7_RAT	Scn8a	10116.ENSRNOP00000038123	10116.ENSRNOP00000008160	0	0	0	0	0	0.305	0	0.468	0.614
D4ABY7_RAT	Trpa1	10116.ENSRNOP00000038123	10116.ENSRNOP00000009874	0	0	0	0	0	0.103	0	0.535	0.565
D4ABY7_RAT	Slc9a1	10116.ENSRNOP00000038123	10116.ENSRNOP00000011049	0	0	0	0	0.055	0.317	0	0.642	0.748
D4ABY7_RAT	Scn4a	10116.ENSRNOP00000038123	10116.ENSRNOP00000016841	0	0	0	0	0	0.296	0	0.565	0.68
D4ABY7_RAT	Trpv1	10116.ENSRNOP00000038123	10116.ENSRNOP00000026493	0	0	0	0	0	0.288	0	0.748	0.812
D4ABY7_RAT	Scn1a	10116.ENSRNOP00000038123	10116.ENSRNOP00000073986	0	0	0	0	0	0.316	0	0.166	0.405
D4ABY7_RAT	Scn9a	10116.ENSRNOP00000038123	10116.ENSRNOP00000059170	0	0	0	0	0	0.316	0	0.325	0.518
D4ABY7_RAT	Trpm4	10116.ENSRNOP00000038123	10116.ENSRNOP00000041387	0	0	0	0	0	0.046	0	0.537	0.539
D4ABY7_RAT	Fgf13	10116.ENSRNOP00000038123	10116.ENSRNOP00000072195	0	0	0	0	0	0.392	0	0.314	0.565
D4ABY7_RAT	Kcnq3	10116.ENSRNOP00000038123	10116.ENSRNOP00000065354	0	0	0	0	0.048	0.325	0	0.467	0.627
D4ABY7_RAT	Kcnq2	10116.ENSRNOP00000038123	10116.ENSRNOP00000040830	0	0	0	0	0.048	0.325	0	0.549	0.684
D4ABY7_RAT	Scn5a	10116.ENSRNOP00000038123	10116.ENSRNOP00000060180	0	0	0	0	0	0.483	0	0.708	0.842
D4ABY7_RAT	Ryr2	10116.ENSRNOP00000038123	10116.ENSRNOP00000059019	0	0	0	0	0	0.419	0	0.747	0.846
Dis3	Scn3a	10116.ENSRNOP00000029411	10116.ENSRNOP00000006646	0	0	0	0	0	0	0	0.587	0.587
Dis3	Galnt3	10116.ENSRNOP00000029411	10116.ENSRNOP00000007615	0	0	0	0	0	0	0	0.551	0.551
Dis3	Scn8a	10116.ENSRNOP00000029411	10116.ENSRNOP00000008160	0	0	0	0	0	0	0	0.591	0.591
Dis3	Scn4a	10116.ENSRNOP00000029411	10116.ENSRNOP00000016841	0	0	0	0	0	0	0	0.616	0.616
Dis3	Galnt6	10116.ENSRNOP00000029411	10116.ENSRNOP00000070003	0	0	0	0	0	0	0	0.408	0.408
Dis3	Scn10a	10116.ENSRNOP00000029411	10116.ENSRNOP00000047944	0	0	0	0	0	0	0	0.53	0.53
Dis3	Scn5a	10116.ENSRNOP00000029411	10116.ENSRNOP00000060180	0	0	0	0	0	0	0	0.563	0.563
Fam155b	Scn3a	10116.ENSRNOP00000054729	10116.ENSRNOP00000006646	0	0	0	0	0.108	0.355	0	0.111	0.444
Fam155b	Scn2a	10116.ENSRNOP00000054729	10116.ENSRNOP00000007069	0	0	0	0	0.132	0.355	0	0.189	0.506
Fam155b	Scn8a	10116.ENSRNOP00000054729	10116.ENSRNOP00000008160	0	0	0	0	0.154	0.355	0	0.111	0.472
Fam155b	Unc79	10116.ENSRNOP00000054729	10116.ENSRNOP00000011775	0	0	0	0	0.102	0.97	0	0.903	0.997
Fam155b	Scn4a	10116.ENSRNOP00000054729	10116.ENSRNOP00000016841	0	0	0	0	0.068	0.355	0	0.303	0.544
Fam155b	Unc80	10116.ENSRNOP00000054729	10116.ENSRNOP00000035988	0	0	0	0	0.103	0.699	0	0.727	0.919
Fam155b	Scn7a	10116.ENSRNOP00000054729	10116.ENSRNOP00000044385	0	0	0	0	0.068	0.355	0	0.111	0.418
Fam155b	Scn10a	10116.ENSRNOP00000054729	10116.ENSRNOP00000047944	0	0	0	0	0.068	0.355	0	0.111	0.418
Fam155b	Scn1a	10116.ENSRNOP00000054729	10116.ENSRNOP00000073986	0	0	0	0	0.068	0.355	0	0.111	0.418
Fam155b	Scn5a	10116.ENSRNOP00000054729	10116.ENSRNOP00000060180	0	0	0	0	0.068	0.355	0	0.237	0.501
Fam155b	Scn9a	10116.ENSRNOP00000054729	10116.ENSRNOP00000059170	0	0	0	0	0.117	0.355	0	0.241	0.53
Fgf12	Scn1a	10116.ENSRNOP00000002650	10116.ENSRNOP00000073986	0	0	0	0	0.064	0.297	0	0.164	0.402
Fgf12	Scn3a	10116.ENSRNOP00000002650	10116.ENSRNOP00000006646	0	0	0	0	0.092	0.297	0	0.154	0.412
Fgf12	Scn2b	10116.ENSRNOP00000002650	10116.ENSRNOP00000021819	0	0	0	0	0.17	0	0	0.324	0.415
Fgf12	Scn10a	10116.ENSRNOP00000002650	10116.ENSRNOP00000047944	0	0	0	0	0.044	0.27	0	0.237	0.421
Fgf12	Scn9a	10116.ENSRNOP00000002650	10116.ENSRNOP00000059170	0	0	0	0	0.092	0.297	0	0.183	0.432
Fgf12	Rangrf	10116.ENSRNOP00000002650	10116.ENSRNOP00000006883	0	0	0	0	0	0	0	0.451	0.451
Fgf12	Scn8a	10116.ENSRNOP00000002650	10116.ENSRNOP00000008160	0	0	0	0	0.094	0.297	0	0.312	0.523
Fgf12	Scn4a	10116.ENSRNOP00000002650	10116.ENSRNOP00000016841	0	0	0	0	0.092	0.297	0	0.318	0.526
Fgf12	Scn2a	10116.ENSRNOP00000002650	10116.ENSRNOP00000007069	0	0	0	0	0.196	0.297	0	0.274	0.554
Fgf12	Scn5a	10116.ENSRNOP00000002650	10116.ENSRNOP00000060180	0	0	0	0	0.055	0.778	0	0.617	0.912
Fgf13	Scn3a	10116.ENSRNOP00000072195	10116.ENSRNOP00000006646	0	0	0	0	0.127	0.727	0	0.191	0.79
Fgf13	Scn2a	10116.ENSRNOP00000072195	10116.ENSRNOP00000007069	0	0	0	0	0.123	0.496	0	0.261	0.644
Fgf13	Scn8a	10116.ENSRNOP00000072195	10116.ENSRNOP00000008160	0	0	0	0	0.093	0.399	0	0.306	0.588
Fgf13	Scn4a	10116.ENSRNOP00000072195	10116.ENSRNOP00000016841	0	0	0	0	0.055	0.297	0	0.239	0.45
Fgf13	Scn7a	10116.ENSRNOP00000072195	10116.ENSRNOP00000044385	0	0	0	0	0.043	0.496	0	0.191	0.576
Fgf13	Scn9a	10116.ENSRNOP00000072195	10116.ENSRNOP00000059170	0	0	0	0	0.078	0.496	0	0.35	0.672
Fgf13	Scn5a	10116.ENSRNOP00000072195	10116.ENSRNOP00000060180	0	0	0	0	0.056	0.771	0	0.812	0.955
Fgf13	Scn1a	10116.ENSRNOP00000072195	10116.ENSRNOP00000073986	0	0	0	0	0.068	0.496	0	0.591	0.791
Fgf14	Scn3a	10116.ENSRNOP00000042838	10116.ENSRNOP00000006646	0	0	0	0	0.119	0.297	0	0.49	0.656
Fgf14	Scn2a	10116.ENSRNOP00000042838	10116.ENSRNOP00000007069	0	0	0	0	0.199	0.297	0	0.674	0.8
Fgf14	Scn8a	10116.ENSRNOP00000042838	10116.ENSRNOP00000008160	0	0	0	0	0.15	0.297	0	0.685	0.795
Fgf14	Scn10a	10116.ENSRNOP00000042838	10116.ENSRNOP00000047944	0	0	0	0	0.165	0.27	0	0.136	0.427
Fgf14	Scn1a	10116.ENSRNOP00000042838	10116.ENSRNOP00000073986	0	0	0	0	0.044	0.297	0	0.341	0.518
Fgf14	Scn1b	10116.ENSRNOP00000042838	10116.ENSRNOP00000074323	0	0	0	0	0.064	0	0	0.508	0.52
Fgf14	Scn9a	10116.ENSRNOP00000042838	10116.ENSRNOP00000059170	0	0	0	0	0.208	0.297	0	0.482	0.686
Fgf14	Scn5a	10116.ENSRNOP00000042838	10116.ENSRNOP00000060180	0	0	0	0	0	0.548	0	0.371	0.703
Gabrb3	Scn3a	10116.ENSRNOP00000071478	10116.ENSRNOP00000006646	0	0	0	0	0.084	0	0	0.41	0.437
Gabrb3	Scn2a	10116.ENSRNOP00000071478	10116.ENSRNOP00000007069	0	0	0	0	0.088	0	0	0.438	0.466
Gabrb3	Scn8a	10116.ENSRNOP00000071478	10116.ENSRNOP00000008160	0	0	0	0	0.149	0	0	0.427	0.491
Gabrb3	Gria4	10116.ENSRNOP00000071478	10116.ENSRNOP00000009542	0	0	0	0	0.129	0	0	0.424	0.477
Gabrb3	Kcnq2	10116.ENSRNOP00000071478	10116.ENSRNOP00000040830	0	0	0	0	0.159	0	0	0.361	0.439
Gabrb3	Grik1	10116.ENSRNOP00000071478	10116.ENSRNOP00000045594	0	0	0	0	0.097	0	0	0.4	0.435
Gabrb3	Grik3	10116.ENSRNOP00000071478	10116.ENSRNOP00000048216	0	0	0.213	0	0.052	0	0	0.383	0.5
Gabrb3	Scn9a	10116.ENSRNOP00000071478	10116.ENSRNOP00000059170	0	0	0	0	0.052	0	0	0.413	0.42
Gabrb3	LOC100912455	10116.ENSRNOP00000071478	10116.ENSRNOP00000066524	0	0	0	0	0.054	0	0	0.437	0.445
Gabrb3	Grik2	10116.ENSRNOP00000071478	10116.ENSRNOP00000068172	0	0	0	0	0.097	0	0	0.678	0.697
Gabrb3	Scn1a	10116.ENSRNOP00000071478	10116.ENSRNOP00000073986	0	0	0	0	0.068	0	0	0.581	0.593
Gabrb3	Gabrg2	10116.ENSRNOP00000071478	10116.ENSRNOP00000072234	0	0	0.075	0.853	0.109	0.775	0.54	0.509	0.95
Gabrg2	Scn3a	10116.ENSRNOP00000072234	10116.ENSRNOP00000006646	0	0	0	0	0.135	0	0	0.553	0.597
Gabrg2	Scn2a	10116.ENSRNOP00000072234	10116.ENSRNOP00000007069	0	0	0	0	0.252	0	0	0.596	0.685
Gabrg2	Scn8a	10116.ENSRNOP00000072234	10116.ENSRNOP00000008160	0	0	0	0	0.19	0	0	0.546	0.616
Gabrg2	Gria4	10116.ENSRNOP00000072234	10116.ENSRNOP00000009542	0	0	0	0	0.206	0	0	0.414	0.515
Gabrg2	Stxbp1	10116.ENSRNOP00000072234	10116.ENSRNOP00000021189	0	0	0	0	0.164	0	0	0.423	0.497
Gabrg2	Scn2b	10116.ENSRNOP00000072234	10116.ENSRNOP00000021819	0	0	0	0	0.199	0	0	0.318	0.431
Gabrg2	Kcna1	10116.ENSRNOP00000072234	10116.ENSRNOP00000026731	0	0	0	0	0.198	0.05	0	0.302	0.422
Gabrg2	Kcnq2	10116.ENSRNOP00000072234	10116.ENSRNOP00000040830	0	0	0	0	0.256	0.064	0	0.531	0.645
Gabrg2	Grik1	10116.ENSRNOP00000072234	10116.ENSRNOP00000045594	0	0	0	0	0.198	0	0	0.314	0.427
Gabrg2	Grik3	10116.ENSRNOP00000072234	10116.ENSRNOP00000048216	0	0	0	0	0.19	0	0	0.345	0.447
Gabrg2	Prrt2	10116.ENSRNOP00000072234	10116.ENSRNOP00000050996	0	0	0	0	0.19	0	0	0.317	0.423
Gabrg2	Scn9a	10116.ENSRNOP00000072234	10116.ENSRNOP00000059170	0	0	0	0	0.157	0	0	0.591	0.641
Gabrg2	Kcnq3	10116.ENSRNOP00000072234	10116.ENSRNOP00000065354	0	0	0	0	0.206	0.064	0	0.454	0.559
Gabrg2	LOC100912455	10116.ENSRNOP00000072234	10116.ENSRNOP00000066524	0	0	0	0	0.068	0	0	0.602	0.613
Gabrg2	Grik2	10116.ENSRNOP00000072234	10116.ENSRNOP00000068172	0	0	0	0	0.143	0	0	0.335	0.406
Gabrg2	Scn3b	10116.ENSRNOP00000072234	10116.ENSRNOP00000071448	0	0	0	0	0.103	0	0	0.399	0.438
Gabrg2	Pcdh19	10116.ENSRNOP00000072234	10116.ENSRNOP00000074621	0	0	0	0	0.083	0	0	0.535	0.555
Gabrg2	Scn1b	10116.ENSRNOP00000072234	10116.ENSRNOP00000074323	0	0	0	0	0.065	0.051	0	0.773	0.781
Gabrg2	Scn1a	10116.ENSRNOP00000072234	10116.ENSRNOP00000073986	0	0	0	0	0.181	0	0	0.805	0.833
Galnt3	Scn3a	10116.ENSRNOP00000007615	10116.ENSRNOP00000006646	0	0	0	0	0	0	0	0.555	0.555
Galnt3	Scn5a	10116.ENSRNOP00000007615	10116.ENSRNOP00000060180	0	0	0	0	0	0	0	0.53	0.53
Galnt3	Scn10a	10116.ENSRNOP00000007615	10116.ENSRNOP00000047944	0	0	0	0	0	0	0	0.533	0.533
Galnt3	Scn4a	10116.ENSRNOP00000007615	10116.ENSRNOP00000016841	0	0	0	0	0.047	0	0	0.534	0.536
Galnt3	Scn8a	10116.ENSRNOP00000007615	10116.ENSRNOP00000008160	0	0	0	0	0.06	0	0	0.532	0.541
Galnt6	Scn8a	10116.ENSRNOP00000070003	10116.ENSRNOP00000008160	0	0	0	0	0.042	0	0	0.409	0.409
Galnt6	Scn4a	10116.ENSRNOP00000070003	10116.ENSRNOP00000016841	0	0	0	0	0	0	0	0.42	0.42
Galnt6	Scn10a	10116.ENSRNOP00000070003	10116.ENSRNOP00000047944	0	0	0	0	0.054	0	0	0.412	0.419
Gpd1l	Kcne1	10116.ENSRNOP00000036106	10116.ENSRNOP00000002717	0	0	0	0	0	0	0	0.478	0.478
Gpd1l	Rangrf	10116.ENSRNOP00000036106	10116.ENSRNOP00000006883	0	0	0	0	0.049	0	0	0.625	0.628
Gpd1l	Hcn4	10116.ENSRNOP00000036106	10116.ENSRNOP00000012644	0	0	0	0	0	0	0	0.428	0.428
Gpd1l	Kcnh2	10116.ENSRNOP00000036106	10116.ENSRNOP00000013800	0	0	0	0	0	0	0	0.518	0.518
Gpd1l	Kcnd3	10116.ENSRNOP00000036106	10116.ENSRNOP00000019997	0	0	0	0	0.044	0	0	0.489	0.491
Gpd1l	Snta1	10116.ENSRNOP00000036106	10116.ENSRNOP00000021715	0	0	0	0	0.075	0	0	0.558	0.573
Gpd1l	Scn2b	10116.ENSRNOP00000036106	10116.ENSRNOP00000021819	0	0	0	0	0.043	0	0	0.493	0.494
Gpd1l	Scn4b	10116.ENSRNOP00000036106	10116.ENSRNOP00000033284	0	0	0	0	0	0	0	0.515	0.515
Gpd1l	Kcne5	10116.ENSRNOP00000036106	10116.ENSRNOP00000067483	0	0	0	0	0	0	0	0.519	0.519
Gpd1l	Kcne2	10116.ENSRNOP00000036106	10116.ENSRNOP00000045279	0	0	0	0	0	0	0	0.555	0.555
Gpd1l	Kcne3	10116.ENSRNOP00000036106	10116.ENSRNOP00000044706	0.054	0	0	0	0	0	0	0.702	0.706
Gpd1l	Scn1b	10116.ENSRNOP00000036106	10116.ENSRNOP00000074323	0	0	0	0	0.089	0	0	0.706	0.721
Gpd1l	Scn3b	10116.ENSRNOP00000036106	10116.ENSRNOP00000071448	0	0	0	0	0	0	0	0.732	0.732
Gpd1l	Scn5a	10116.ENSRNOP00000036106	10116.ENSRNOP00000060180	0	0	0	0	0.051	0.082	0	0.805	0.815
Gria4	Scn3a	10116.ENSRNOP00000009542	10116.ENSRNOP00000006646	0	0	0	0	0.126	0	0.9	0.222	0.926
Gria4	Scn2a	10116.ENSRNOP00000009542	10116.ENSRNOP00000007069	0	0	0	0	0.218	0	0.9	0.248	0.936
Gria4	Scn8a	10116.ENSRNOP00000009542	10116.ENSRNOP00000008160	0	0	0	0	0.147	0	0.9	0.188	0.924
Gria4	Kcna1	10116.ENSRNOP00000009542	10116.ENSRNOP00000026731	0	0	0	0	0.303	0	0	0.351	0.528
Gria4	Scnn1a	10116.ENSRNOP00000009542	10116.ENSRNOP00000061813	0	0	0	0	0	0	0.54	0.042	0.54
Gria4	Scnn1g	10116.ENSRNOP00000009542	10116.ENSRNOP00000024057	0	0	0	0	0	0	0.54	0.042	0.54
Gria4	Scnn1b	10116.ENSRNOP00000009542	10116.ENSRNOP00000063755	0	0	0	0	0	0	0.54	0.042	0.54
Gria4	Scn7a	10116.ENSRNOP00000009542	10116.ENSRNOP00000044385	0	0	0	0	0	0	0.54	0.046	0.542
Gria4	Scn11a	10116.ENSRNOP00000009542	10116.ENSRNOP00000033224	0	0	0	0	0	0	0.54	0.064	0.551
Gria4	Grik3	10116.ENSRNOP00000009542	10116.ENSRNOP00000048216	0	0	0.068	0.871	0.189	0.063	0.54	0.188	0.688
Gria4	Trpm4	10116.ENSRNOP00000009542	10116.ENSRNOP00000041387	0	0	0	0	0	0	0.72	0.042	0.72
Gria4	Scn5a	10116.ENSRNOP00000009542	10116.ENSRNOP00000060180	0	0	0	0	0	0	0.72	0.102	0.738
Gria4	Scn3b	10116.ENSRNOP00000009542	10116.ENSRNOP00000071448	0	0	0	0	0.084	0	0.72	0.104	0.75
Gria4	Scn4b	10116.ENSRNOP00000009542	10116.ENSRNOP00000033284	0	0	0	0	0.094	0	0.72	0.103	0.752
Gria4	Scn10a	10116.ENSRNOP00000009542	10116.ENSRNOP00000047944	0	0	0	0	0.096	0	0.72	0.138	0.762
Gria4	Scn2b	10116.ENSRNOP00000009542	10116.ENSRNOP00000021819	0	0	0	0	0.213	0	0.72	0	0.77
Gria4	Scn4a	10116.ENSRNOP00000009542	10116.ENSRNOP00000016841	0	0	0	0	0	0	0.72	0.243	0.779
Gria4	Unc80	10116.ENSRNOP00000009542	10116.ENSRNOP00000035988	0	0	0	0	0.169	0	0.72	0.277	0.817
Gria4	Scn1b	10116.ENSRNOP00000009542	10116.ENSRNOP00000074323	0	0	0	0	0.083	0	0.9	0.206	0.92
Gria4	Scn1a	10116.ENSRNOP00000009542	10116.ENSRNOP00000073986	0	0	0	0	0.135	0	0.9	0.225	0.927
Gria4	Grik5	10116.ENSRNOP00000009542	10116.ENSRNOP00000027578	0	0	0.071	0.838	0.099	0.056	0.9	0.217	0.927
Gria4	Grik4	10116.ENSRNOP00000009542	10116.ENSRNOP00000047794	0	0	0	0.834	0.161	0.056	0.9	0.216	0.929
Gria4	Scn9a	10116.ENSRNOP00000009542	10116.ENSRNOP00000059170	0	0	0	0	0.208	0	0.9	0.21	0.931
Gria4	Grik1	10116.ENSRNOP00000009542	10116.ENSRNOP00000045594	0	0	0.081	0.867	0.193	0.063	0.9	0.209	0.935
Gria4	Grik2	10116.ENSRNOP00000009542	10116.ENSRNOP00000068172	0	0	0.068	0.874	0.166	0.063	0.9	0.381	0.946
Grik1	Scn3a	10116.ENSRNOP00000045594	10116.ENSRNOP00000006646	0	0	0	0	0.102	0.042	0.72	0.213	0.785
Grik1	Scn2a	10116.ENSRNOP00000045594	10116.ENSRNOP00000007069	0	0	0	0	0.215	0.042	0.72	0.235	0.817
Grik1	Scn8a	10116.ENSRNOP00000045594	10116.ENSRNOP00000008160	0	0	0	0	0.217	0.042	0.72	0.18	0.804
Grik1	Scn4a	10116.ENSRNOP00000045594	10116.ENSRNOP00000016841	0	0	0	0	0	0.042	0.72	0.172	0.758
Grik1	Scn2b	10116.ENSRNOP00000045594	10116.ENSRNOP00000021819	0	0	0	0	0.149	0	0.72	0.1	0.766
Grik1	Scnn1g	10116.ENSRNOP00000045594	10116.ENSRNOP00000024057	0	0	0	0	0.05	0	0.54	0.107	0.575
Grik1	Kcna1	10116.ENSRNOP00000045594	10116.ENSRNOP00000026731	0	0	0	0	0.164	0	0	0.381	0.461
Grik1	Grik5	10116.ENSRNOP00000045594	10116.ENSRNOP00000027578	0	0	0.061	0.905	0.106	0.1	0.9	0.979	0.998
Grik1	Scn11a	10116.ENSRNOP00000045594	10116.ENSRNOP00000033224	0	0	0	0	0.07	0	0.54	0.25	0.651
Grik1	Scn4b	10116.ENSRNOP00000045594	10116.ENSRNOP00000033284	0	0	0	0	0.068	0	0.72	0.111	0.747
Grik1	Unc80	10116.ENSRNOP00000045594	10116.ENSRNOP00000035988	0	0	0	0	0.164	0	0.72	0.258	0.811
Grik1	Kcnq2	10116.ENSRNOP00000045594	10116.ENSRNOP00000040830	0	0	0	0	0.206	0	0	0.45	0.545
Grik1	Trpm4	10116.ENSRNOP00000045594	10116.ENSRNOP00000041387	0	0	0	0	0	0	0.72	0.094	0.735
Grik1	Scn7a	10116.ENSRNOP00000045594	10116.ENSRNOP00000044385	0	0	0	0	0.046	0.042	0.54	0.144	0.592
Grik1	Scnn1b	10116.ENSRNOP00000045594	10116.ENSRNOP00000063755	0	0	0	0	0.05	0	0.54	0.047	0.547
Grik1	Scnn1a	10116.ENSRNOP00000045594	10116.ENSRNOP00000061813	0	0	0	0	0.05	0	0.54	0.05	0.548
Grik1	Scn1b	10116.ENSRNOP00000045594	10116.ENSRNOP00000074323	0	0	0	0	0	0	0.72	0.067	0.727
Grik1	Scn5a	10116.ENSRNOP00000045594	10116.ENSRNOP00000060180	0	0	0	0	0.064	0.042	0.72	0.14	0.755
Grik1	Scn3b	10116.ENSRNOP00000045594	10116.ENSRNOP00000071448	0	0	0	0	0.105	0	0.72	0.175	0.775
Grik1	Scn1a	10116.ENSRNOP00000045594	10116.ENSRNOP00000073986	0	0	0	0	0.067	0.042	0.72	0.235	0.783
Grik1	Scn9a	10116.ENSRNOP00000045594	10116.ENSRNOP00000059170	0	0	0	0	0.134	0.042	0.72	0.199	0.789
Grik1	Scn10a	10116.ENSRNOP00000045594	10116.ENSRNOP00000047944	0	0	0	0	0	0.042	0.72	0.305	0.797
Grik1	Grik3	10116.ENSRNOP00000045594	10116.ENSRNOP00000048216	0	0	0.052	0.974	0.18	0.082	0.54	0.973	0.989
Grik1	Grik4	10116.ENSRNOP00000045594	10116.ENSRNOP00000047794	0	0	0.06	0.893	0.149	0.1	0.9	0.98	0.998
Grik1	Grik2	10116.ENSRNOP00000045594	10116.ENSRNOP00000068172	0	0	0.05	0.978	0.108	0.104	0.9	0.979	0.998
Grik2	Scn3a	10116.ENSRNOP00000068172	10116.ENSRNOP00000006646	0	0	0	0	0.116	0.042	0.72	0.198	0.784
Grik2	Scn2a	10116.ENSRNOP00000068172	10116.ENSRNOP00000007069	0	0	0	0	0.127	0.042	0.72	0.22	0.793
Grik2	Scn8a	10116.ENSRNOP00000068172	10116.ENSRNOP00000008160	0	0	0	0	0.116	0.042	0.72	0.122	0.763
Grik2	Scn4a	10116.ENSRNOP00000068172	10116.ENSRNOP00000016841	0	0	0	0	0	0.042	0.72	0.083	0.732
Grik2	Scn2b	10116.ENSRNOP00000068172	10116.ENSRNOP00000021819	0	0	0	0	0.129	0	0.72	0.056	0.749
Grik2	Scnn1g	10116.ENSRNOP00000068172	10116.ENSRNOP00000024057	0	0	0	0	0.05	0	0.54	0.249	0.643
Grik2	Kcna1	10116.ENSRNOP00000068172	10116.ENSRNOP00000026731	0	0	0	0	0.144	0	0	0.426	0.488
Grik2	Grik5	10116.ENSRNOP00000068172	10116.ENSRNOP00000027578	0	0	0.061	0.915	0.108	0.955	0.9	0.981	0.999
Grik2	Scn11a	10116.ENSRNOP00000068172	10116.ENSRNOP00000033224	0	0	0	0	0	0	0.54	0.083	0.56
Grik2	Scn4b	10116.ENSRNOP00000068172	10116.ENSRNOP00000033284	0	0	0	0	0.07	0	0.72	0.111	0.748
Grik2	Unc80	10116.ENSRNOP00000068172	10116.ENSRNOP00000035988	0	0	0	0	0.106	0	0.72	0.295	0.808
Grik2	Trpm4	10116.ENSRNOP00000068172	10116.ENSRNOP00000041387	0	0	0	0	0	0	0.72	0.177	0.759
Grik2	Scn7a	10116.ENSRNOP00000068172	10116.ENSRNOP00000044385	0	0	0	0	0	0.042	0.54	0.083	0.56
Grik2	Grik4	10116.ENSRNOP00000068172	10116.ENSRNOP00000047794	0	0	0.058	0.907	0.109	0.104	0.9	0.977	0.998
Grik2	Scn10a	10116.ENSRNOP00000068172	10116.ENSRNOP00000047944	0	0	0	0	0.058	0.042	0.72	0.137	0.752
Grik2	Grik3	10116.ENSRNOP00000068172	10116.ENSRNOP00000048216	0	0	0.05	0.978	0.108	0.104	0.54	0.974	0.989
Grik2	Scn9a	10116.ENSRNOP00000068172	10116.ENSRNOP00000059170	0	0	0	0	0.108	0.042	0.72	0.198	0.782
Grik2	Scn5a	10116.ENSRNOP00000068172	10116.ENSRNOP00000060180	0	0	0	0	0	0.042	0.72	0.215	0.771
Grik2	Scnn1a	10116.ENSRNOP00000068172	10116.ENSRNOP00000061813	0	0	0	0	0.05	0	0.54	0.135	0.588
Grik2	Scnn1b	10116.ENSRNOP00000068172	10116.ENSRNOP00000063755	0	0	0	0	0.05	0	0.54	0.047	0.547
Grik2	Kcnb1	10116.ENSRNOP00000068172	10116.ENSRNOP00000065961	0	0	0	0	0.134	0	0	0.395	0.453
Grik2	Scn1b	10116.ENSRNOP00000068172	10116.ENSRNOP00000074323	0	0	0	0	0	0	0.72	0.147	0.751
Grik2	Scn1a	10116.ENSRNOP00000068172	10116.ENSRNOP00000073986	0	0	0	0	0.051	0.042	0.72	0.219	0.774
Grik2	Scn3b	10116.ENSRNOP00000068172	10116.ENSRNOP00000071448	0	0	0	0	0.08	0	0.72	0.226	0.783
Grik3	Scn3a	10116.ENSRNOP00000048216	10116.ENSRNOP00000006646	0	0	0	0	0.107	0.042	0.54	0.166	0.627
Grik3	Scn2a	10116.ENSRNOP00000048216	10116.ENSRNOP00000007069	0	0	0	0	0.165	0.042	0.54	0.157	0.648
Grik3	Scn8a	10116.ENSRNOP00000048216	10116.ENSRNOP00000008160	0	0	0	0	0.149	0.042	0.54	0.198	0.659
Grik3	Scn4a	10116.ENSRNOP00000048216	10116.ENSRNOP00000016841	0	0	0	0	0.046	0.042	0.54	0.083	0.562
Grik3	Scn2b	10116.ENSRNOP00000048216	10116.ENSRNOP00000021819	0	0	0	0	0.15	0	0.54	0.056	0.598
Grik3	Scnn1g	10116.ENSRNOP00000048216	10116.ENSRNOP00000024057	0	0	0	0	0.057	0	0.54	0.047	0.55
Grik3	Grik5	10116.ENSRNOP00000048216	10116.ENSRNOP00000027578	0	0	0.063	0.906	0.092	0.099	0.54	0.886	0.952
Grik3	Scn11a	10116.ENSRNOP00000048216	10116.ENSRNOP00000033224	0	0	0	0	0.077	0	0.54	0.308	0.68
Grik3	Scn4b	10116.ENSRNOP00000048216	10116.ENSRNOP00000033284	0	0	0	0	0.064	0	0.54	0.332	0.687
Grik3	Unc80	10116.ENSRNOP00000048216	10116.ENSRNOP00000035988	0	0	0	0	0.161	0	0.54	0.082	0.614
Grik3	Kcnq2	10116.ENSRNOP00000048216	10116.ENSRNOP00000040830	0	0	0	0	0.203	0	0	0.284	0.405
Grik3	Trpm4	10116.ENSRNOP00000048216	10116.ENSRNOP00000041387	0	0	0	0	0	0	0.54	0.05	0.544
Grik3	Scn7a	10116.ENSRNOP00000048216	10116.ENSRNOP00000044385	0	0	0	0	0	0.042	0.54	0.171	0.603
Grik3	Grik4	10116.ENSRNOP00000048216	10116.ENSRNOP00000047794	0	0	0.059	0.898	0.128	0.104	0.54	0.977	0.99
Grik3	Scn10a	10116.ENSRNOP00000048216	10116.ENSRNOP00000047944	0	0	0	0	0.054	0.042	0.54	0.137	0.592
Grik3	Scnn1b	10116.ENSRNOP00000048216	10116.ENSRNOP00000063755	0	0	0	0	0.051	0	0.54	0.047	0.548
Grik3	Scnn1a	10116.ENSRNOP00000048216	10116.ENSRNOP00000061813	0	0	0	0	0.05	0	0.54	0.053	0.55
Grik3	Scn1b	10116.ENSRNOP00000048216	10116.ENSRNOP00000074323	0	0	0	0	0	0	0.54	0.118	0.577
Grik3	Scn9a	10116.ENSRNOP00000048216	10116.ENSRNOP00000059170	0	0	0	0	0.108	0.042	0.54	0.083	0.591
Grik3	Scn5a	10116.ENSRNOP00000048216	10116.ENSRNOP00000060180	0	0	0	0	0.046	0.042	0.54	0.159	0.599
Grik3	Scn1a	10116.ENSRNOP00000048216	10116.ENSRNOP00000073986	0	0	0	0	0	0.042	0.54	0.199	0.616
Grik3	Scn3b	10116.ENSRNOP00000048216	10116.ENSRNOP00000071448	0	0	0	0	0.076	0	0.54	0.213	0.636
Grik4	Scn3a	10116.ENSRNOP00000047794	10116.ENSRNOP00000006646	0	0	0	0	0.108	0.042	0.72	0.083	0.751
Grik4	Scn2a	10116.ENSRNOP00000047794	10116.ENSRNOP00000007069	0	0	0	0	0.147	0.042	0.72	0.083	0.762
Grik4	Scn8a	10116.ENSRNOP00000047794	10116.ENSRNOP00000008160	0	0	0	0	0.131	0.042	0.72	0.083	0.757
Grik4	Scn4a	10116.ENSRNOP00000047794	10116.ENSRNOP00000016841	0	0	0	0	0	0.042	0.72	0.083	0.732
Grik4	Scn2b	10116.ENSRNOP00000047794	10116.ENSRNOP00000021819	0	0	0	0	0.161	0	0.72	0.104	0.771
Grik4	Scnn1g	10116.ENSRNOP00000047794	10116.ENSRNOP00000024057	0	0	0	0	0.05	0	0.54	0.047	0.547
Grik4	Grik5	10116.ENSRNOP00000047794	10116.ENSRNOP00000027578	0	0	0	0.972	0.122	0	0.9	0.819	0.982
Grik4	Scn11a	10116.ENSRNOP00000047794	10116.ENSRNOP00000033224	0	0	0	0	0.042	0	0.54	0.211	0.622
Grik4	Scn4b	10116.ENSRNOP00000047794	10116.ENSRNOP00000033284	0	0	0	0	0.092	0	0.72	0.091	0.748
Grik4	Unc80	10116.ENSRNOP00000047794	10116.ENSRNOP00000035988	0	0	0	0	0.142	0	0.72	0.068	0.756
Grik4	Trpm4	10116.ENSRNOP00000047794	10116.ENSRNOP00000041387	0	0	0	0	0	0	0.72	0.055	0.724
Grik4	Scn7a	10116.ENSRNOP00000047794	10116.ENSRNOP00000044385	0	0	0	0	0	0.042	0.54	0.083	0.56
Grik4	Scnn1b	10116.ENSRNOP00000047794	10116.ENSRNOP00000063755	0	0	0	0	0.05	0	0.54	0.047	0.547
Grik4	Scnn1a	10116.ENSRNOP00000047794	10116.ENSRNOP00000061813	0	0	0	0	0.05	0	0.54	0.291	0.663
Grik4	Scn5a	10116.ENSRNOP00000047794	10116.ENSRNOP00000060180	0	0	0	0	0	0.042	0.72	0.083	0.732
Grik4	Scn10a	10116.ENSRNOP00000047794	10116.ENSRNOP00000047944	0	0	0	0	0.043	0.042	0.72	0.083	0.733
Grik4	Scn1a	10116.ENSRNOP00000047794	10116.ENSRNOP00000073986	0	0	0	0	0.065	0.042	0.72	0.083	0.739
Grik4	Scn9a	10116.ENSRNOP00000047794	10116.ENSRNOP00000059170	0	0	0	0	0.102	0.042	0.72	0.083	0.749
Grik4	Scn1b	10116.ENSRNOP00000047794	10116.ENSRNOP00000074323	0	0	0	0	0.093	0	0.72	0.114	0.755
Grik4	Scn3b	10116.ENSRNOP00000047794	10116.ENSRNOP00000071448	0	0	0	0	0.089	0	0.72	0.151	0.764
Grik5	Scn3a	10116.ENSRNOP00000027578	10116.ENSRNOP00000006646	0	0	0	0	0.087	0.042	0.72	0.137	0.76
Grik5	Scn2a	10116.ENSRNOP00000027578	10116.ENSRNOP00000007069	0	0	0	0	0.107	0.042	0.72	0.225	0.789
Grik5	Scn8a	10116.ENSRNOP00000027578	10116.ENSRNOP00000008160	0	0	0	0	0.106	0.042	0.72	0.225	0.789
Grik5	Scn4a	10116.ENSRNOP00000027578	10116.ENSRNOP00000016841	0	0	0	0	0.055	0.042	0.72	0.083	0.736
Grik5	Scn2b	10116.ENSRNOP00000027578	10116.ENSRNOP00000021819	0	0	0	0	0.118	0	0.72	0.104	0.759
Grik5	Scnn1g	10116.ENSRNOP00000027578	10116.ENSRNOP00000024057	0	0	0	0	0.062	0	0.54	0.047	0.553
Grik5	Scnn1a	10116.ENSRNOP00000027578	10116.ENSRNOP00000061813	0	0	0	0	0.05	0	0.54	0.047	0.547
Grik5	Scnn1b	10116.ENSRNOP00000027578	10116.ENSRNOP00000063755	0	0	0	0	0.055	0	0.54	0.047	0.55
Grik5	Scn7a	10116.ENSRNOP00000027578	10116.ENSRNOP00000044385	0	0	0	0	0	0.042	0.54	0.083	0.56
Grik5	Scn11a	10116.ENSRNOP00000027578	10116.ENSRNOP00000033224	0	0	0	0	0.043	0	0.54	0.083	0.561
Grik5	Trpm4	10116.ENSRNOP00000027578	10116.ENSRNOP00000041387	0	0	0	0	0	0	0.72	0.05	0.722
Grik5	Scn10a	10116.ENSRNOP00000027578	10116.ENSRNOP00000047944	0	0	0	0	0	0.042	0.72	0.083	0.732
Grik5	Scn1a	10116.ENSRNOP00000027578	10116.ENSRNOP00000073986	0	0	0	0	0.047	0.042	0.72	0.083	0.734
Grik5	Scn1b	10116.ENSRNOP00000027578	10116.ENSRNOP00000074323	0	0	0	0	0.065	0	0.72	0.067	0.734
Grik5	Scn4b	10116.ENSRNOP00000027578	10116.ENSRNOP00000033284	0	0	0	0	0	0	0.72	0.091	0.734
Grik5	Scn3b	10116.ENSRNOP00000027578	10116.ENSRNOP00000071448	0	0	0	0	0.082	0	0.72	0.062	0.738
Grik5	Unc80	10116.ENSRNOP00000027578	10116.ENSRNOP00000035988	0	0	0	0	0.106	0	0.72	0.068	0.746
Grik5	Scn9a	10116.ENSRNOP00000027578	10116.ENSRNOP00000059170	0	0	0	0	0.075	0.042	0.72	0.159	0.763
Grik5	Scn5a	10116.ENSRNOP00000027578	10116.ENSRNOP00000060180	0	0	0	0	0.049	0.042	0.72	0.197	0.767
Hcn3	Kcne1	10116.ENSRNOP00000027785	10116.ENSRNOP00000002717	0	0	0	0	0	0.063	0	0.555	0.565
Hcn3	Kcnj2	10116.ENSRNOP00000027785	10116.ENSRNOP00000006254	0	0	0	0	0.047	0	0	0.566	0.568
Hcn3	Kcna4	10116.ENSRNOP00000027785	10116.ENSRNOP00000006524	0	0	0	0	0	0	0	0.423	0.423
Hcn3	Hcn4	10116.ENSRNOP00000027785	10116.ENSRNOP00000012644	0	0	0.057	0.964	0.049	0.145	0.54	0.165	0.652
Hcn3	Kcnd3	10116.ENSRNOP00000027785	10116.ENSRNOP00000019997	0	0	0	0	0.059	0.058	0	0.632	0.646
Hcn3	Scn2b	10116.ENSRNOP00000027785	10116.ENSRNOP00000021819	0	0	0	0	0.059	0	0	0.522	0.531
Hcn3	Kcnt1	10116.ENSRNOP00000027785	10116.ENSRNOP00000023542	0	0	0	0	0.042	0.051	0	0.413	0.42
Hcn3	Kcna5	10116.ENSRNOP00000027785	10116.ENSRNOP00000026691	0	0	0	0	0.064	0	0	0.517	0.528
Hcn3	Scn1a	10116.ENSRNOP00000027785	10116.ENSRNOP00000073986	0	0	0	0	0.065	0.046	0	0.381	0.4
Hcn3	Kcnma1	10116.ENSRNOP00000027785	10116.ENSRNOP00000058962	0	0	0	0	0	0.051	0	0.399	0.405
Hcn3	Scn10a	10116.ENSRNOP00000027785	10116.ENSRNOP00000047944	0	0	0	0	0.059	0.046	0	0.415	0.43
Hcn3	Kcnq2	10116.ENSRNOP00000027785	10116.ENSRNOP00000040830	0	0	0	0	0.105	0	0	0.39	0.431
Hcn3	Kcnc1	10116.ENSRNOP00000027785	10116.ENSRNOP00000074146	0	0	0	0	0.058	0	0	0.44	0.45
Hcn3	Scn3b	10116.ENSRNOP00000027785	10116.ENSRNOP00000071448	0	0	0	0	0.051	0	0	0.46	0.465
Hcn3	Scnn1a	10116.ENSRNOP00000027785	10116.ENSRNOP00000061813	0	0	0	0	0	0	0	0.49	0.49
Hcn3	Kcne2	10116.ENSRNOP00000027785	10116.ENSRNOP00000045279	0	0	0	0	0	0.061	0	0.481	0.492
Hcn3	Kcne3	10116.ENSRNOP00000027785	10116.ENSRNOP00000044706	0	0	0	0	0	0	0	0.533	0.533
Hcn3	Scn1b	10116.ENSRNOP00000027785	10116.ENSRNOP00000074323	0	0	0	0	0.046	0	0	0.551	0.553
Hcn3	Kcne5	10116.ENSRNOP00000027785	10116.ENSRNOP00000067483	0	0	0	0	0	0	0	0.566	0.566
Hcn3	Ryr2	10116.ENSRNOP00000027785	10116.ENSRNOP00000059019	0	0	0	0	0.045	0	0	0.592	0.594
Hcn3	Kcnj5	10116.ENSRNOP00000027785	10116.ENSRNOP00000048134	0	0	0	0	0.049	0	0	0.592	0.595
Hcn3	Scn5a	10116.ENSRNOP00000027785	10116.ENSRNOP00000060180	0	0	0	0	0.062	0.046	0	0.687	0.696
Hcn4	Kcne1	10116.ENSRNOP00000012644	10116.ENSRNOP00000002717	0	0	0	0	0	0.063	0	0.647	0.656
Hcn4	Kcnk2	10116.ENSRNOP00000012644	10116.ENSRNOP00000003684	0	0	0	0	0.094	0.062	0	0.367	0.415
Hcn4	Kcnj2	10116.ENSRNOP00000012644	10116.ENSRNOP00000006254	0	0	0	0	0.064	0	0	0.755	0.761
Hcn4	Kcna4	10116.ENSRNOP00000012644	10116.ENSRNOP00000006524	0	0	0	0	0.102	0	0	0.516	0.547
Hcn4	Rangrf	10116.ENSRNOP00000012644	10116.ENSRNOP00000006883	0	0	0	0	0	0	0	0.421	0.421
Hcn4	Scn2a	10116.ENSRNOP00000012644	10116.ENSRNOP00000007069	0	0	0	0	0.083	0.046	0.9	0.264	0.927
Hcn4	Scn4a	10116.ENSRNOP00000012644	10116.ENSRNOP00000016841	0	0	0	0	0.117	0.046	0	0.35	0.405
Hcn4	Trpm4	10116.ENSRNOP00000012644	10116.ENSRNOP00000041387	0	0	0	0	0	0	0	0.428	0.428
Hcn4	Kcnk3	10116.ENSRNOP00000012644	10116.ENSRNOP00000013107	0	0	0	0	0.108	0	0	0.389	0.432
Hcn4	Scn2b	10116.ENSRNOP00000012644	10116.ENSRNOP00000021819	0	0	0	0	0.095	0	0	0.4	0.434
[truncated: 735 more rows]

## Sheet: Scn4b
#node1	node2	node1_string_id	node2_string_id	neighborhood_on_chromosome	gene_fusion	phylogenetic_cooccurrence	homology	coexpression	experimentally_determined_interaction	database_annotated	automated_textmining	combined_score
[truncated: 1,591 more rows]

[truncated: 3 more sheets: Scn5a, Scn7a, Scn8a]
